# Supplementary material for: Investigation of the mechanism of action of mefloquine and derivatives against the parasite Echinococcus multilocularis
Source: Int J Parasitol Drugs Drug Resist. 2023 Mar 9;21:114–24. doi: 10.1016/j.ijpddr.2023.03.002 (PMC10025029; doi:10.1016/j.ijpddr.2023.03.002)
Supplement: Supplementary Table S1 — Overview of E. multilocularis proteins bound to MEF and MEF derivatives. Identified total proteins (n = 2′782) in all samples (proteins bound to MEF, MEF-3, MEF-13, MEF-22). LFQ (Label-Free-Quantification): values produced by MaxQuant's own algorithm. Top3 (sum of the three most intense peptide intensities): as an alternative to LFQ. iBAQ (Intensity Based Absolute Quantification): values are the intensities divided by the number of tryptic peptides. Normalisation: peptides are first normalised (variance stabilisation) before being summed up for Top3. Razor peptides: Shared common peptides between protein groups, which are unambiguously identified via unique peptides. The razor peptide will be assigned to the protein group with the largest number of total peptide identified. Razor + unique peptides: The total number of razor and unique peptides associated with the protein group (i.e. these peptides are shared with another protein group). Sequence coverage [%]: Percentage of the sequence that is covered by the identified peptides of the best protein sequence contained in the group. Q-value: ratio of reverse to forward protein groups. Score: Protein score derived from peptide posterior error probabilities (PEP). Intensity: intensities are the sums of all individual peptide intensities belonging to a particular protein group. Unique and razor peptide intensities are used as default. iBAQ peptides: tryptic peptides. MS/MS count: Peptide spectrum matches. Only identified by site: Particular protein group identified only by a modification site. Potential contaminant: commonly occurring contaminant, which is removed from further data analysis. [file mmc1.xlsx]

## Sheet: Total proteins
Leading_Protein	GN	Protein IDs	Majority protein IDs	Fasta headers	Number of proteins	Razor + unique peptides	Sequence coverage [%]	Mol. weight [kDa]	Sequence length	Q-value	Score	Intensity	iBAQ peptides	MS/MS count	Only identified by site	Potential contaminant	Taxonomy IDs	iBAQ	iBAQ Mef_Drug_i01	iBAQ Mef_Drug_i02	iBAQ Mef22_Drug _i01	iBAQ Mef22_Drug _i02	iBAQ Mef3_Drug_i01	iBAQ Mef3_Drug_i02	iBAQ Mef13_Drug_i01	iBAQ Mef13_Drug_i02	iBAQ Mef_Mock_i01	iBAQ Mef_Mock_i02	iBAQ Mef22_Mock_i01	iBAQ Mef22_Mock_i02	iBAQ Mef3_Mock_i01	iBAQ Mef3_Mock_i02	iBAQ Mef13_Mock_i01	iBAQ Mef13_Mock_i02	LFQ Mef_Drug_i01	LFQ Mef_Drug_i02	LFQ Mef22_Drug _i01	LFQ Mef22_Drug _i02	LFQ Mef3_Drug_i01	LFQ Mef3_Drug_i02	LFQ Mef13_Drug_i01	LFQ Mef13_Drug_i02	LFQ Mef_Mock_i01	LFQ Mef_Mock_i02	LFQ Mef22_Mock_i01	LFQ Mef22_Mock_i02	LFQ Mef3_Mock_i01	LFQ Mef3_Mock_i02	LFQ Mef13_Mock_i01
sp|P02769|ALBU_BOVIN	ALB	sp|P02769|ALBU_BOVIN;CON__sp|P02769|ALBU_BOVIN	sp|P02769|ALBU_BOVIN;CON__sp|P02769|ALBU_BOVIN	Serum albumin OS=Bos taurus GN=ALB PE=1 SV=4;	2	75	84.5	69.293	607	0	323.31	192300000000	42	1428		+	-1;-1	4578500000	148790000	172320000	282110	379320	312730000	318340000	32561000	34000000	3001500	3143000	399270	349010	2156400	946530	1800400	1701500	14138000000	13257000000	2750600000	2320400000	12719000000	13971000000	5230400000	5157500000	5546200000	6542200000	3252100000	2871700000	5181400000	4310100000	1926300000
CDKD1.1|CDKD1.1	CDKD1.14	CDKD1.1|CDKD1.1	CDKD1.1|CDKD1.1	gene=CDKD1.14	1	4	14.3	47.545	419	0	7.7119	260320000	21	10			-1	12396000					1523100																54486000
sp|P02662|CASA1_BOVIN	CSN1S1	sp|P02662|CASA1_BOVIN;CON__sp|P02662|CASA1_BOVIN	sp|P02662|CASA1_BOVIN;CON__sp|P02662|CASA1_BOVIN	Alpha-S1-casein OS=Bos taurus GN=CSN1S1 PE=1 SV=2;	2	2	10.3	24.529	214	0	2.9732	126590000	10	18		+	-1;-1	12659000									541090				335350		2045000	903670									590370000				343520000		718360000
sp|P11532-4|DMD_HUMAN	DMD	sp|P11532-4|DMD_HUMAN;CON__sp|P11532-4|DMD_HUMAN;sp|P11532|DMD_HUMAN;CON__sp|P11532|DMD_HUMAN;sp|P11532-3|DMD_HUMAN;CON__sp|P11532-3|DMD_HUMAN;sp|P11532-2|DMD_HUMAN;CON__sp|P11532-2|DMD_HUMAN	sp|P11532-4|DMD_HUMAN;CON__sp|P11532-4|DMD_HUMAN;sp|P11532|DMD_HUMAN;CON__sp|P11532|DMD_HUMAN	Isoform Dystrophin-3 of Dystrophin OS=Homo sapiens GN=DMD;;Dystrophin OS=Homo sapiens GN=DMD PE=1 SV=2;	8	3	1.4	425.58	3677	1	-2	17237000	195	4	+	+	-1;-1;-1;-1;-1;-1;-1;-1	88397						88397																20312000
sp|P15924|DESP_HUMAN	DSP	sp|P15924|DESP_HUMAN;CON__sp|P15924|DESP_HUMAN;sp|P15924-2|DESP_HUMAN;CON__sp|P15924-2|DESP_HUMAN	sp|P15924|DESP_HUMAN;CON__sp|P15924|DESP_HUMAN;sp|P15924-2|DESP_HUMAN;CON__sp|P15924-2|DESP_HUMAN	Desmoplakin OS=Homo sapiens GN=DSP PE=1 SV=3;;Isoform DP2 of Desmoplakin OS=Homo sapiens GN=DSP;	4	6	3	331.77	2871	0	8.851	323040000	164	8		+	-1;-1;-1;-1	1969700							1002600	868530					6010.2	15587		25254
EmuJ_000007100.1|EmuJ_000007100.1	EmuJ_000007100	EmuJ_000007100.1|EmuJ_000007100.1	EmuJ_000007100.1|EmuJ_000007100.1	gene=EmuJ_000007100	1	7	71.8	35.091	326	0	29.002	11040000000	18	54			-1	613340000	4920500	4878300			300530000	153220000	20859000	19094000	46597				130930	147280	122420	97699	244460000	222920000			5645200000	3703600000	980800000	943640000	75160000				198270000	290110000	54422000
EmuJ_000007800.1|EmuJ_000007800.1	EmuJ_000007800	EmuJ_000007800.1|EmuJ_000007800.1	EmuJ_000007800.1|EmuJ_000007800.1	gene=EmuJ_000007800	1	4	16.9	41.825	372	0	9.7432	644350000	18	31			-1	35797000	1618200	2295500			7453100	19689000											210960000	142260000			130380000	237460000
EmuJ_000008700.1|EmuJ_000008700.1	EmuJ_000008700	EmuJ_000008700.1|EmuJ_000008700.1	EmuJ_000008700.1|EmuJ_000008700.1	gene=EmuJ_000008700	1	47	97.7	23.874	214	0	323.31	195210000000	10	1376			-1	19521000000	1425000000	1643300000			5128200000	4478500000	326600000	264660000	9598600	8644000			17594000	12024000	2065100	1102100	34353000000	27468000000			48836000000	43208000000	8983300000	7486800000	7751200000	7445100000			8349200000	7382400000	543680000
EmuJ_000025200.1|EmuJ_000025200.1	EmuJ_000025200	EmuJ_000025200.1|EmuJ_000025200.1	EmuJ_000025200.1|EmuJ_000025200.1	gene=EmuJ_000025200	1	4	32.8	14.862	128	0	307.2	53996000000	5	56			-1	10799000000	49766000	59100000			2925300000	2616600000	1460500000	1089900000					7817300		11507000	6520700	541780000	589540000			15576000000	16591000000	25675000000	19380000000					2905900000		1255700000
EmuJ_000036300.1|EmuJ_000036300.1	EmuJ_000036300	EmuJ_000036300.1|EmuJ_000036300.1	EmuJ_000036300.1|EmuJ_000036300.1	gene=EmuJ_000036300	1	17	85.4	42.206	378	0	323.31	311540000000	17	1064			-1	18326000000	973840000	1429400000	76718	449840	2177600000	1972900000	1311200000	1325700000	14258000	12942000	401110	534240	164680000	125550000	637260000	636040000	16310000000	42746000000	347700000	1863400000	34897000000	34514000000	78059000000	71234000000	24735000000	24042000000	2069300000	3506500000	191080000000	215600000000	188340000000
EmuJ_000040000.1|EmuJ_000040000.1	EmuJ_000040000	EmuJ_000040000.1|EmuJ_000040000.1	EmuJ_000040000.1|EmuJ_000040000.1	gene=EmuJ_000040000	1	6	26.7	18.71	161	0	32.78	8681600000	9	135			-1	964620000	58135000	60157000	2453600	2756000	177120000	187420000	58132000	45960000	9251400	11477000	1413800	1417900	19986000	2518000	28725000	9661500	1076500000	1080900000	4557000000	4049200000	1651500000	1964300000	1380200000	1230100000	5516700000	6778700000	2847000000	2852100000	10889000000	1750400000	4612400000
EmuJ_000040100.1|EmuJ_000040100.1	EmuJ_000040100	EmuJ_000040100.1|EmuJ_000040100.1	EmuJ_000040100.1|EmuJ_000040100.1	gene=EmuJ_000040100	1	5	36.1	13.26	119	0	58.287	9051300000	7	101			-1	1293000000	279940000	343720000			213910000	204440000	33960000	67612000	925830	739330			1314600	1071100	659440	700730	4468200000	4409100000			1471400000	1395900000	933440000	1499300000	527120000	421130000			766890000	745070000	119730000
EmuJ_000041200.1|EmuJ_000041200.1	EmuJ_000041200	EmuJ_000041200.1|EmuJ_000041200.1	EmuJ_000041200.1|EmuJ_000041200.1	gene=EmuJ_000041200	1	25	73.6	38.737	348	0	323.31	20728000000	17	318			-1	1219300000	75734000	96097000		359320	398540000	341080000	1229300	2841700	152770	176470	1905600	2119000	855520	1153300	1831500	1200100	2826600000	3631600000	1176400000	817120000	5948500000	5889100000	100910000	246650000	248990000	289710000	5059200000	6601600000	978340000	1578400000	559280000
EmuJ_000041300.1|EmuJ_000041300.1	EmuJ_000041300	EmuJ_000041300.1|EmuJ_000041300.1	EmuJ_000041300.1|EmuJ_000041300.1	gene=EmuJ_000041300	1	20	66.2	37.327	331	0	323.31	30925000000	19	491			-1	1627600000	33567000	33264000	1120400	2298700	415690000	298720000	91667000	91887000	3002100	2476500	1151800	1112000	5772200	2936100	15435000	14285000	1739700000	1582800000	5346300000	6096800000	7136300000	5844200000	5517500000	5514600000	4066500000	4252400000	4198400000	3957600000	6892800000	7738500000	6024800000
EmuJ_000041600.1|EmuJ_000041600.1	EmuJ_000041600	EmuJ_000041600.1|EmuJ_000041600.1	EmuJ_000041600.1|EmuJ_000041600.1	gene=EmuJ_000041600	1	26	73.6	23.329	201	0	323.31	119400000000	11	685			-1	10855000000	376910000	466470000		244170	1225700000	869800000	632870000	561130000	6789700	5144700	146820	178420	156940000	73178000	3233900000	2895600000	4636400000	10811000000		469690000	16934000000	15148000000	27072000000	23970000000	6003900000	5333800000	372680000	461570000	113510000000	84937000000	673970000000
EmuJ_000041800.1|EmuJ_000041800.1	EmuJ_000041800	EmuJ_000041800.1|EmuJ_000041800.1	EmuJ_000041800.1|EmuJ_000041800.1	gene=EmuJ_000041800	1	2	3.3	81.913	702	0.0047935	1.1891	192000000	46	4			-1	4173900					2472000																113710000
EmuJ_000042100.1|EmuJ_000042100.1	EmuJ_000042100	EmuJ_000042100.1|EmuJ_000042100.1	EmuJ_000042100.1|EmuJ_000042100.1	gene=EmuJ_000042100	1	5	24.8	12.667	113	0	117.83	1057400000	4	34			-1	264360000	10268000	28860000					34025000	39456000						252540	883360	1002000	173790000	223270000					668660000	464830000						147310000	116290000
EmuJ_000042900.1|EmuJ_000042900.1	EmuJ_000042900	EmuJ_000042900.1|EmuJ_000042900.1	EmuJ_000042900.1|EmuJ_000042900.1	gene=EmuJ_000042900	1	6	22.4	38.23	353	0	6.2092	15050000	14	17			-1	1075000				181630					124970	89073		45420	273710	233480						259050000					148970000	177550000		163780000	209680000	229720000
EmuJ_000044200.1|EmuJ_000044200.1	EmuJ_000044200	EmuJ_000044200.1|EmuJ_000044200.1	EmuJ_000044200.1|EmuJ_000044200.1	gene=EmuJ_000044200	1	7	19.7	55.27	487	0	8.0698	231550000	27	17			-1	8575800	665430	1181600					4338100	2390600										96209000					385380000	237070000
EmuJ_000044900.1|EmuJ_000044900.1	EmuJ_000044900	EmuJ_000044900.1|EmuJ_000044900.1	EmuJ_000044900.1|EmuJ_000044900.1	gene=EmuJ_000044900	1	6	20	48.86	424	0	8.8865	521580000	24	22			-1	21732000	2883400	2628800				1661400	135450	684610		14699							117770000	99062000					36689000	188740000		83851000
EmuJ_000045500.1|EmuJ_000045500.1	EmuJ_000045500	EmuJ_000045500.1|EmuJ_000045500.1	EmuJ_000045500.1|EmuJ_000045500.1	gene=EmuJ_000045500	1	2	5.4	47.877	425	0.0003937	2.4009	33037000	22	5			-1	1501700		240420				286410												22818000				15909000
EmuJ_000046600.1|EmuJ_000046600.1	EmuJ_000046600	EmuJ_000046600.1|EmuJ_000046600.1	EmuJ_000046600.1|EmuJ_000046600.1	gene=EmuJ_000046600	1	5	9.3	101.24	900	0	6.6651	355360000	38	14			-1	9351600	2667000	956290				684800	918900	432540									180700000	131720000				55204000		68383000
EmuJ_000053400.1|EmuJ_000053400.1	EmuJ_000053400	EmuJ_000053400.1|EmuJ_000053400.1	EmuJ_000053400.1|EmuJ_000053400.1	gene=EmuJ_000053400	1	9	11.8	117.22	1056	0	23.876	338220000	44	47			-1	7686900					42241	55681	2368100	2702800													2224800	3686200	352300000	413700000
EmuJ_000053700.1|EmuJ_000053700.1	EmuJ_000053700	EmuJ_000053700.1|EmuJ_000053700.1	EmuJ_000053700.1|EmuJ_000053700.1	gene=EmuJ_000053700	1	4	39.7	21.658	204	0	147.73	541420000	11	38			-1	49220000	9212500	8970400			17409000		3468800	4347400									263870000	235020000			130570000		187950000	146450000
EmuJ_000053800.1|EmuJ_000053800.1	EmuJ_000053800	EmuJ_000053800.1|EmuJ_000053800.1	EmuJ_000053800.1|EmuJ_000053800.1	gene=EmuJ_000053800	1	2	22.1	19.755	181	0	5.0152	117900000	9	6			-1	13100000	4390700	1697200					2375900	4636200															76541000	152010000
EmuJ_000053900.1|EmuJ_000053900.1	EmuJ_000053900	EmuJ_000053900.1|EmuJ_000053900.1	EmuJ_000053900.1|EmuJ_000053900.1	gene=EmuJ_000053900	1	2	9.3	29.77	270	0	9.934	308970000	10	20			-1	30897000	3361300	2752200			4640300	699120	7887600	6786800									121220000	91292000			22414000	12766000	234790000	215890000
EmuJ_000054800.1|EmuJ_000054800.1	EmuJ_000054800	EmuJ_000054800.1|EmuJ_000054800.1	EmuJ_000054800.1|EmuJ_000054800.1	gene=EmuJ_000054800	1	21	54.6	57.954	538	0	323.31	6799700000	30	334			-1	226660000	27827000	32268000	36360	63289	10241000	12932000	50622000	55384000	367060	442090	11612		751630	726930	3095900	2039100	1289600000	1062300000	254430000	328890000	429050000	553890000	5591400000	5807800000	964770000	1004700000			1450100000	1683000000	1549300000
EmuJ_000055900.1|EmuJ_000055900.1	EmuJ_000055900	EmuJ_000055900.1|EmuJ_000055900.1	EmuJ_000055900.1|EmuJ_000055900.1	gene=EmuJ_000055900	1	6	10.1	49.755	465	0	31.711	703300000	13	22			-1	54100000	232020	628640			18640000	31813000															334620000	395040000
EmuJ_000056100.1|EmuJ_000056100.1	EmuJ_000056100	EmuJ_000056100.1|EmuJ_000056100.1	EmuJ_000056100.1|EmuJ_000056100.1	gene=EmuJ_000056100	1	12	17.9	99.766	890	0	19.286	561690000	42	43			-1	13374000	2181000	878920			337470	1303600	1222400	2273700							49488		211520000	95474000			89859000	68689000	136150000	325590000							62445000
EmuJ_000056300.1|EmuJ_000056300.1	EmuJ_000056300	EmuJ_000056300.1|EmuJ_000056300.1	EmuJ_000056300.1|EmuJ_000056300.1	gene=EmuJ_000056300	1	28	61.4	53.888	479	0	323.31	14772000000	28	148			-1	527560000	17346000	19172000			141790000	114080000	464540		61854				72743	69619			1024500000	1088500000			4376200000	4157500000	40006000		121880000				134570000	167530000
EmuJ_000057300.1|EmuJ_000057300.1	EmuJ_000057300	EmuJ_000057300.1|EmuJ_000057300.1	EmuJ_000057300.1|EmuJ_000057300.1	gene=EmuJ_000057300	1	5	9.5	62.428	545	0	6.3521	90738000	22	10			-1	4124400							1226800	423230															85442000	48850000
EmuJ_000057500.1|EmuJ_000057500.1	EmuJ_000057500	EmuJ_000057500.1|EmuJ_000057500.1	EmuJ_000057500.1|EmuJ_000057500.1	gene=EmuJ_000057500	1	3	16.1	37.595	341	0	5.8346	54113000	20	6			-1	2705600	763860						793750	608720
EmuJ_000057700.1|EmuJ_000057700.1	EmuJ_000057700	EmuJ_000057700.1|EmuJ_000057700.1	EmuJ_000057700.1|EmuJ_000057700.1	gene=EmuJ_000057700	1	5	8.9	107.02	960	0	15.143	133010000	39	10			-1	3410500							668770	468820
EmuJ_000057900.1|EmuJ_000057900.1	EmuJ_000057900	EmuJ_000057900.1|EmuJ_000057900.1	EmuJ_000057900.1|EmuJ_000057900.1	gene=EmuJ_000057900	1	25	31.5	147	1341	0	43.437	1927500000	60	64			-1	32125000	11042000	10144000				689360	4516400	5180600		13932							994940000	1400100000					1086500000	1188300000		127360000
EmuJ_000058800.1|EmuJ_000058800.1	EmuJ_000058800	EmuJ_000058800.1|EmuJ_000058800.1	EmuJ_000058800.1|EmuJ_000058800.1	gene=EmuJ_000058800	1	5	13.3	56.825	513	0	11.178	514150000	21	24			-1	24483000					2002600	5884000	284190														80182000	120640000
EmuJ_000059500.1|EmuJ_000059500.1	EmuJ_000059500	EmuJ_000059500.1|EmuJ_000059500.1	EmuJ_000059500.1|EmuJ_000059500.1	gene=EmuJ_000059500	1	15	36.1	57.927	509	0	192.57	13280000000	20	214			-1	663990000	46948000	67443000					96372000	101490000	144170	96785			75775	34894	158970		2556200000	2894200000					5604300000	7252700000	172320000	122020000			84125000	58738000	60395000
EmuJ_000059800.1|EmuJ_000059800.1	EmuJ_000059800	EmuJ_000059800.1|EmuJ_000059800.1	EmuJ_000059800.1|EmuJ_000059800.1	gene=EmuJ_000059800	1	9	53.3	20.907	180	0	22.711	1287900000	10	75			-1	128790000	18133000	40067000			125570	158650	32558000	27579000	60817	40310					3216900	3025400	180710000	369070000			5238600	7799200	1734900000	1531400000	53267000	37449000					992090000
EmuJ_000060000.1|EmuJ_000060000.1	EmuJ_000060000	EmuJ_000060000.1|EmuJ_000060000.1	EmuJ_000060000.1|EmuJ_000060000.1	gene=EmuJ_000060000	1	2	5.8	53.087	452	0.0011547	1.9588	23353000	23	10			-1	1015300	376410	450340															18952000	20855000
EmuJ_000060200.1|EmuJ_000060200.1	EmuJ_000060200	EmuJ_000060200.1|EmuJ_000060200.1	EmuJ_000060200.1|EmuJ_000060200.1	gene=EmuJ_000060200	1	2	26.6	18.076	169	0	91.429	1542200000	5	20			-1	308440000	47608000	22401000					120650000	84167000									552600000	324340000					1849100000	1150500000
EmuJ_000060600.1|EmuJ_000060600.1	EmuJ_000060600	EmuJ_000060600.1|EmuJ_000060600.1	EmuJ_000060600.1|EmuJ_000060600.1	gene=EmuJ_000060600	1	17	21.6	134.74	1261	0	32.728	658470000	38	104			-1	17328000	5379200	4959300	140860	418560	353450		241550	176460	665330	562920	38778	25311	120120	56304	765420	618930	461790000	418390000	1316200000	2369800000	17142000		41933000	31179000	1664000000	1558000000	185750000	256270000	252490000	184680000	505970000
EmuJ_000060900.1|EmuJ_000060900.1	EmuJ_000060900	EmuJ_000060900.1|EmuJ_000060900.1	EmuJ_000060900.1|EmuJ_000060900.1	gene=EmuJ_000060900	1	31	92.6	28.74	258	0	323.31	140310000000	20	671			-1	7015500000	227990000	246140000	1853200	2521900	1866000000	1510300000	454480000	442670000	6969700	4811200	901340	1025200	9413800	4712700	24478000	22207000	10739000000	9150800000	7721000000	7854400000	31309000000	29832000000	31929000000	33102000000	9208000000	8619400000	3980600000	4467000000	10131000000	10192000000	9866400000
EmuJ_000061000.1|EmuJ_000061000.1	EmuJ_000061000	EmuJ_000061000.1|EmuJ_000061000.1	EmuJ_000061000.1|EmuJ_000061000.1	gene=EmuJ_000061000	1	9	32.2	38.414	357	0	42.508	4932400000	11	100			-1	448400000	4711900	17371000			86380000	63340000	22217000	21285000									178390000	560230000			895970000	706160000	1085700000	890110000
EmuJ_000062300.1|EmuJ_000062300.1	EmuJ_000062300	EmuJ_000062300.1|EmuJ_000062300.1	EmuJ_000062300.1|EmuJ_000062300.1	gene=EmuJ_000062300	1	5	21.2	30.606	278	0	49.54	467530000	15	35			-1	31168000	6798100	4934800				3443200			79053	103670							88917000	162910000							92120000	128130000
EmuJ_000062500.1|EmuJ_000062500.1	EmuJ_000062500	EmuJ_000062500.1|EmuJ_000062500.1	EmuJ_000062500.1|EmuJ_000062500.1	gene=EmuJ_000062500	1	3	7.3	81.6	728	0	8.6533	60251000	26	17			-1	2317400		712640		14764			337460	283990	31531	29515				27455	383640	394480		37307000		54924000			31407000	26900000	58266000	57852000				61958000
EmuJ_000063000.1|EmuJ_000063000.1	EmuJ_000063000	EmuJ_000063000.1|EmuJ_000063000.1	EmuJ_000063000.1|EmuJ_000063000.1	gene=EmuJ_000063000	1	3	8.8	60.66	544	0	4.935	308420000	32	9			-1	9638200	1531700	1227900			3718800	3159800											95645000	70811000			128970000	129140000
EmuJ_000063100.1|EmuJ_000063100.1	EmuJ_000063100	EmuJ_000063100.1|EmuJ_000063100.1	EmuJ_000063100.1|EmuJ_000063100.1	gene=EmuJ_000063100	1	4	18.2	40.39	358	0	120.27	1172200000	14	22			-1	83731000	2744000				40164000	11309000											122680000				487250000	272160000
EmuJ_000063500.1|EmuJ_000063500.1	EmuJ_000063500	EmuJ_000063500.1|EmuJ_000063500.1	EmuJ_000063500.1|EmuJ_000063500.1	gene=EmuJ_000063500	1	4	14.1	48.902	434	0	7.5705	244590000	28	16			-1	8735400					2876100	3317700															64113000	60953000
EmuJ_000063700.1|EmuJ_000063700.1	EmuJ_000063700	EmuJ_000063700.1|EmuJ_000063700.1	EmuJ_000063700.1|EmuJ_000063700.1	gene=EmuJ_000063700	1	2	3.7	94.248	832	0.0062021	1.0791	3085800000	32	3			-1	96431000					46117000	50222000			91824												1475700000	1893800000
EmuJ_000063800.1|EmuJ_000063800.1	EmuJ_000063800	EmuJ_000063800.1|EmuJ_000063800.1	EmuJ_000063800.1|EmuJ_000063800.1	gene=EmuJ_000063800	1	78	71.2	126.85	1137	0	323.31	114760000000	53	1323			-1	2165300000	49419000	48305000			75165000	65222000	496440000	516420000	60922	41559			66437	23669	1218800	1073200	6922500000	6378000000			4473500000	4306600000	102140000000	101450000000	260080000	193040000			258500000	173790000	1050300000
EmuJ_000064100.1|EmuJ_000064100.1	EmuJ_000064100	EmuJ_000064100.1|EmuJ_000064100.1	EmuJ_000064100.1|EmuJ_000064100.1	gene=EmuJ_000064100	1	2	1.3	347.6	3134	1	-2	545690	166	2	+		-1	3287.3					3287.3																545690
EmuJ_000064300.1|EmuJ_000064300.1	EmuJ_000064300	EmuJ_000064300.1|EmuJ_000064300.1	EmuJ_000064300.1|EmuJ_000064300.1	gene=EmuJ_000064300	1	5	7	124.38	1098	0	7.0579	118970000	52	22			-1	2287900	106720	160200			150960	1017000	414540	224500									24662000	19967000			15936000	18076000	54343000	47785000
EmuJ_000064500.1|EmuJ_000064500.1	EmuJ_000064500	EmuJ_000064500.1|EmuJ_000064500.1	EmuJ_000064500.1|EmuJ_000064500.1	gene=EmuJ_000064500	1	5	11.8	58.636	525	0	6.2003	439480000	20	15			-1	21974000						925160	1462400	518230														23899000	67047000	40329000
EmuJ_000064700.1|EmuJ_000064700.1	EmuJ_000064700	EmuJ_000064700.1|EmuJ_000064700.1	EmuJ_000064700.1|EmuJ_000064700.1	gene=EmuJ_000064700	1	9	9.5	193.08	1749	0	57.662	353820000	79	29			-1	4478700					675360	2280800															68497000	99853000
EmuJ_000065000.1|EmuJ_000065000.1	EmuJ_000065000	EmuJ_000065000.1|EmuJ_000065000.1	EmuJ_000065000.1|EmuJ_000065000.1	gene=EmuJ_000065000	1	7	52.8	20.228	178	0	29.724	598860000	10	26			-1	59886000	21329000	31983000															571510000	460390000
EmuJ_000065100.1|EmuJ_000065100.1	EmuJ_000065100	EmuJ_000065100.1|EmuJ_000065100.1	EmuJ_000065100.1|EmuJ_000065100.1	gene=EmuJ_000065100	1	4	11.3	70.481	620	0	6.1149	169140000	27	13			-1	6264600							586810	1346900															63430000
EmuJ_000065300.1|EmuJ_000065300.1	EmuJ_000065300	EmuJ_000065300.1|EmuJ_000065300.1	EmuJ_000065300.1|EmuJ_000065300.1	gene=EmuJ_000065300	1	9	62.4	23.326	210	0	29.881	1142500000	10	81			-1	114250000	17540000	15051000		48263	23967000	10734000	3899300	11846000	259860	249660			117640	84194	142720	164080	382440000	301720000		105310000	192300000	130230000	131420000	323190000	195090000	209240000			119720000	105690000	42635000
EmuJ_000065700.1|EmuJ_000065700.1	EmuJ_000065700	EmuJ_000065700.1|EmuJ_000065700.1	EmuJ_000065700.1|EmuJ_000065700.1	gene=EmuJ_000065700	1	4	15.6	49.121	480	0	76.567	1461300000	10	20			-1	146130000					90147000	55273000		612680													1015300000	506580000		25244000
EmuJ_000065800.1|EmuJ_000065800.1	EmuJ_000065800	EmuJ_000065800.1|EmuJ_000065800.1	EmuJ_000065800.1|EmuJ_000065800.1	gene=EmuJ_000065800	1	5	10.7	91.743	821	0	7.9688	277630000	50	15			-1	5552600					825980	654490	309940	518320													58474000	54600000		80280000
EmuJ_000066300.1|EmuJ_000066300.1	EmuJ_000066300	EmuJ_000066300.1|EmuJ_000066300.1	EmuJ_000066300.1|EmuJ_000066300.1	gene=EmuJ_000066300	1	4	14.8	35.353	317	0	5.1794	240940000	14	15			-1	17210000	8387900	3349300			1505000	1381000	467680														21070000	22783000	23437000
EmuJ_000066400.1|EmuJ_000066400.1	EmuJ_000066400	EmuJ_000066400.1|EmuJ_000066400.1	EmuJ_000066400.1|EmuJ_000066400.1	gene=EmuJ_000066400	1	14	63.2	12.342	106	0	312.84	22219000000	7	190			-1	3174100000	439010000	566420000			639420000	607220000	212420000	186850000	589050	540940			378920	337480	990870		7204900000	8294900000			4444100000	4962500000	5149900000	4966600000	223990000	216980000			208620000	241700000	160160000
EmuJ_000066700.1|EmuJ_000066700.1	EmuJ_000066700	EmuJ_000066700.1|EmuJ_000066700.1	EmuJ_000066700.1|EmuJ_000066700.1	gene=EmuJ_000066700	1	16	29	91.331	821	0	112.7	1000200000	38	57			-1	26321000	1256400	1008200			1423700	64264	6185500	8174300									128560000	98169000			52519000	12717000	986410000	1192500000
EmuJ_000067000.1|EmuJ_000067000.1	EmuJ_000067000	EmuJ_000067000.1|EmuJ_000067000.1	EmuJ_000067000.1|EmuJ_000067000.1	gene=EmuJ_000067000	1	3	15.5	36.308	335	0	7.1817	232630000	13	13			-1	17895000	3668700	1542000					4084600	3260400									113970000	44060000					143650000	117100000
EmuJ_000067500.1|EmuJ_000067500.1	EmuJ_000067500	EmuJ_000067500.1|EmuJ_000067500.1	EmuJ_000067500.1|EmuJ_000067500.1	gene=EmuJ_000067500	1	6	15.6	66.767	620	0	43.666	344000000	26	18			-1	13231000	576100	973810			2096700	3617500	1043200	885090									72587000	112850000			45222000	91942000	51115000
EmuJ_000067800.1|EmuJ_000067800.1	EmuJ_000067800	EmuJ_000067800.1|EmuJ_000067800.1	EmuJ_000067800.1|EmuJ_000067800.1	gene=EmuJ_000067800	1	70	22.7	484.74	4300	0	323.31	7928900000	224	369			-1	35397000	11198000	11160000	45789	108910	853700	4612600	69487	71192	125920	121750	18635	43051	14130	5258.8	287320	259660	6467100000	5737100000	1339800000	3679900000	194340000	1164900000	77611000	50958000	2279600000	2472500000	528130000	1427900000	224780000	83089000	1337000000
EmuJ_000068000.1|EmuJ_000068000.1	EmuJ_000068000	EmuJ_000068000.1|EmuJ_000068000.1	EmuJ_000068000.1|EmuJ_000068000.1	gene=EmuJ_000068000	1	11	51	31.595	286	0	323.31	12404000000	16	164			-1	775250000	25013000	17725000		83889	361080000	286770000	4458200	5520900	741520	534680			2435400	957580	599300	203680	734040000	776340000		194610000	5604700000	5434800000	286440000	336360000	767090000	658050000			2388100000	1316400000	210820000
EmuJ_000068100.1|EmuJ_000068100.1	EmuJ_000068100	EmuJ_000068100.1|EmuJ_000068100.1	EmuJ_000068100.1|EmuJ_000068100.1	gene=EmuJ_000068100	1	18	19.1	174.3	1604	0	43.609	168550000	85	126			-1	1982900			34486	34004				100400	20353		14288	18420			279680	380380			615930000	451010000				33907000	134090000		250080000	328580000			582110000
EmuJ_000068700.1|EmuJ_000068700.1	EmuJ_000068700	EmuJ_000068700.1|EmuJ_000068700.1	EmuJ_000068700.1|EmuJ_000068700.1	gene=EmuJ_000068700	1	16	67	30.728	273	0	167.99	8916500000	16	143			-1	557280000	32076000	25952000			138540000	130140000	26985000	18419000					145940	195370			1344500000	835400000			2070000000	2479900000	1466300000	1172200000					98177000	204920000
EmuJ_000068900.1|EmuJ_000068900.1	EmuJ_000068900	EmuJ_000068900.1|EmuJ_000068900.1	EmuJ_000068900.1|EmuJ_000068900.1	gene=EmuJ_000068900	1	4	10.7	72.67	662	0	15.734	271780000	37	24			-1	7345400					1598800	3674400															103850000	112620000
EmuJ_000069100.1|EmuJ_000069100.1	EmuJ_000069100	EmuJ_000069100.1|EmuJ_000069100.1	EmuJ_000069100.1|EmuJ_000069100.1	gene=EmuJ_000069100	1	3	28.6	20.323	185	0	4.1115	50647000	12	4			-1	4220600		2851000																68885000
EmuJ_000069410.1|EmuJ_000069410.1	EmuJ_000069410	EmuJ_000069410.1|EmuJ_000069410.1	EmuJ_000069410.1|EmuJ_000069410.1	gene=EmuJ_000069410	1	28	54.7	79.899	727	0	323.31	12304000000	39	222			-1	315490000	46548000	54679000			75532000	54337000	25062000	22463000	234080	217030					380480	191150	4630900000	4750800000			2989900000	3090200000	2339300000	2253700000	577920000	497400000					304680000
EmuJ_000069900.1|EmuJ_000069900.1	EmuJ_000069900	EmuJ_000069900.1|EmuJ_000069900.1	EmuJ_000069900.1|EmuJ_000069900.1	gene=EmuJ_000069900	1	5	62.5	49.834	445	0	153.91	260430000	19	14			-1	13707000		12038000											491500	396190
EmuJ_000070400.1|EmuJ_000070400.1	EmuJ_000070400	EmuJ_000070400.1|EmuJ_000070400.1	EmuJ_000070400.1|EmuJ_000070400.1	gene=EmuJ_000070400	1	5	35.1	25.073	228	0	4.9324	174370000	7	11			-1	24911000	4175200	5815700				4575300	4220000	5135600									70444000	90249000					116420000	100890000
EmuJ_000070600.1|EmuJ_000070600.1	EmuJ_000070600	EmuJ_000070600.1|EmuJ_000070600.1	EmuJ_000070600.1|EmuJ_000070600.1	gene=EmuJ_000070600	1	8	19.1	54.291	507	0	18.771	60970000	17	19			-1	3586400														47708	1751300	1787400															607960000
EmuJ_000070700.1|EmuJ_000070700.1	EmuJ_000070700	EmuJ_000070700.1|EmuJ_000070700.1	EmuJ_000070700.1|EmuJ_000070700.1	gene=EmuJ_000070700	1	2	15.4	26.857	227	0	4.3389	23480000	15	17			-1	1565300									87448				354110	241550											168310000				319350000	273900000
EmuJ_000071300.1|EmuJ_000071300.1	EmuJ_000071300	EmuJ_000071300.1|EmuJ_000071300.1	EmuJ_000071300.1|EmuJ_000071300.1	gene=EmuJ_000071300	1	4	43.3	10.176	90	0	16.888	74596000	5	19			-1	14919000	1557100	1151300		159540	480510								385870		3960500	3612800					7533300								62380000		258380000
EmuJ_000071800.1|EmuJ_000071800.1	EmuJ_000071800	EmuJ_000071800.1|EmuJ_000071800.1	EmuJ_000071800.1|EmuJ_000071800.1	gene=EmuJ_000071800	1	23	59.5	63.404	580	0	289.61	32122000000	25	359			-1	1284900000	71512000	101540000			335060000	297780000	53088000	49199000	77223	128560			762990	314850	2006600	875950	2914200000	4812000000			8668800000	8442500000	4876900000	3558400000	204880000	310960000			1075300000	645980000	940440000
EmuJ_000074300.1|EmuJ_000074300.1	EmuJ_000074300	EmuJ_000074300.1|EmuJ_000074300.1	EmuJ_000074300.1|EmuJ_000074300.1	gene=EmuJ_000074300	1	3	35.7	15.964	140	0	21.487	223530000	8	11			-1	27941000	10267000	15126000						846710									137920000	215940000						26900000
EmuJ_000074500.1|EmuJ_000074500.1	EmuJ_000074500	EmuJ_000074500.1|EmuJ_000074500.1	EmuJ_000074500.1|EmuJ_000074500.1	gene=EmuJ_000074500	1	11	63.8	15.678	130	0	57.886	2512300000	6	133			-1	418720000	74547000	44529000	855660	1593500	66663000	37102000	26760000	28939000	1538900	1516700	417540	351410	1919800	1645200	13057000	10979000	1001000000	615040000	886130000	1113300000	486660000	318440000	628110000	662860000	739850000	774000000	423760000	363470000	1027600000	1242600000	1712900000
EmuJ_000075000.1|EmuJ_000075000.1	EmuJ_000075000	EmuJ_000075000.1|EmuJ_000075000.1	EmuJ_000075000.1|EmuJ_000075000.1	gene=EmuJ_000075000	1	4	10.4	84.774	781	0	8.923	8297800	31	5			-1	267670				23462					20803						168610	54802									45833000
EmuJ_000075700.1|EmuJ_000075700.1	EmuJ_000075700	EmuJ_000075700.1|EmuJ_000075700.1	EmuJ_000075700.1|EmuJ_000075700.1	gene=EmuJ_000075700	1	5	33.1	20.512	181	0	107.77	5582000000	12	94			-1	465160000	92802000	91882000			30631000	50929000	71866000	68083000	216750	311270						109560	2334100000	2172600000			413540000	729990000	3154700000	2949000000	236140000	305160000
EmuJ_000075800.1|EmuJ_000075800.1	EmuJ_000075800	EmuJ_000075800.1|EmuJ_000075800.1	EmuJ_000075800.1|EmuJ_000075800.1	gene=EmuJ_000075800	1	2	2.1	175.55	1573	0.00077549	2.102	30495000	74	2			-1	412090															42020																60912000
EmuJ_000076400.1|EmuJ_000076400.1	EmuJ_000076400	EmuJ_000076400.1|EmuJ_000076400.1	EmuJ_000076400.1|EmuJ_000076400.1	gene=EmuJ_000076400	1	4	6.3	116.23	1077	0	6.2661	300260000	46	20			-1	6527300	1233100	453020			2707100	759310	339910	253680							27071	40148	130670000	30460000			131040000	43311000	42969000	44736000							25669000
EmuJ_000076600.1|EmuJ_000076600.1	EmuJ_000076600	EmuJ_000076600.1|EmuJ_000076600.1	EmuJ_000076600.1|EmuJ_000076600.1	gene=EmuJ_000076600	1	5	24.1	48.943	440	0	29.258	214550000	21	17			-1	10217000	2855100	2060100					3540800	1509900									91755000	137630000					199460000	119910000
EmuJ_000076900.1|EmuJ_000076900.1	EmuJ_000076900	EmuJ_000076900.1|EmuJ_000076900.1	EmuJ_000076900.1|EmuJ_000076900.1	gene=EmuJ_000076900	1	22	50.7	47.909	438	0	323.31	18887000000	22	294			-1	858510000	7440100	5120300			43251000	40952000	311700	536290	53613	71950	228350	223510	596070	347700	94549	91899	226960000	236230000			851570000	913320000	23145000	40530000	70650000	130830000	738680000	777920000	1001700000	610070000	27786000
EmuJ_000077000.1|EmuJ_000077000.1	EmuJ_000077000	EmuJ_000077000.1|EmuJ_000077000.1	EmuJ_000077000.1|EmuJ_000077000.1	gene=EmuJ_000077000	1	2	3.1	145.78	1338	0	11.521	54055000	58	27			-1	931980	329490	261920			52960	46698	30014	134170									36009000	26136000			5349800	5501900	6590900	31258000
EmuJ_000078000.1|EmuJ_000078000.1	EmuJ_000078000	EmuJ_000078000.1|EmuJ_000078000.1	EmuJ_000078000.1|EmuJ_000078000.1	gene=EmuJ_000078000	1	9	42.5	28.516	259	0	51.503	1599000000	11	175			-1	145370000	22187000	11029000	80464	75327	12379000	5643200	2233100	2191800	959400	291010			982380	200060	13600000	6858000	503940000	352610000	525500000	365340000	195440000	146510000	214020000	225530000	693410000	280650000			813030000	284260000	1820600000
EmuJ_000078800.1|EmuJ_000078800.1	EmuJ_000078800	EmuJ_000078800.1|EmuJ_000078800.1	EmuJ_000078800.1|EmuJ_000078800.1	gene=EmuJ_000078800	1	28	53.2	82.675	754	0	217.33	24320000000	41	403			-1	593170000	64693000	105280000		147780	122030000	100710000	18466000	9429000	1485500	635000	16456		976130	790610	2309900	2482500	6863700000	8548300000		547030000	4693100000	4855600000	1676000000	1457000000	4262500000	2831800000	151990000		2378500000	1934500000	1373700000
EmuJ_000078900.1|EmuJ_000078900.1	EmuJ_000078900	EmuJ_000078900.1|EmuJ_000078900.1	EmuJ_000078900.1|EmuJ_000078900.1	gene=EmuJ_000078900	1	10	28.7	82.251	746	0	26.173	16513000000	45	50			-1	366960000	1376400	1753000	7535.9	19872		6876900			153320	90491							131400000	121350000	101420000	198620000					413970000	275440000
EmuJ_000079200.1|EmuJ_000079200.1	EmuJ_000079200	EmuJ_000079200.1|EmuJ_000079200.1	EmuJ_000079200.1|EmuJ_000079200.1	gene=EmuJ_000079200	1	12	33.7	39.477	356	0	23.602	2483800000	18	74			-1	137990000	27565000	37694000			5315900	1544500	31377000	30811000	848100	540920					255110	122310	716170000	1075700000			100090000	34270000	2446500000	2389200000	1109300000	570490000					89500000
EmuJ_000079700.1|EmuJ_000079700.1	EmuJ_000079700	EmuJ_000079700.1|EmuJ_000079700.1	EmuJ_000079700.1|EmuJ_000079700.1	gene=EmuJ_000079700	1	11	43.7	16.189	142	0	19.389	2666400000	5	96			-1	533290000	41935000	38881000			14133000	4051000	21957000	18672000	842440	383940					431670	378550	551120000	362670000			81865000	37771000	418800000	352030000	221020000	113480000					66906000
EmuJ_000079900.1|EmuJ_000079900.1	EmuJ_000079900	EmuJ_000079900.1|EmuJ_000079900.1	EmuJ_000079900.1|EmuJ_000079900.1	gene=EmuJ_000079900	1	6	19.5	48.788	431	0	7.2039	110460000	24	21			-1	4602400	982780	564430			260320	181960	1632100	684450										41416000			20116000	10533000	81542000	47251000
EmuJ_000080600.1|EmuJ_000080600.1	EmuJ_000080600	EmuJ_000080600.1|EmuJ_000080600.1	EmuJ_000080600.1|EmuJ_000080600.1	gene=EmuJ_000080600	1	10	11.8	129.36	1182	0	12.325	208120000	50	27			-1	4162400	1725100	252270			80570		629330	146370					28277	41647	190830	110040	84259000	62648000					190320000	110050000					121370000	145820000	150480000
EmuJ_000080700.1|EmuJ_000080700.1	EmuJ_000080700	EmuJ_000080700.1|EmuJ_000080700.1	EmuJ_000080700.1|EmuJ_000080700.1	gene=EmuJ_000080700	1	10	16.6	79.648	715	0	323.31	1477600000	37	66			-1	39936000	5989100	6881600			876820	1333100	10062000	9886800						15667	156210	143930	567690000	576340000			18621000	30645000	1320500000	1306500000						50483000	101710000
EmuJ_000082700.1|EmuJ_000082700.1	EmuJ_000082700	EmuJ_000082700.1|EmuJ_000082700.1	EmuJ_000082700.1|EmuJ_000082700.1	gene=EmuJ_000082700	1	3	24.2	10.448	91	0	6.314	587730000	6	48			-1	97955000		14420000	397820	478840		42133000	4314300	5147100	4356200	669140	401960	349060	1426600	744670	2814000	1888300		300140000	474630000	424270000		647820000	160420000	194790000	1367800000	322320000	469980000	415940000	427420000	392690000	372400000
EmuJ_000083200.1|EmuJ_000083200.1	EmuJ_000083200	EmuJ_000083200.1|EmuJ_000083200.1	EmuJ_000083200.1|EmuJ_000083200.1	gene=EmuJ_000083200	1	12	15.1	96.636	879	0	130.85	2600500000	42	72			-1	61917000	2230700	2527600			7503400	6243400	3943000	3474300									205350000	189330000			293570000	296820000	566520000	446380000
EmuJ_000083600.1|EmuJ_000083600.1	EmuJ_000083600	EmuJ_000083600.1|EmuJ_000083600.1	EmuJ_000083600.1|EmuJ_000083600.1	gene=EmuJ_000083600	1	6	8.2	118.02	1101	0	66.622	157280000	42	23			-1	3744700	469630	464190				352790	228440	60060									42063000	40921000				35280000		16177000
EmuJ_000083800.1|EmuJ_000083800.1	EmuJ_000083800	EmuJ_000083800.1|EmuJ_000083800.1	EmuJ_000083800.1|EmuJ_000083800.1	gene=EmuJ_000083800	1	4	5.8	121.91	1112	0	38.675	251630000	41	24			-1	6137300		291060			1345800	644880	482360	440180										51473000			48896000	38200000	72967000	59821000
EmuJ_000084450.1|EmuJ_000084450.1	EmuJ_000084450	EmuJ_000084450.1|EmuJ_000084450.1	EmuJ_000084450.1|EmuJ_000084450.1	gene=EmuJ_000084450	1	9	30.6	56.481	532	0	38.049	910300000	19	156			-1	47910000	7007700	7808300	371730	733650	6045700	5203300	2740900	6051300	2717200	2104900	299910	297530	485000	369120	1602000	1405500	495590000	391390000	1166000000	1419700000	296030000	253980000	238570000	517010000	4421300000	2591700000	951860000	906520000	527300000	509510000	706030000
EmuJ_000084500.1|EmuJ_000084500.1	EmuJ_000084500	EmuJ_000084500.1|EmuJ_000084500.1	EmuJ_000084500.1|EmuJ_000084500.1	gene=EmuJ_000084500	1	8	16.4	43.676	379	0	196.76	5066200000	22	78			-1	230280000	49825000	104450000			13970000	8771200	4901000	5184300	281610	142880					201150	115820	3156700000	4384800000			241760000	228950000	362260000	376510000	418160000	274160000					81139000
EmuJ_000084600.1|EmuJ_000084600.1	EmuJ_000084600	EmuJ_000084600.1|EmuJ_000084600.1	EmuJ_000084600.1|EmuJ_000084600.1	gene=EmuJ_000084600	1	15	31	56.509	522	0	186.65	3988100000	23	77			-1	173390000	2658000	2070000			14009000	5675300	67459000	68013000							653960		103950000	74059000			273430000		5733000000	6047400000							66829000
EmuJ_000084800.1|EmuJ_000084800.1	EmuJ_000084800	EmuJ_000084800.1|EmuJ_000084800.1	EmuJ_000084800.1|EmuJ_000084800.1	gene=EmuJ_000084800	1	2	11.7	25.949	230	0.0037341	1.4333	61546000	15	5			-1	4103100					1370100	1526100	613050	593820													20552000	26975000	32916000	32450000
EmuJ_000085000.1|EmuJ_000085000.1	EmuJ_000085000	EmuJ_000085000.1|EmuJ_000085000.1	EmuJ_000085000.1|EmuJ_000085000.1	gene=EmuJ_000085000	1	9	12.4	96.545	844	0	10.733	107880000	30	27			-1	3596100	933410	732510					668900	339330					370700	234800	178780	137630	187980000	135680000					78988000	51788000					571380000	403290000	166270000
EmuJ_000085200.1|EmuJ_000085200.1	EmuJ_000085200	EmuJ_000085200.1|EmuJ_000085200.1	EmuJ_000085200.1|EmuJ_000085200.1	gene=EmuJ_000085200	1	2	1.5	212.52	1906	0.0089734	0.83792	6618000000	100	2			-1	66180000																66122000
EmuJ_000085400.1|EmuJ_000085400.1	EmuJ_000085400	EmuJ_000085400.1|EmuJ_000085400.1	EmuJ_000085400.1|EmuJ_000085400.1	gene=EmuJ_000085400	1	27	53.2	51.401	457	0	323.31	26641000000	19	373			-1	1402100000	4404600	11397000		220100	6505400	13389000	4944400	4991000		53413		114610	7127000	3711200	5833500	2391400	171880000	328380000		206730000	116830000	272770000	307120000	319830000		35498000		240450000	8053600000	5363000000	1511100000
EmuJ_000085500.1|EmuJ_000085500.1	EmuJ_000085500	EmuJ_000085500.1|EmuJ_000085500.1	EmuJ_000085500.1|EmuJ_000085500.1	gene=EmuJ_000085500	1	10	39.2	45.596	400	0	219.33	906960000	22	82			-1	41225000	8825000	9143600			7872800	7968700							511000	329390		45149	619630000	516830000			163820000	197610000							586520000	440670000
EmuJ_000086300.1|EmuJ_000086300.1	EmuJ_000086300	EmuJ_000086300.1|EmuJ_000086300.1;EmuJ_002232200.1|EmuJ_002232200.1	EmuJ_000086300.1|EmuJ_000086300.1	gene=EmuJ_000086300	2	13	6.8	271.8	2432	0	59.243	492710000	98	63			-1;-1	5027700	1439100	533730					292530	263670									225320000	125580000					149100000	130170000
EmuJ_000086500.1|EmuJ_000086500.1	EmuJ_000086500	EmuJ_000086500.1|EmuJ_000086500.1	EmuJ_000086500.1|EmuJ_000086500.1	gene=EmuJ_000086500	1	4	19.8	39.654	363	1	-2	4379600	17	7	+		-1	257620													85762	62731															97284000	92562000
EmuJ_000086800.1|EmuJ_000086800.1	EmuJ_000086800	EmuJ_000086800.1|EmuJ_000086800.1	EmuJ_000086800.1|EmuJ_000086800.1	gene=EmuJ_000086800	1	2	7.7	38.54	349	0	5.01	24814000	18	3			-1	1378500							1074600	303930															69238000
EmuJ_000086900.1|EmuJ_000086900.1	EmuJ_000086900	EmuJ_000086900.1|EmuJ_000086900.1	EmuJ_000086900.1|EmuJ_000086900.1	gene=EmuJ_000086900	1	3	15.2	29.713	276	0	6.897	290620000	10	15			-1	29062000					4627600	3375000	7582400	3218200													83864000	74222000	178000000	147970000
EmuJ_000087900.1|EmuJ_000087900.1	EmuJ_000087900	EmuJ_000087900.1|EmuJ_000087900.1	EmuJ_000087900.1|EmuJ_000087900.1	gene=EmuJ_000087900	1	6	33.6	15.04	131	0	157.54	1497400000	8	52			-1	187180000	93863000	59200000	1569700	2482300				2248600	3126000	3509700	1073900	83428			741050	663870	1955600000	1444900000	945360000	947500000				123240000	3342600000	1301400000	1345900000	241530000			218400000
EmuJ_000088000.1|EmuJ_000088000.1	EmuJ_000088000	EmuJ_000088000.1|EmuJ_000088000.1	EmuJ_000088000.1|EmuJ_000088000.1	gene=EmuJ_000088000	1	3	21	18.21	157	0.0030211	1.6142	32320000	9	33			-1	3591200			516990	558720			102760				159250	86855	72002						345950000	264100000			15672000				120550000	153510000	44128000
EmuJ_000088100.1|EmuJ_000088100.1	EmuJ_000088100	EmuJ_000088100.1|EmuJ_000088100.1	EmuJ_000088100.1|EmuJ_000088100.1	gene=EmuJ_000088100	1	5	25.7	24.729	214	0.0033886	1.5645	239210000	15	16			-1	15948000					8025300	2898700	682080			120790			418110	338030		148930					97050000	63616000	116830000			169590000			358110000	370660000
EmuJ_000088200.1|EmuJ_000088200.1	EmuJ_000088200	EmuJ_000088200.1|EmuJ_000088200.1	EmuJ_000088200.1|EmuJ_000088200.1	gene=EmuJ_000088200	1	2	14.2	21.274	190	0	6.7923	25531000	6	4			-1	4255100							2693900	1561100																34125000
EmuJ_000088500.1|EmuJ_000088500.1	EmuJ_000088500	EmuJ_000088500.1|EmuJ_000088500.1	EmuJ_000088500.1|EmuJ_000088500.1	gene=EmuJ_000088500	1	6	7.7	127.32	1150	0	11.982	446460000	48	16			-1	9301300					2121100	2670800															119320000	177150000
EmuJ_000088600.1|EmuJ_000088600.1	EmuJ_000088600	EmuJ_000088600.1|EmuJ_000088600.1	EmuJ_000088600.1|EmuJ_000088600.1	gene=EmuJ_000088600	1	10	31.3	48.422	431	0	99.367	2440500000	13	79			-1	187730000	3992700	15366000			56734000	42233000	1057600	793680	71884								175830000	480180000			768800000	430270000	57965000	42955000	94595000
EmuJ_000089800.1|EmuJ_000089800.1	EmuJ_000089800	EmuJ_000089800.1|EmuJ_000089800.1	EmuJ_000089800.1|EmuJ_000089800.1	gene=EmuJ_000089800	1	2	9.3	66.476	605	0	93.819	97299000	21	13			-1	4633300		349420				1790300	427630	379690						191340				14775000				44304000	32145000	29049000
EmuJ_000090500.1|EmuJ_000090500.1	EmuJ_000090500	EmuJ_000090500.1|EmuJ_000090500.1	EmuJ_000090500.1|EmuJ_000090500.1	gene=EmuJ_000090500	1	13	42.4	45.128	415	0	43.128	1540900000	19	80			-1	81100000	5677200	5861700			393170	114400	25205000	31478000									213800000	200880000			10893000	4772300	1838500000	2084000000
EmuJ_000091000.1|EmuJ_000091000.1	EmuJ_000091000	EmuJ_000091000.1|EmuJ_000091000.1	EmuJ_000091000.1|EmuJ_000091000.1	gene=EmuJ_000091000	1	3	13.8	41.68	363	0.00078003	2.2369	35411000	23	8			-1	1539600	99377				42617	52704		135250									15536000				3043500	4435200		35188000
EmuJ_000091500.1|EmuJ_000091500.1	EmuJ_000091500	EmuJ_000091500.1|EmuJ_000091500.1	EmuJ_000091500.1|EmuJ_000091500.1	gene=EmuJ_000091500	1	12	44.1	28.271	254	0	85.145	4491800000	11	290			-1	408350000	18646000	25906000	19485000	24063000	8211200	29795000	39197000	15144000	23289000	23538000	16410000	16168000	4784800	3744600	12921000	13144000	315000000	805370000	38685000000	35246000000	134090000	660700000	1709500000	987560000	19054000000	21636000000	29602000000	28489000000	3932500000	4949900000	2765300000
EmuJ_000091700.1|EmuJ_000091700.1	EmuJ_000091700	EmuJ_000091700.1|EmuJ_000091700.1	EmuJ_000091700.1|EmuJ_000091700.1	gene=EmuJ_000091700	1	17	40.9	52.612	482	0	235.67	5788500000	18	252			-1	321580000	42409000	47977000	64809	306550	48105000	39682000	10332000	8716000	218740	212430	130990	31606	2015900	914200	6244300	5971100	1760100000	1838800000	287090000	959060000	877720000	652240000	1073400000	910700000	394000000	394460000	697890000	135910000	2227300000	1477300000	1468100000
EmuJ_000091800.1|EmuJ_000091800.1	EmuJ_000091800	EmuJ_000091800.1|EmuJ_000091800.1	EmuJ_000091800.1|EmuJ_000091800.1	gene=EmuJ_000091800	1	14	33	49.997	461	0	323.31	7190800000	15	498			-1	479390000	28137000	43804000	2602800	3283200	36520000	27455000	57838000	56426000	10079000	9071100	3615100	4636600	6509300	3298000	15536000	13117000	1270400000	1482500000	8301900000	6799600000	787430000	728560000	3075600000	2573600000	9538100000	9866900000	9111900000	13558000000	5791800000	6549000000	4087500000
EmuJ_000092800.1|EmuJ_000092800.1	EmuJ_000092800	EmuJ_000092800.1|EmuJ_000092800.1	EmuJ_000092800.1|EmuJ_000092800.1	gene=EmuJ_000092800	1	8	26.2	36.702	328	0	11.071	508650000	15	73			-1	33910000							599340				214720	177080	286520	197300		83701							65597000				443940000	318520000	287740000	326920000
EmuJ_000093200.1|EmuJ_000093200.1	EmuJ_000093200	EmuJ_000093200.1|EmuJ_000093200.1	EmuJ_000093200.1|EmuJ_000093200.1	gene=EmuJ_000093200	1	3	11.6	25.135	224	0	8.9581	3741100000	8	51			-1	467630000	25045000	79461000			147890000	88883000	31939000	33242000	133520	136140							849270000	1676700000			1046800000	817170000	663330000	767810000	93205000	100810000
EmuJ_000093700.1|EmuJ_000093700.1	EmuJ_000093700	EmuJ_000093700.1|EmuJ_000093700.1	EmuJ_000093700.1|EmuJ_000093700.1	gene=EmuJ_000093700	1	2	19.9	16.562	146	0	3.811	491310000	6	17			-1	81884000	3020600	2948000			6331700	3908600	4498400	3923900									66538000	59729000			63713000	46347000	162030000	143850000
EmuJ_000094300.1|EmuJ_000094300.1	EmuJ_000094300	EmuJ_000094300.1|EmuJ_000094300.1	EmuJ_000094300.1|EmuJ_000094300.1	gene=EmuJ_000094300	1	12	49.5	25.403	220	0	20.74	2525500000	11	122			-1	229590000	3246100	6311000	135850	209210	45552000	85743000	13561000	13493000	525710	514790	102020	112130	12745000	6207700	15411000	11106000	61417000	106260000	356300000	407500000	382420000	674440000	710670000	681850000	508630000	528290000	262230000	293730000	9786900000	4658800000	3535400000
EmuJ_000094600.1|EmuJ_000094600.1	EmuJ_000094600	EmuJ_000094600.1|EmuJ_000094600.1	EmuJ_000094600.1|EmuJ_000094600.1	gene=EmuJ_000094600	1	47	76.8	60.223	530	0	323.31	143980000000	35	1264			-1	4113900000	269030000	362690000			1176000000	1125200000	62199000	63745000	1146000	1256100	38852	29300	4836600	3500600	4773200	4262700	24551000000	26087000000			35865000000	39488000000	7047400000	6880000000	3315400000	3723800000	305610000	234880000	12260000000	13368000000	3839100000
EmuJ_000094700.1|EmuJ_000094700.1	EmuJ_000094700	EmuJ_000094700.1|EmuJ_000094700.1	EmuJ_000094700.1|EmuJ_000094700.1	gene=EmuJ_000094700	1	4	27.4	27.411	248	0	82.411	1170400000	12	15			-1	97530000					52264000	42970000															879660000	135390000
EmuJ_000095100.1|EmuJ_000095100.1	EmuJ_000095100	EmuJ_000095100.1|EmuJ_000095100.1	EmuJ_000095100.1|EmuJ_000095100.1	gene=EmuJ_000095100	1	2	6.9	53.713	477	0	5.3232	388410000	33	6			-1	11770000							1057300	1542500							8873000								126680000	170800000
EmuJ_000095500.1|EmuJ_000095500.1	EmuJ_000095500	EmuJ_000095500.1|EmuJ_000095500.1	EmuJ_000095500.1|EmuJ_000095500.1	gene=EmuJ_000095500	1	9	53.1	31.972	288	0	68.56	776070000	14	139			-1	55433000	9094100	5492900					1170800	1231800	2576700	1797000	92613		1754100	444260	2380100	650830	278840000	219240000					65926000	87967000	2287700000	2102100000	209040000		1474800000	835650000	701040000
EmuJ_000095700.1|EmuJ_000095700.1	EmuJ_000095700	EmuJ_000095700.1|EmuJ_000095700.1	EmuJ_000095700.1|EmuJ_000095700.1	gene=EmuJ_000095700	1	4	5.4	97.6	888	0	3.2671	15895000	41	8			-1	387670		197460																25108000
EmuJ_000095800.1|EmuJ_000095800.1	EmuJ_000095800	EmuJ_000095800.1|EmuJ_000095800.1	EmuJ_000095800.1|EmuJ_000095800.1	gene=EmuJ_000095800	1	2	25.6	13.63	125	0	2.7009	210060000	6	7			-1	35010000	11408000	18166000					3056300	2380200									183080000	160110000					80204000	63572000
EmuJ_000096000.1|EmuJ_000096000.1	EmuJ_000096000	EmuJ_000096000.1|EmuJ_000096000.1	EmuJ_000096000.1|EmuJ_000096000.1	gene=EmuJ_000096000	1	6	48.1	27.408	243	0	37.197	549960000	8	30			-1	68746000	13101000	14032000			9408300		16595000	10283000	381300	356240			514550	397840	1436500	1500100	266320000	229160000			87363000		378830000	287910000	251640000	249380000			252620000	320650000	212720000
EmuJ_000096100.1|EmuJ_000096100.1	EmuJ_000096100	EmuJ_000096100.1|EmuJ_000096100.1	EmuJ_000096100.1|EmuJ_000096100.1	gene=EmuJ_000096100	1	18	15.9	150.27	1331	0	93.616	1823100000	61	125			-1	29887000	2355400	6055900			1790800	2939800	5155700	5190900					24224	21181	298950	166420	327570000	656750000			112440000	196510000	1125900000	1148100000					81089000	106670000	389310000
EmuJ_000096300.1|EmuJ_000096300.1	EmuJ_000096300	EmuJ_000096300.1|EmuJ_000096300.1	EmuJ_000096300.1|EmuJ_000096300.1	gene=EmuJ_000096300	1	6	18.2	33.359	307	0	15.304	306220000	17	40			-1	18013000	2982500	2499700					4149400	2628500								138710	108260000	83363000					251170000	175230000
EmuJ_000096600.1|EmuJ_000096600.1	EmuJ_000096600	EmuJ_000096600.1|EmuJ_000096600.1	EmuJ_000096600.1|EmuJ_000096600.1	gene=EmuJ_000096600	1	64	41.7	250.42	2234	0	323.31	35625000000	82	797			-1	434450000	37233000	60588000	39323	53835	8062600	5929200	58121000	61234000	56942	50393	28744	47320	187000	504690	3627200	3015100	7066500000	9623600000	604160000	1192300000	583720000	504490000	16492000000	16746000000	284120000	256140000	840030000	1409400000	1013800000	2234800000	5545800000
EmuJ_000096700.1|EmuJ_000096700.1	EmuJ_000096700	EmuJ_000096700.1|EmuJ_000096700.1	EmuJ_000096700.1|EmuJ_000096700.1	gene=EmuJ_000096700	1	6	11.4	76.696	675	0	31.749	1666700000	25	50			-1	66667000	16026000	24592000			8355800	1711200	4223700	4688200	26114	23214							988780000	1247000000			153400000	87049000	310960000	360330000	73686000	69480000
EmuJ_000097200.1|EmuJ_000097200.1	EmuJ_000097200	EmuJ_000097200.1|EmuJ_000097200.1	EmuJ_000097200.1|EmuJ_000097200.1	gene=EmuJ_000097200	1	3	13.4	22.457	202	0	7.7036	83339000	8	12			-1	10417000	1864800	1436000					1588300	1940000									23874000	16476000
EmuJ_000097300.1|EmuJ_000097300.1	EmuJ_000097300	EmuJ_000097300.1|EmuJ_000097300.1	EmuJ_000097300.1|EmuJ_000097300.1	gene=EmuJ_000097300	1	42	57	126.34	1156	0	280.51	20195000000	46	630			-1	439020000	47307000	39003000	2518800	4292100	70249000	77534000	11248000	5539900	4776400	4251700	1443100	1483900	354310	270370	6774700	4144900	3740500000	3614100000	21316000000	26520000000	2882000000	3482000000	2102500000	1261100000	12593000000	12913000000	12977000000	12856000000	1470700000	1429400000	5026100000
EmuJ_000097600.1|EmuJ_000097600.1	EmuJ_000097600	EmuJ_000097600.1|EmuJ_000097600.1	EmuJ_000097600.1|EmuJ_000097600.1	gene=EmuJ_000097600	1	20	25.2	128.18	1138	0	131.14	4279200000	49	85			-1	87330000	17100000	39311000			1936800	1215400	7742100	7869500		18969					52621		2270100000	3547300000			130480000	96487000	1418700000	1716200000		44073000					40469000
EmuJ_000097800.1|EmuJ_000097800.1	EmuJ_000097800	EmuJ_000097800.1|EmuJ_000097800.1	EmuJ_000097800.1|EmuJ_000097800.1	gene=EmuJ_000097800	1	42	61.2	79.013	707	0	323.31	53158000000	40	582			-1	1329000000	54135000	67688000			283720000	267940000	44883000	39370000	158130	156320			566940	409600	69263	31762	5580000000	5867600000			12295000000	12670000000	6487100000	5129900000	402710000	487770000			1207100000	992820000	53154000
EmuJ_000098400.1|EmuJ_000098400.1	EmuJ_000098400	EmuJ_000098400.1|EmuJ_000098400.1	EmuJ_000098400.1|EmuJ_000098400.1	gene=EmuJ_000098400	1	4	10	72.22	652	0	10.912	148670000	44	18			-1	3378800					785510	1915400	120960						26781	40496	164310	179360					48190000	138470000	36991000						152670000	117100000	81622000
EmuJ_000099200.1|EmuJ_000099200.1	EmuJ_000099200	EmuJ_000099200.1|EmuJ_000099200.1	EmuJ_000099200.1|EmuJ_000099200.1	gene=EmuJ_000099200	1	4	29.3	16.841	150	0	11.793	531170000	7	24			-1	75882000	9899600	3709300				6446600	23734000	25895000								182320	122230000	90201000				53461000	526280000	701040000
EmuJ_000099300.1|EmuJ_000099300.1	EmuJ_000099300	EmuJ_000099300.1|EmuJ_000099300.1	EmuJ_000099300.1|EmuJ_000099300.1	gene=EmuJ_000099300	1	4	22.3	44.448	394	0	5.5453	85149000	17	12			-1	5008800							1986800	2275800															96524000	110390000
EmuJ_000099800.1|EmuJ_000099800.1	EmuJ_000099800	EmuJ_000099800.1|EmuJ_000099800.1	EmuJ_000099800.1|EmuJ_000099800.1	gene=EmuJ_000099800	1	7	21.6	56.451	495	0	7.898	24421000	20	20			-1	1221000									72849	131430			377940	638820											156720000	227610000			530650000	1000100000
EmuJ_000100100.1|EmuJ_000100100.1	EmuJ_000100100	EmuJ_000100100.1|EmuJ_000100100.1	EmuJ_000100100.1|EmuJ_000100100.1	gene=EmuJ_000100100	1	5	5.4	184.03	1657	0.00039308	2.3797	3110800000	68	20			-1	45746000					21257		220570	181030	23707	50287					19585								59990000	50112000	160690000	168350000					36590000
EmuJ_000100200.1|EmuJ_000100200.1	EmuJ_000100200	EmuJ_000100200.1|EmuJ_000100200.1	EmuJ_000100200.1|EmuJ_000100200.1	gene=EmuJ_000100200	1	19	85.9	22.212	199	0	192.04	23801000000	12	378			-1	1983500000	128130000	195620000			422300000	352100000	206240000	188720000	1853600	1646000			181870	175930	2135500	1388500	3567000000	5118000000			4134100000	4491700000	8505100000	7783700000	2318100000	2386100000			171720000	215160000	464320000
EmuJ_000100400.1|EmuJ_000100400.1	EmuJ_000100400	EmuJ_000100400.1|EmuJ_000100400.1	EmuJ_000100400.1|EmuJ_000100400.1	gene=EmuJ_000100400	1	2	4.5	74.726	662	0.00078247	2.2713	63669000	36	3			-1	1768600		788630						469980							509970			57164000						61639000
EmuJ_000100600.1|EmuJ_000100600.1	EmuJ_000100600	EmuJ_000100600.1|EmuJ_000100600.1	EmuJ_000100600.1|EmuJ_000100600.1	gene=EmuJ_000100600	1	34	57.1	77.623	722	0	323.31	15062000000	38	224			-1	396360000	23877000	28584000			78603000	83114000	10091000	10849000	20726	46522			26268			100610	1812100000	1788700000			1959400000	3483600000	1951600000	1683100000	71779000	99678000			102080000
EmuJ_000101800.1|EmuJ_000101800.1	EmuJ_000101800	EmuJ_000101800.1|EmuJ_000101800.1	EmuJ_000101800.1|EmuJ_000101800.1	gene=EmuJ_000101800	1	30	78.3	44.209	396	0	323.31	145260000000	17	942			-1	8544900000	889420000	1252300000	123160	132410	1713000000	1576500000	601680000	451450000	15119000	12737000	131210	118600	8168000	4265300	20755000	22831000	25081000000	43481000000	450090000	426500000	27646000000	31677000000	35017000000	30743000000	17010000000	18312000000	558460000	512450000	5773400000	6217200000	5620600000
EmuJ_000101900.1|EmuJ_000101900.1	EmuJ_000101900	EmuJ_000101900.1|EmuJ_000101900.1	EmuJ_000101900.1|EmuJ_000101900.1	gene=EmuJ_000101900	1	14	57	28.781	251	0	238.6	2876700000	16	56			-1	179790000	2108100	4097000			56194000	78154000				27841			73137				159060000	286570000			1285700000	424840000				73793000			74667000
EmuJ_000102000.1|EmuJ_000102000.1	EmuJ_000102000	EmuJ_000102000.1|EmuJ_000102000.1	EmuJ_000102000.1|EmuJ_000102000.1	gene=EmuJ_000102000	1	2	1.7	258.59	2320	0.001915	1.8666	9642700	112	10			-1	86095			29329	48974							7792.2								418180000	406370000							164780000
EmuJ_000102100.1|EmuJ_000102100.1	EmuJ_000102100	EmuJ_000102100.1|EmuJ_000102100.1	EmuJ_000102100.1|EmuJ_000102100.1	gene=EmuJ_000102100	1	5	13.8	46.709	421	0	7.5785	292500000	26	22			-1	11250000					3735500	3133500	691210	467230													85769000	115910000	76852000	52872000
EmuJ_000102400.1|EmuJ_000102400.1	EmuJ_000102400	EmuJ_000102400.1|EmuJ_000102400.1	EmuJ_000102400.1|EmuJ_000102400.1	gene=EmuJ_000102400	1	2	5.4	45.258	405	0.0037272	1.4068	160930000	14	5			-1	11495000							6364400								216450	160520															59361000
EmuJ_000102600.1|EmuJ_000102600.1	EmuJ_000102600	EmuJ_000102600.1|EmuJ_000102600.1	EmuJ_000102600.1|EmuJ_000102600.1	gene=EmuJ_000102600	1	27	67.1	49.044	441	0	323.31	47846000000	26	509			-1	1840200000	327120000	407860000			213470000	200330000	621270	2166800	4791900	4131800			1098200	841550	529350	736220	17521000000	19591000000			5819200000	6428200000	71876000	272020000	8407300000	8951900000			1669900000	2064400000	333970000
EmuJ_000103400.1|EmuJ_000103400.1	EmuJ_000103400	EmuJ_000103400.1|EmuJ_000103400.1;EmuJ_000103100.1|EmuJ_000103100.1	EmuJ_000103400.1|EmuJ_000103400.1;EmuJ_000103100.1|EmuJ_000103100.1	gene=EmuJ_000103400;gene=EmuJ_000103100	2	53	93.3	67.748	625	0	323.31	349240000000	30	1061			-1;-1	11641000000	94740000	119740000			3345400000	2402900000	483970000	496420000	939530	684710			10987000	6544400	8563100	10419000	8770900000	8777200000			97347000000	86518000000	42357000000	50275000000	2085700000	1841400000			20463000000	15769000000	4529500000
EmuJ_000104100.1|EmuJ_000104100.1	EmuJ_000104100	EmuJ_000104100.1|EmuJ_000104100.1	EmuJ_000104100.1|EmuJ_000104100.1	gene=EmuJ_000104100	1	2	22.5	9.9433	89	0.0055147	1.1509	9637900	4	2			-1	2409500	2409500																21099000
EmuJ_000104200.1|EmuJ_000104200.1	EmuJ_000104200	EmuJ_000104200.1|EmuJ_000104200.1	EmuJ_000104200.1|EmuJ_000104200.1	gene=EmuJ_000104200	1	18	40.9	67.071	599	0	78.461	2408400000	34	110			-1	70834000		971180			18737000	17145000	358890	446340					26860		4137000	3432500		60295000			655490000	605690000	49973000	63095000					68124000		2849200000
EmuJ_000104300.1|EmuJ_000104300.1	EmuJ_000104300	EmuJ_000104300.1|EmuJ_000104300.1	EmuJ_000104300.1|EmuJ_000104300.1	gene=EmuJ_000104300	1	29	72.3	68.725	635	0	323.31	34107000000	28	597			-1	1218100000	97804000	124450000	548360	1051900	290330000	304990000	39329000	34731000	2259600	2995700	542340	508880	1695400	1532900	24925000	20774000	7100200000	7330400000	2823800000	3614800000	6886400000	8156900000	3785400000	3559400000	4418900000	4766100000	2903500000	2929700000	3641800000	4127000000	12957000000
EmuJ_000104900.1|EmuJ_000104900.1	EmuJ_000104900	EmuJ_000104900.1|EmuJ_000104900.1	EmuJ_000104900.1|EmuJ_000104900.1	gene=EmuJ_000104900	1	23	25.9	137.15	1215	0	258.67	4235700000	62	130			-1	68317000	6832100	7532100			15191000	10862000	257840		35428	12929			23060	37331	16406	22553	875960000	1393100000			828040000	690230000	37667000		217650000	110650000			68469000	135270000	41170000
EmuJ_000105300.1|EmuJ_000105300.1	EmuJ_000105300	EmuJ_000105300.1|EmuJ_000105300.1	EmuJ_000105300.1|EmuJ_000105300.1	gene=EmuJ_000105300	1	9	40	36.474	335	0	34.449	2004500000	22	78			-1	91111000	2274500	1036500			19163000	11399000	11477000	6190000									175140000	131400000			400190000	399010000	665890000	589230000
EmuJ_000105400.1|EmuJ_000105400.1	EmuJ_000105400	EmuJ_000105400.1|EmuJ_000105400.1	EmuJ_000105400.1|EmuJ_000105400.1	gene=EmuJ_000105400	1	2	17.4	22.748	207	0	2.7114	306130000	12	8			-1	25511000	529510	635510				12194000	12076000										13910000	15355000
EmuJ_000105600.1|EmuJ_000105600.1	EmuJ_000105600	EmuJ_000105600.1|EmuJ_000105600.1	EmuJ_000105600.1|EmuJ_000105600.1	gene=EmuJ_000105600	1	5	26.8	35.135	310	0	4.3138	8781600	15	4			-1	585440	190490			24249			59365	311340																17014000
EmuJ_000105900.1|EmuJ_000105900.1	EmuJ_000105900	EmuJ_000105900.1|EmuJ_000105900.1;EmuJ_000878000.1|EmuJ_000878000.1	EmuJ_000105900.1|EmuJ_000105900.1	gene=EmuJ_000105900	2	58	78.2	98.666	890	0	323.31	68039000000	49	1061			-1;-1	1388500000	67701000	94286000	72281	57845	294330000	274170000	38878000	35952000	1454900	1227700	62591	66444	3309700	1838100	1295200	929270	4581600000	9384700000	735560000	529290000	14583000000	15273000000	7126000000	6676100000	5196500000	4738800000	635580000	669230000	9881400000	8261000000	1283700000
EmuJ_000107000.1|EmuJ_000107000.1	EmuJ_000107000	EmuJ_000107000.1|EmuJ_000107000.1	EmuJ_000107000.1|EmuJ_000107000.1	gene=EmuJ_000107000	1	4	33.3	22.475	195	0	34.747	1860800000	11	49			-1	169170000	3651300	30688000					31181000	50653000		171950					547960		84465000	680350000					770820000	1915600000		178450000					100570000
EmuJ_000107200.1|EmuJ_000107200.1	EmuJ_000107200	EmuJ_000107200.1|EmuJ_000107200.1	EmuJ_000107200.1|EmuJ_000107200.1	gene=EmuJ_000107200	1	33	64.1	45.511	421	0	205.69	20126000000	20	539			-1	1006300000	1830800				26861000	19735000	3436500	649050		46933	51484	262580	5051300	3576700	4628700	2722900	72087000				471110000	398370000	323330000	53687000		63637000	106670000	834810000	5972000000	6379100000	1477000000
EmuJ_000107800.1|EmuJ_000107800.1	EmuJ_000107800	EmuJ_000107800.1|EmuJ_000107800.1	EmuJ_000107800.1|EmuJ_000107800.1	gene=EmuJ_000107800	1	5	49.5	12.523	109	0	9.8947	263070000	4	32			-1	65767000							17893000	11957000					1059300	1146800	5679100	4339000							207370000	203620000					347260000	449380000	369400000
EmuJ_000107900.1|EmuJ_000107900.1	EmuJ_000107900	EmuJ_000107900.1|EmuJ_000107900.1	EmuJ_000107900.1|EmuJ_000107900.1	gene=EmuJ_000107900	1	4	22.3	18.766	157	0.0007731	2.0318	151040000	9	9			-1	16783000	3396500	4265200						1973100									63757000	75035000						70111000
EmuJ_000108400.1|EmuJ_000108400.1	EmuJ_000108400	EmuJ_000108400.1|EmuJ_000108400.1	EmuJ_000108400.1|EmuJ_000108400.1	gene=EmuJ_000108400	1	2	4	81.736	748	0.0019142	1.8648	4554000	28	4			-1	162640															95279	67363															50606000
EmuJ_000108700.1|EmuJ_000108700.1	EmuJ_000108700	EmuJ_000108700.1|EmuJ_000108700.1	EmuJ_000108700.1|EmuJ_000108700.1	gene=EmuJ_000108700	1	6	16.4	55.261	501	0	7.4546	524580000	32	12			-1	16393000		189600			2390500	1086000												36162000			131260000	121220000
EmuJ_000108800.1|EmuJ_000108800.1	EmuJ_000108800	EmuJ_000108800.1|EmuJ_000108800.1	EmuJ_000108800.1|EmuJ_000108800.1	gene=EmuJ_000108800	1	7	81.1	7.8087	74	0	18.474	338560000	5	155			-1	67712000	166990	637450			2062800	1593600	3181900	3067400	728790	537710					499990	306610	3037200	6118300			14001000	11649000	69337000	62279000	227170000	175520000					53918000
EmuJ_000109100.1|EmuJ_000109100.1	EmuJ_000109100	EmuJ_000109100.1|EmuJ_000109100.1;EmuJ_000108900.1|EmuJ_000108900.1	EmuJ_000109100.1|EmuJ_000109100.1	gene=EmuJ_000109100	2	14	19.6	122.36	1104	0	323.31	982230000	44	84			-1;-1	22323000	5524500	5753700	11893	24986	1138800	131740	4165900	2481700	98680	113710	14921		114790	39504	400790	340010	513120000	494680000	137040000	213810000	57339000		666060000	441580000	330900000	354720000	168490000		272990000	125740000	311390000
EmuJ_000109500.1|EmuJ_000109500.1	EmuJ_000109500	EmuJ_000109500.1|EmuJ_000109500.1	EmuJ_000109500.1|EmuJ_000109500.1	gene=EmuJ_000109500	1	4	21	36.754	343	0	42.907	1027500000	13	22			-1	79041000	11565000	11523000					22684000	24944000									335500000	368010000					783960000	818560000
EmuJ_000109900.1|EmuJ_000109900.1	EmuJ_000109900	EmuJ_000109900.1|EmuJ_000109900.1	EmuJ_000109900.1|EmuJ_000109900.1	gene=EmuJ_000109900	1	16	75.5	21.543	188	0	255.2	8169800000	10	179			-1	816980000	21414000	17963000			115800000	75048000	60042000	65858000	1015500	1458000			1382000	1337800	225760000	187570000	487400000	381340000			1146500000	926670000	2196500000	2039400000	804990000	992340000			724420000	990520000	44475000000
EmuJ_000110300.1|EmuJ_000110300.1	EmuJ_000110300	EmuJ_000110300.1|EmuJ_000110300.1	EmuJ_000110300.1|EmuJ_000110300.1	gene=EmuJ_000110300	1	7	37	34.11	300	0	22.689	893590000	18	45			-1	49644000	1987800				5596200	14452000	6316000	6163800					41357	53119			189000000				109250000	166000000	415270000	391060000					31796000	99879000
EmuJ_000110600.1|EmuJ_000110600.1	EmuJ_000110600	EmuJ_000110600.1|EmuJ_000110600.1	EmuJ_000110600.1|EmuJ_000110600.1	gene=EmuJ_000110600	1	2	2.2	186.08	1734	1	-2	28623000	67	2	+		-1	427210								427210																104280000
EmuJ_000110800.1|EmuJ_000110800.1	EmuJ_000110800	EmuJ_000110800.1|EmuJ_000110800.1	EmuJ_000110800.1|EmuJ_000110800.1	gene=EmuJ_000110800	1	18	48.2	52.172	477	0	314.41	6172500000	24	141			-1	257190000	56695000	56530000			84122000	46139000	6201000	1905600	280070	269920							2814700000	2708500000			1820600000	1535400000	502780000	192620000	461690000	494170000
EmuJ_000110900.1|EmuJ_000110900.1	EmuJ_000110900	EmuJ_000110900.1|EmuJ_000110900.1	EmuJ_000110900.1|EmuJ_000110900.1	gene=EmuJ_000110900	1	2	11.8	45.202	417	0	11.846	110780000	19	25			-1	5830600	1073400				2204300	503860	253920		34772	34925							42209000				23227000	29140000	16327000		44392000	47294000
EmuJ_000112400.1|EmuJ_000112400.1	EmuJ_000112400	EmuJ_000112400.1|EmuJ_000112400.1	EmuJ_000112400.1|EmuJ_000112400.1	gene=EmuJ_000112400	1	19	27	110.87	1004	0	198.72	1459300000	44	98			-1	33167000	2913600	4531800			4531500	2275100	2213400	1648800						10725	67689	37787	288730000	383790000			167610000	185560000	412240000	352230000						76965000	77256000
EmuJ_000112500.1|EmuJ_000112500.1	EmuJ_000112500	EmuJ_000112500.1|EmuJ_000112500.1	EmuJ_000112500.1|EmuJ_000112500.1	gene=EmuJ_000112500	1	6	25.5	51.791	502	0	10.313	8272900	17	16			-1	486640				53990					71150
EmuJ_000113250.1|EmuJ_000113250.1	EmuJ_000113250	EmuJ_000113250.1|EmuJ_000113250.1	EmuJ_000113250.1|EmuJ_000113250.1	gene=EmuJ_000113250	1	5	6.5	140.65	1279	0	153.51	71844000	58	15			-1	1238700		243210			521300	153970												29666000			27774000	10388000
EmuJ_000113400.1|EmuJ_000113400.1	EmuJ_000113400	EmuJ_000113400.1|EmuJ_000113400.1	EmuJ_000113400.1|EmuJ_000113400.1	gene=EmuJ_000113400	1	9	22.9	65.284	597	0	26.852	512970000	25	42			-1	20519000	2295700	5167200			2823100		2475000	2994500	27857	101050			39714	25577	462830	353870	138330000	209290000			91253000		286370000	322570000	63996000	156010000			85658000	71759000	181820000
EmuJ_000113500.1|EmuJ_000113500.1	EmuJ_000113500	EmuJ_000113500.1|EmuJ_000113500.1;EmuJ_000115200.1|EmuJ_000115200.1;EmuJ_000114300.1|EmuJ_000114300.1	EmuJ_000113500.1|EmuJ_000113500.1	gene=EmuJ_000113500	3	9	45.9	30.702	281	0	19.395	1090400000	17	97			-1;-1;-1	64141000	15466000	7640100			7024200	6897300	2105600	2056500	132380	115770	44576	34588	99151	76514	131160	148030	624230000	260630000			144530000	145020000	121710000	97964000	245730000	228590000	173770000	137410000	168180000	168820000	65315000
EmuJ_000113700.1|EmuJ_000113700.1	EmuJ_000113700	EmuJ_000113700.1|EmuJ_000113700.1	EmuJ_000113700.1|EmuJ_000113700.1	gene=EmuJ_000113700	1	21	56.9	53.255	471	0	323.31	20036000000	26	461			-1	770600000	74971000	86122000	44158	25934	132000000	122720000	44276000	34306000	316450	329780			1667200	1265400	8610800	9819800	5771500000	4444100000	378890000	165250000	3562800000	3842800000	3601300000	3156300000	897850000	832990000			2467500000	3141800000	3535100000
EmuJ_000113800.1|EmuJ_000113800.1	EmuJ_000113800	EmuJ_000113800.1|EmuJ_000113800.1	EmuJ_000113800.1|EmuJ_000113800.1	gene=EmuJ_000113800	1	30	76.4	47.786	420	0	323.31	263500000000	20	698			-1	13175000000	1182300000	1056500000	110550	191550	2635600000	2543500000	670830000	563820000	6760500	7363800	245960	275730	11472000	6088800	9841200	8538300	47386000000	41616000000	537380000	611050000	44050000000	47908000000	49911000000	42047000000	10588000000	11702000000	1033200000	1097300000	10461000000	8433100000	4557700000
EmuJ_000113900.1|EmuJ_000113900.1	EmuJ_000113900	EmuJ_000113900.1|EmuJ_000113900.1	EmuJ_000113900.1|EmuJ_000113900.1	gene=EmuJ_000113900	1	5	17.5	52.736	487	0	7.5575	20092000	32	9			-1	627870															408800	219070															213700000
EmuJ_000114000.1|EmuJ_000114000.1	EmuJ_000114000	EmuJ_000114000.1|EmuJ_000114000.1	EmuJ_000114000.1|EmuJ_000114000.1	gene=EmuJ_000114000	1	4	24.9	21.924	197	0	4.8847	359790000	10	18			-1	35979000	1693100						14662000	11748000							813050	1721200	105620000						327210000	400130000							274980000
EmuJ_000115300.1|EmuJ_000115300.1	EmuJ_000115300	EmuJ_000115300.1|EmuJ_000115300.1	EmuJ_000115300.1|EmuJ_000115300.1	gene=EmuJ_000115300	1	7	37.7	31.43	281	0	9.4843	269280000	16	32			-1	16830000	2858200	6476800			2945400		1160000		206800	142890							94682000	141970000			58208000		82062000		205670000	167990000
EmuJ_000115500.1|EmuJ_000115500.1	EmuJ_000115500	EmuJ_000115500.1|EmuJ_000115500.1	EmuJ_000115500.1|EmuJ_000115500.1	gene=EmuJ_000115500	1	6	30.9	14.696	123	0	131.69	931820000	3	74			-1	310610000	33394000	32962000	11992000	21557000	29401000	16065000	40849000	39391000	557790	1599200	4779100	4175700	9265100	5474200	5719300	4600800	232000000	200810000	6811000000	9350500000	96276000	61989000	466010000	429980000	283110000	321520000	2410800000	2077200000	1586200000	1555900000	356490000
EmuJ_000115600.1|EmuJ_000115600.1	EmuJ_000115600	EmuJ_000115600.1|EmuJ_000115600.1	EmuJ_000115600.1|EmuJ_000115600.1	gene=EmuJ_000115600	1	8	31.5	32.744	295	0	198.48	3714400000	18	177			-1	206360000	32370000	41128000			38882000	22430000	4486900	4179200	227450	63720			568930	1118600	3793200	3493600	1127900000	1865000000			507980000	448640000	313990000	331530000	482600000	345110000			774470000	1764900000	1247500000
EmuJ_000115900.1|EmuJ_000115900.1	EmuJ_000115900	EmuJ_000115900.1|EmuJ_000115900.1	EmuJ_000115900.1|EmuJ_000115900.1	gene=EmuJ_000115900	1	6	20.2	39.177	356	0	110.29	119560000	22	8			-1	5434700							559770
EmuJ_000116200.1|EmuJ_000116200.1	EmuJ_000116200	EmuJ_000116200.1|EmuJ_000116200.1	EmuJ_000116200.1|EmuJ_000116200.1	gene=EmuJ_000116200	1	10	38.9	57.661	530	0	92.387	2144500000	20	66			-1	107230000	4535900	2136400			16793000	13473000	18753000	22342000						104860	376780	133360	183210000	122820000			173750000	251480000	1508400000	1786600000						165390000	106770000
EmuJ_000117100.1|EmuJ_000117100.1	EmuJ_000117100	EmuJ_000117100.1|EmuJ_000117100.1	EmuJ_000117100.1|EmuJ_000117100.1	gene=EmuJ_000117100	1	17	59	36.902	332	0	323.31	25059000000	15	207			-1	1670600000	60368000	29981000			489700000	607130000	63801000	55170000	190430				331200	119370	330990		2033100000	1215500000			7434900000	10396000000	3373400000	2763300000	167290000				359480000	205070000	98531000
EmuJ_000117400.1|EmuJ_000117400.1	EmuJ_000117400	EmuJ_000117400.1|EmuJ_000117400.1	EmuJ_000117400.1|EmuJ_000117400.1	gene=EmuJ_000117400	1	7	10.2	98.594	869	0	16.514	4193200000	37	43			-1	113330000		15135000			17555000	16221000	3157300	3928600	89451				244510	30782				1171500000			500380000	562610000	434470000	456100000	244400000				528070000	293940000
EmuJ_000117600.1|EmuJ_000117600.1	EmuJ_000117600	EmuJ_000117600.1|EmuJ_000117600.1	EmuJ_000117600.1|EmuJ_000117600.1	gene=EmuJ_000117600	1	2	12.7	17.727	157	0.00077429	2.0571	75006000	8	4			-1	9375700	6085400	1204500			1911300												106570000				15291000
EmuJ_000118400.1|EmuJ_000118400.1	EmuJ_000118400	EmuJ_000118400.1|EmuJ_000118400.1	EmuJ_000118400.1|EmuJ_000118400.1	gene=EmuJ_000118400	1	2	4.8	93.974	856	0	4.7989	19229000	32	8			-1	600910	36163	21590			33262	31264	43500	435130									9816100	5390100			4124300	4568100	19307000	18672000
EmuJ_000118700.1|EmuJ_000118700.1	EmuJ_000118700	EmuJ_000118700.1|EmuJ_000118700.1	EmuJ_000118700.1|EmuJ_000118700.1	gene=EmuJ_000118700	1	9	19.8	47.952	440	0	18.854	1432300000	19	38			-1	75383000	3814600	4336600			24134000	21562000											200860000	195210000			499230000	536250000
EmuJ_000119000.1|EmuJ_000119000.1	EmuJ_000119000	EmuJ_000119000.1|EmuJ_000119000.1	EmuJ_000119000.1|EmuJ_000119000.1	gene=EmuJ_000119000	1	24	61.8	48.071	432	0	204.46	13152000000	26	218			-1	505860000	45501000	70615000			88297000	89579000	17153000	13816000	138690	132570			168600	72916	290980	220410	2842500000	3318000000			2370900000	2627300000	1606100000	1392400000	305890000	272620000				196390000	176880000
EmuJ_000119300.1|EmuJ_000119300.1	EmuJ_000119300	EmuJ_000119300.1|EmuJ_000119300.1	EmuJ_000119300.1|EmuJ_000119300.1	gene=EmuJ_000119300	1	12	19.9	77.254	710	0	97.781	603860000	23	50			-1	26255000	3230400	2089300	63798				9526100	7653000							239810	189020	89877000	68752000	305730000				925270000	639760000							180050000
EmuJ_000119400.1|EmuJ_000119400.1	EmuJ_000119400	EmuJ_000119400.1|EmuJ_000119400.1	EmuJ_000119400.1|EmuJ_000119400.1	gene=EmuJ_000119400	1	3	14.8	27.837	243	0	8.1722	239500000	12	10			-1	19958000					53811		3180300	3468500													49897000		135200000	141120000
EmuJ_000119600.1|EmuJ_000119600.1	EmuJ_000119600	EmuJ_000119600.1|EmuJ_000119600.1	EmuJ_000119600.1|EmuJ_000119600.1	gene=EmuJ_000119600	1	22	54.5	51.682	451	0	133.01	20156000000	23	219			-1	876350000	67696000	72119000			111710000	102230000	43926000	33254000	270080	283160			104160		103020	106160	3513400000	3423100000			2651300000	2886600000	3774100000	3094400000	604590000	674440000			187530000		57601000
EmuJ_000119900.1|EmuJ_000119900.1	EmuJ_000119900	EmuJ_000119900.1|EmuJ_000119900.1	EmuJ_000119900.1|EmuJ_000119900.1	gene=EmuJ_000119900	1	5	35.3	25.509	218	0	8.4317	782970000	12	13			-1	65247000					22710000	36091000	2330900	1964400								92751					253210000	409760000	91274000	139870000
EmuJ_000120200.1|EmuJ_000120200.1	EmuJ_000120200	EmuJ_000120200.1|EmuJ_000120200.1	EmuJ_000120200.1|EmuJ_000120200.1	gene=EmuJ_000120200	1	30	57.4	55.837	519	0	323.31	52098000000	24	415			-1	2170700000	40680000	49018000			921310000	737060000	1138500		1310700	998080			1574700	1170200		42616	2509500000	2364100000			23071000000	21303000000	92023000		1781200000	1613700000			2545900000	2257300000
EmuJ_000120900.1|EmuJ_000120900.1	EmuJ_000120900	EmuJ_000120900.1|EmuJ_000120900.1	EmuJ_000120900.1|EmuJ_000120900.1	gene=EmuJ_000120900	1	9	35.4	36.317	325	0	48.487	3302500000	14	60			-1	235890000	1280900	2628600			76247000	83757000	6890300	2719300									67030000	102250000			1150500000	1336700000	188670000	119440000
EmuJ_000121000.1|EmuJ_000121000.1	EmuJ_000121000	EmuJ_000121000.1|EmuJ_000121000.1	EmuJ_000121000.1|EmuJ_000121000.1	gene=EmuJ_000121000	1	12	71.7	25.149	226	0	32.131	6665900000	13	81			-1	512760000	106360000	90908000			109990000	84398000	24002000	13842000									2945000000	1999300000			1341300000	1209800000	1123700000	849810000
EmuJ_000121200.1|EmuJ_000121200.1	EmuJ_000121200	EmuJ_000121200.1|EmuJ_000121200.1	EmuJ_000121200.1|EmuJ_000121200.1	gene=EmuJ_000121200	1	4	18.2	24.091	214	0	16.743	1363300000	14	43			-1	97376000	5239800	13809000			14106000	16309000	7306700	16981000	71428	61037							441070000	450360000			65414000	63592000	538700000	779160000	104560000	94774000
EmuJ_000121500.1|EmuJ_000121500.1	EmuJ_000121500	EmuJ_000121500.1|EmuJ_000121500.1	EmuJ_000121500.1|EmuJ_000121500.1	gene=EmuJ_000121500	1	6	23.7	38.02	338	0	6.4714	594930000	18	16			-1	33051000					8063400	6700000	1962500	3092300													155780000	152530000	121250000	181560000
EmuJ_000121600.1|EmuJ_000121600.1	EmuJ_000121600	EmuJ_000121600.1|EmuJ_000121600.1	EmuJ_000121600.1|EmuJ_000121600.1	gene=EmuJ_000121600	1	7	19.6	56.929	504	0	30.941	164570000	27	27			-1	6095100		722860			1959400				64444				34303					74986000							144530000				117930000
EmuJ_000121700.1|EmuJ_000121700.1	EmuJ_000121700	EmuJ_000121700.1|EmuJ_000121700.1	EmuJ_000121700.1|EmuJ_000121700.1	gene=EmuJ_000121700	1	6	14	72.204	642	0	6.2091	377280000	36	15			-1	10480000						1769000		874630														133210000		102830000
EmuJ_000121900.1|EmuJ_000121900.1	EmuJ_000121900	EmuJ_000121900.1|EmuJ_000121900.1	EmuJ_000121900.1|EmuJ_000121900.1	gene=EmuJ_000121900	1	6	29	33.746	310	0	8.2023	1330500000	21	23			-1	63357000	4076000	3739200			24491000	25089000											336160000	284210000			300410000	412790000
EmuJ_000122000.1|EmuJ_000122000.1	EmuJ_000122000	EmuJ_000122000.1|EmuJ_000122000.1	EmuJ_000122000.1|EmuJ_000122000.1	gene=EmuJ_000122000	1	2	5.2	54.013	484	0	2.663	47088000	22	2			-1	2140400						2009700		130650														52101000
EmuJ_000122100.1|EmuJ_000122100.1	EmuJ_000122100	EmuJ_000122100.1|EmuJ_000122100.1	EmuJ_000122100.1|EmuJ_000122100.1	gene=EmuJ_000122100	1	8	90.5	13.361	126	0	323.31	50207000000	6	314			-1	8367900000	2570100000	2385900000	1123500	1815300	320800000	227640000	89019000	216750000	8677800	9451600	1666900	508160	4824000	1696000	2931500	2063500	40465000000	20748000000	1623800000	1693000000	1828000000	1972500000	3455500000	3960200000	3491900000	3640700000	1591200000	904470000	2186800000	2208400000	762260000
EmuJ_000122200.1|EmuJ_000122200.1	EmuJ_000122200	EmuJ_000122200.1|EmuJ_000122200.1	EmuJ_000122200.1|EmuJ_000122200.1	gene=EmuJ_000122200	1	78	55.4	191.4	1680	0	323.31	34424000000	91	663			-1	378290000	88258000	88695000			56789000	57807000	6887100	5179300	113920	100010			223530	116380	697240	726470	16514000000	15052000000			5167700000	5963100000	2290400000	2186600000	835680000	832640000			1388500000	1019000000	1476300000
EmuJ_000123300.1|EmuJ_000123300.1	EmuJ_000123300	EmuJ_000123300.1|EmuJ_000123300.1	EmuJ_000123300.1|EmuJ_000123300.1	gene=EmuJ_000123300	1	4	7.4	106.31	951	0	33.753	80691000	36	20			-1	2241400						44261	251660	154640														15388000	37898000	21397000
EmuJ_000123800.1|EmuJ_000123800.1	EmuJ_000123800	EmuJ_000123800.1|EmuJ_000123800.1	EmuJ_000123800.1|EmuJ_000123800.1	gene=EmuJ_000123800	1	5	6.2	113.8	1016	0	7.6047	356040000	53	14			-1	6717800	1921800	1533000					1330900	884760									189660000	204460000					183570000	151850000
EmuJ_000123900.1|EmuJ_000123900.1	EmuJ_000123900	EmuJ_000123900.1|EmuJ_000123900.1	EmuJ_000123900.1|EmuJ_000123900.1	gene=EmuJ_000123900	1	8	21.9	55.84	497	0	44.786	3053300000	17	60			-1	179600000	18897000	13674000			43723000	72814000				50849							711340000	627470000			826320000	1133000000				114860000
EmuJ_000124000.1|EmuJ_000124000.1	EmuJ_000124000	EmuJ_000124000.1|EmuJ_000124000.1	EmuJ_000124000.1|EmuJ_000124000.1	gene=EmuJ_000124000	1	14	64.2	26.294	229	0	323.31	10438000000	12	423			-1	869870000	229840000	251700000	2076100	2678600	84768000	56013000	2565300	8884300	8403100	6358100	803340	657880	1829900	2151700	17384000	12571000	6057500000	5935900000	4006100000	3543900000	943670000	845690000	169030000	455030000	5646400000	5373700000	2132000000	2500100000	1608300000	1998200000	4019200000
EmuJ_000124800.1|EmuJ_000124800.1	EmuJ_000124800	EmuJ_000124800.1|EmuJ_000124800.1	EmuJ_000124800.1|EmuJ_000124800.1	gene=EmuJ_000124800	1	4	42.2	13.035	116	0	9.7543	1602300000	8	49			-1	200290000	41504000	36235000			24534000	25851000	23682000	11898000	360130	232560			96723	144990	238270	424320	627580000	561670000			166400000	213070000	552890000	367750000	218960000	146890000			67569000	131750000	48866000
EmuJ_000125000.1|EmuJ_000125000.1	EmuJ_000125000	EmuJ_000125000.1|EmuJ_000125000.1	EmuJ_000125000.1|EmuJ_000125000.1	gene=EmuJ_000125000	1	3	29.3	13.055	116	0	3.4121	322220000	7	13			-1	46031000	7550900	9955600					3734600	7815900									162230000	51662000					135360000	125590000
EmuJ_000125100.1|EmuJ_000125100.1	EmuJ_000125100	EmuJ_000125100.1|EmuJ_000125100.1	EmuJ_000125100.1|EmuJ_000125100.1	gene=EmuJ_000125100	1	7	27.2	59.375	540	0	61.278	1692400000	19	23			-1	89075000					47918000	40075000															922400000	885300000
EmuJ_000125900.1|EmuJ_000125900.1	EmuJ_000125900	EmuJ_000125900.1|EmuJ_000125900.1	EmuJ_000125900.1|EmuJ_000125900.1	gene=EmuJ_000125900	1	34	52.5	60.507	539	0	323.31	40458000000	26	702			-1	1556100000	143630000	144300000	62186	80245	330270000	293960000	185220000	183050000	1070300	1313900	16720	49372	1550900	1004000	3931800	4751400	8278100000	8439800000	368480000	345860000	7866000000	6601000000	16681000000	16232000000	2121100000	3261500000	101020000	264680000	3042700000	1690200000	2570000000
EmuJ_000126400.1|EmuJ_000126400.1	EmuJ_000126400	EmuJ_000126400.1|EmuJ_000126400.1	EmuJ_000126400.1|EmuJ_000126400.1	gene=EmuJ_000126400	1	41	69.4	59.728	517	0	323.31	37955000000	32	381			-1	1186100000	32205000	24275000			196880000	184710000	154230000	117060000	101440	90526			635650	161440	2077900	1004100	2397800000	1886700000			4872400000	5770000000	18379000000	14962000000	230490000	218190000			891340000	209800000	1275600000
EmuJ_000126700.1|EmuJ_000126700.1	EmuJ_000126700	EmuJ_000126700.1|EmuJ_000126700.1	EmuJ_000126700.1|EmuJ_000126700.1	gene=EmuJ_000126700	1	3	6.6	83.199	747	0	10.434	72728000	24	14			-1	3030300	489720	403250					788610	653110									28556000	21627000					70213000	63378000
EmuJ_000126920.1|EmuJ_000126920.1	EmuJ_000126920	EmuJ_000126920.1|EmuJ_000126920.1	EmuJ_000126920.1|EmuJ_000126920.1	gene=EmuJ_000126920	1	9	49.8	29.368	271	0	30.371	4142500000	17	72			-1	243680000	2582800	6190600			47421000	30613000	6514300	12486000									123560000	226650000			854620000	773170000	586340000	639980000
EmuJ_000127000.1|EmuJ_000127000.1	EmuJ_000127000	EmuJ_000127000.1|EmuJ_000127000.1	EmuJ_000127000.1|EmuJ_000127000.1	gene=EmuJ_000127000	1	14	98.6	15.147	139	0	323.31	33495000000	9	363			-1	3721700000	272480000	339490000		86162	1065500000	410900000	409500000	613740000	3977500	3725300	144250	227740	12343000	460160	33894000	45722000	5623400000	5696300000		354220000	8223400000	3390700000	16608000000	18592000000	2282900000	2243700000	318520000	504890000	7008000000	344690000	8769800000
EmuJ_000127100.1|EmuJ_000127100.1	EmuJ_000127100	EmuJ_000127100.1|EmuJ_000127100.1	EmuJ_000127100.1|EmuJ_000127100.1	gene=EmuJ_000127100	1	20	67	24.412	215	0	323.31	18436000000	10	240			-1	1843600000	14961000	38373000	64484	113340	418260000	329270000	302090000	286780000	731630	538590		69397	2417800	2970600	9928200	5506600	366140000	565800000	192080000	250730000	2366900000	2705500000	12229000000	11690000000	650160000	503870000		206460000	1799700000	2674800000	2105500000
EmuJ_000127800.1|EmuJ_000127800.1	EmuJ_000127800	EmuJ_000127800.1|EmuJ_000127800.1	EmuJ_000127800.1|EmuJ_000127800.1	gene=EmuJ_000127800	1	6	16.4	78.959	712	0	13.173	102590000	38	15			-1	2699600							1273300	1399200															84573000	273340000
EmuJ_000127900.1|EmuJ_000127900.1	EmuJ_000127900	EmuJ_000127900.1|EmuJ_000127900.1	EmuJ_000127900.1|EmuJ_000127900.1	gene=EmuJ_000127900	1	5	23.2	35.792	319	0	14.831	65714000	14	7			-1	4693900							250150	4443700																226650000
EmuJ_000128100.1|EmuJ_000128100.1	EmuJ_000128100	EmuJ_000128100.1|EmuJ_000128100.1	EmuJ_000128100.1|EmuJ_000128100.1	gene=EmuJ_000128100	1	19	19.6	99.143	858	0	297.85	10651000000	45	126			-1	236680000	8920100	8430500			89748000	84510000	419670	4730000									1382800000	1193400000			3707200000	4078400000	35896000	432450000
EmuJ_000128600.1|EmuJ_000128600.1	EmuJ_000128600	EmuJ_000128600.1|EmuJ_000128600.1	EmuJ_000128600.1|EmuJ_000128600.1	gene=EmuJ_000128600	1	2	37.8	8.0501	74	0	13.526	255460000	4	9			-1	63866000							19781000	11646000															262790000	187120000
EmuJ_000129100.1|EmuJ_000129100.1	EmuJ_000129100	EmuJ_000129100.1|EmuJ_000129100.1	EmuJ_000129100.1|EmuJ_000129100.1	gene=EmuJ_000129100	1	6	28	41.285	371	0	12.959	444780000	19	34			-1	23409000					2824200	2832600	7178200	3890200							109900	537630					117580000	174670000	389370000	229530000							89623000
EmuJ_000129200.1|EmuJ_000129200.1	EmuJ_000129200	EmuJ_000129200.1|EmuJ_000129200.1	EmuJ_000129200.1|EmuJ_000129200.1	gene=EmuJ_000129200	1	9	26.3	49.61	449	0	24.552	1201400000	22	52			-1	54611000	14546000	11366000			4528000	857860	13872000	9310200									669930000	528860000			45430000	17452000	1045800000	839480000
EmuJ_000129400.1|EmuJ_000129400.1	EmuJ_000129400	EmuJ_000129400.1|EmuJ_000129400.1	EmuJ_000129400.1|EmuJ_000129400.1	gene=EmuJ_000129400	1	52	46.9	150.47	1332	0	323.31	27446000000	62	392			-1	442670000	75620000	82829000			114610000	99838000	1821100	1703300	115380	158270			52686	33402		934900	10521000000	10331000000			7343300000	7387300000	377890000	373750000	422750000	642110000			195710000	95100000
EmuJ_000129600.1|EmuJ_000129600.1	EmuJ_000129600	EmuJ_000129600.1|EmuJ_000129600.1	EmuJ_000129600.1|EmuJ_000129600.1	gene=EmuJ_000129600	1	39	50.7	101.52	918	0	323.31	22436000000	51	369			-1	439920000	36174000	37643000			68565000	52770000	53397000	45118000	32260	27104			63558	75109	319890	309830	3462400000	3308600000			4030300000	3677800000	10786000000	6680800000	139990000	124750000			235550000	322120000	358730000
EmuJ_000131500.1|EmuJ_000131500.1	EmuJ_000131500	EmuJ_000131500.1|EmuJ_000131500.1	EmuJ_000131500.1|EmuJ_000131500.1	gene=EmuJ_000131500	1	4	10.5	74.496	667	0	3.5859	308400000	20	9			-1	15420000					12978000		1184900
EmuJ_000132100.1|EmuJ_000132100.1	EmuJ_000132100	EmuJ_000132100.1|EmuJ_000132100.1	EmuJ_000132100.1|EmuJ_000132100.1	gene=EmuJ_000132100	1	2	7.5	69.595	617	0	18.762	69639000	26	12			-1	2678400								1648800																178480000
EmuJ_000132500.1|EmuJ_000132500.1	EmuJ_000132500	EmuJ_000132500.1|EmuJ_000132500.1	EmuJ_000132500.1|EmuJ_000132500.1	gene=EmuJ_000132500	1	8	56.8	14.841	125	0	323.31	15785000000	6	170			-1	2630800000	66301000	50043000			1041400000	1107500000	4116000	3704800	242740	194820			531650	185270			920870000	676690000			5979500000	6910300000	99349000	91013000	116340000	99035000			49879000	108430000
EmuJ_000134100.1|EmuJ_000134100.1	EmuJ_000134100	EmuJ_000134100.1|EmuJ_000134100.1	EmuJ_000134100.1|EmuJ_000134100.1	gene=EmuJ_000134100	1	2	2.5	104	913	0.0061773	1.0418	3245400000	43	9			-1	75474000	11993000	8754600				1458500	24147000	22064000									1129100000	758090000				73914000	3717300000	3457000000
EmuJ_000135300.1|EmuJ_000135300.1	EmuJ_000135300	EmuJ_000135300.1|EmuJ_000135300.1	EmuJ_000135300.1|EmuJ_000135300.1	gene=EmuJ_000135300	1	10	32.9	54.991	489	0	235.33	975140000	29	29			-1	33625000	375760	328510			12357000	10891000									173530			88629000			267620000	245800000									161140000
EmuJ_000135700.1|EmuJ_000135700.1	EmuJ_000135700	EmuJ_000135700.1|EmuJ_000135700.1	EmuJ_000135700.1|EmuJ_000135700.1	gene=EmuJ_000135700	1	10	7	225.79	2054	0	72.031	663860000	84	90			-1	7903100	559270	913420			2877600	2289500	196660	415700	76899	48532			107590	91970		83918	279770000	287450000			277850000	176100000	120180000	138090000	448710000	338470000			433380000	439420000
EmuJ_000135900.1|EmuJ_000135900.1	EmuJ_000135900	EmuJ_000135900.1|EmuJ_000135900.1	EmuJ_000135900.1|EmuJ_000135900.1	gene=EmuJ_000135900	1	8	56	19.319	184	0	32.08	1325300000	9	93			-1	147250000	6100000	14689000			30752000	30882000	1379900	1474900	215400	119730	1497100	1175500	928820	734020	182850	139690	127610000	359730000			307010000	386090000	92791000	100940000	142790000	97800000	2173600000	1234800000	401040000	357840000	67291000
EmuJ_000136000.1|EmuJ_000136000.1	EmuJ_000136000	EmuJ_000136000.1|EmuJ_000136000.1	EmuJ_000136000.1|EmuJ_000136000.1	gene=EmuJ_000136000	1	8	25	57.406	515	0	73.518	1528000000	26	40			-1	58769000	4007000	5355500			15846000	16024000	178810	140690									374830000	425610000			316200000	210330000	72827000	58318000
EmuJ_000136500.1|EmuJ_000136500.1	EmuJ_000136500	EmuJ_000136500.1|EmuJ_000136500.1	EmuJ_000136500.1|EmuJ_000136500.1	gene=EmuJ_000136500	1	3	12.8	45.974	413	0.0019069	1.7788	923080	18	3			-1	51282															51282																18082000
EmuJ_000136800.1|EmuJ_000136800.1	EmuJ_000136800	EmuJ_000136800.1|EmuJ_000136800.1	EmuJ_000136800.1|EmuJ_000136800.1	gene=EmuJ_000136800	1	8	32.6	36.544	322	0	323.31	5431300000	18	114			-1	301740000	8160500	16283000			86829000	93277000	3884300	3838900					57511		72278	104730	471390000	588120000			1069700000	1484600000	396620000	411200000					147080000		54265000
EmuJ_000137050.1|EmuJ_000137050.1	EmuJ_000137050	EmuJ_000137050.1|EmuJ_000137050.1	EmuJ_000137050.1|EmuJ_000137050.1	gene=EmuJ_000137050	1	3	31.2	12.697	109	0	14.037	1936300000	3	19			-1	645420000	81537000	75060000				24944000	153440000	158840000							1688000	1687000	501580000	424570000				201160000	1499000000	1537700000							117280000
EmuJ_000137100.1|EmuJ_000137100.1	EmuJ_000137100	EmuJ_000137100.1|EmuJ_000137100.1	EmuJ_000137100.1|EmuJ_000137100.1	gene=EmuJ_000137100	1	2	10.6	25.794	218	0.0061841	1.0532	5005600	12	6			-1	417130					330240	86888															2101400	1788600
EmuJ_000137700.1|EmuJ_000137700.1	EmuJ_000137700	EmuJ_000137700.1|EmuJ_000137700.1	EmuJ_000137700.1|EmuJ_000137700.1	gene=EmuJ_000137700	1	7	24.1	27.192	237	0	4.624	18872000	13	21			-1	1451700									102010						75220	46045									81734000						50876000
EmuJ_000137900.1|EmuJ_000137900.1	EmuJ_000137900	EmuJ_000137900.1|EmuJ_000137900.1	EmuJ_000137900.1|EmuJ_000137900.1	gene=EmuJ_000137900	1	4	16.5	34.898	315	0	7.2059	654880000	15	37			-1	43658000	6327000	2961300			9529200	6237700	6762100	6588900									239480000	103090000			91549000	127090000	264570000	336130000
EmuJ_000138200.1|EmuJ_000138200.1	EmuJ_000138200	EmuJ_000138200.1|EmuJ_000138200.1	EmuJ_000138200.1|EmuJ_000138200.1	gene=EmuJ_000138200	1	4	20.6	40.866	360	0	6.1974	58803000	18	6			-1	3266800		202770					2567300																138350000
EmuJ_000139300.1|EmuJ_000139300.1	EmuJ_000139300	EmuJ_000139300.1|EmuJ_000139300.1	EmuJ_000139300.1|EmuJ_000139300.1	gene=EmuJ_000139300	1	4	27.1	21.537	188	0	218.41	50690000000	7	158			-1	7241500000	1292300000	1214600000			1775200000	1481100000	416290000	492060000	2213300	2268200			1871100		4098100	234360	18500000000	15701000000			9174000000	9816200000	10624000000	12041000000	1178400000	1311500000			948750000		571720000
EmuJ_000139600.1|EmuJ_000139600.1	EmuJ_000139600	EmuJ_000139600.1|EmuJ_000139600.1	EmuJ_000139600.1|EmuJ_000139600.1	gene=EmuJ_000139600	1	2	5.1	77.513	711	0.00039573	2.5442	12817000	33	5			-1	388390	158820	194320															11473000	12911000
EmuJ_000139800.1|EmuJ_000139800.1	EmuJ_000139800	EmuJ_000139800.1|EmuJ_000139800.1	EmuJ_000139800.1|EmuJ_000139800.1	gene=EmuJ_000139800	1	16	22	82.445	732	0	47.098	2009200000	40	103			-1	50231000	8782100	9697300			5469200	8684500	4169900	3757100						39907	204070	70739	673850000	669150000			245970000	304950000	653890000	695970000						155780000	151090000
EmuJ_000139900.1|EmuJ_000139900.1	EmuJ_000139900	EmuJ_000139900.1|EmuJ_000139900.1	EmuJ_000139900.1|EmuJ_000139900.1	gene=EmuJ_000139900	1	18	13.8	175.21	1763	0	323.31	734660000	88	191			-1	8348400	571920	453290			716460	670930	220390	361950					86384	73228	1219200	1325200	139260000	207530000			81016000	89939000	179380000	143920000					536670000	627410000	1902000000
EmuJ_000140000.1|EmuJ_000140000.1	EmuJ_000140000	EmuJ_000140000.1|EmuJ_000140000.1	EmuJ_000140000.1|EmuJ_000140000.1	gene=EmuJ_000140000	1	31	31.7	172.91	1745	0	138.4	1411600000	75	377			-1	18821000	78492	1732100			98704	260950	820900	586410					316650	229460	3820200	3413900	39639000	343190000			22770000	34018000	278450000	173700000					1914800000	1760200000	6499100000
EmuJ_000140100.1|EmuJ_000140100.1	EmuJ_000140100	EmuJ_000140100.1|EmuJ_000140100.1	EmuJ_000140100.1|EmuJ_000140100.1	gene=EmuJ_000140100	1	22	21.3	176.84	1790	0	111.92	537390000	80	200			-1	6717400	328630					54161	133990	258950					110960	110190	2487800	1852200	57966000					4582000	60985000	86692000					333350000	554520000	4541400000
EmuJ_000140400.1|EmuJ_000140400.1	EmuJ_000140400	EmuJ_000140400.1|EmuJ_000140400.1	EmuJ_000140400.1|EmuJ_000140400.1	gene=EmuJ_000140400	1	2	38.3	12.147	107	0	3.6786	6305000	5	7			-1	1261000			266880	241880					186320										257100000	173050000
EmuJ_000140900.1|EmuJ_000140900.1	EmuJ_000140900	EmuJ_000140900.1|EmuJ_000140900.1	EmuJ_000140900.1|EmuJ_000140900.1	gene=EmuJ_000140900	1	50	80.6	59.918	547	0	323.31	165220000000	33	663			-1	5006500000	66064000	74784000			1828900000	1739800000	19744000	6589300	356470	499080			3835600	1720600	413620	512870	4327200000	4184500000			67698000000	56672000000	2456800000	1020700000	943690000	1132800000			7397800000	6463000000	367560000
EmuJ_000141000.1|EmuJ_000141000.1	EmuJ_000141000	EmuJ_000141000.1|EmuJ_000141000.1	EmuJ_000141000.1|EmuJ_000141000.1	gene=EmuJ_000141000	1	22	39.3	101.47	903	0	81.573	14251000000	37	327			-1	385150000	2739800	3093600	40989		67702000	44815000	7031700	6381200		28201	86520	111030	675300	232440	1087200	592310	189410000	233590000	274540000		2139700000	1948400000	1067000000	991360000		73906000	567900000	742760000	1896100000	793770000	744910000
EmuJ_000141500.1|EmuJ_000141500.1	EmuJ_000141500	EmuJ_000141500.1|EmuJ_000141500.1	EmuJ_000141500.1|EmuJ_000141500.1	gene=EmuJ_000141500	1	11	36.5	34.628	310	0	87.566	9423200000	16	103			-1	588950000	20045000	46267000			163810000	178020000	21106000	16561000	215320	49825			157580	173600	257970	348030	326900000	1530900000			2690100000	3418000000	1266900000	1030800000	260310000	46058000			178860000	256300000	85958000
EmuJ_000142500.1|EmuJ_000142500.1	EmuJ_000142500	EmuJ_000142500.1|EmuJ_000142500.1;EmuJ_000142000.1|EmuJ_000142000.1	EmuJ_000142500.1|EmuJ_000142500.1;EmuJ_000142000.1|EmuJ_000142000.1	gene=EmuJ_000142500;gene=EmuJ_000142000	2	76	78.7	96.93	869	0	323.31	38599000000	46	1300			-1;-1	839100000	62644000	56491000	284790	360640	45943000	33599000	77504000	68353000	778900	127910	692140	408510	1104600	1170000	10849000	9675500	6760500000	5828300000	2461400000	2467200000	2391400000	2284500000	11521000000	10330000000	2430200000	454270000	5742500000	4140000000	3681600000	4822700000	9645000000
EmuJ_000142600.1|EmuJ_000142600.1	EmuJ_000142600	EmuJ_000142600.1|EmuJ_000142600.1;EmuJ_000141900.1|EmuJ_000141900.1	EmuJ_000142600.1|EmuJ_000142600.1	gene=EmuJ_000142600	2	6	36.1	20.899	180	0	38.53	2297800000	10	63			-1;-1	229780000	42141000	39976000			45251000	29913000	20936000	33643000									675450000	819940000			510410000	499780000	720930000	903020000
EmuJ_000144800.1|EmuJ_000144800.1	EmuJ_000144800	EmuJ_000144800.1|EmuJ_000144800.1	EmuJ_000144800.1|EmuJ_000144800.1	gene=EmuJ_000144800	1	6	22	41.7	369	0	9.6116	265860000	23	26			-1	11559000	2858600	1607600			788030	58330	2622200	3123000									97454000	50174000			13367000	5840300	250350000	258950000
EmuJ_000144900.1|EmuJ_000144900.1	EmuJ_000144900	EmuJ_000144900.1|EmuJ_000144900.1	EmuJ_000144900.1|EmuJ_000144900.1	gene=EmuJ_000144900	1	3	10.3	42.292	368	0	4.8146	506960000	16	18			-1	31685000	927410	2132400			7020400	6993500											34003000	71910000			117580000	138030000
EmuJ_000145800.1|EmuJ_000145800.1	EmuJ_000145800	EmuJ_000145800.1|EmuJ_000145800.1	EmuJ_000145800.1|EmuJ_000145800.1	gene=EmuJ_000145800	1	5	32.1	16.244	140	0	14.006	1235200000	6	43			-1	205870000	57863000	65877000					22028000	18782000	484090	535820					2707100	2439200	522200000	601900000					435690000	397430000	365870000	466930000					313530000
EmuJ_000149000.1|EmuJ_000149000.1	EmuJ_000149000	EmuJ_000149000.1|EmuJ_000149000.1	EmuJ_000149000.1|EmuJ_000149000.1	gene=EmuJ_000149000	1	8	26.9	41.174	383	0	323.31	2567700000	11	59			-1	233430000	58312000	85295000			17899000	24831000	14646000	18289000									1227100000	1949800000			210530000	327420000	670600000	723860000
EmuJ_000149200.1|EmuJ_000149200.1	EmuJ_000149200	EmuJ_000149200.1|EmuJ_000149200.1	EmuJ_000149200.1|EmuJ_000149200.1	gene=EmuJ_000149200	1	6	19.5	55.303	478	0.0065288	1.0119	100230000	23	11			-1	4357900	3958800								182130	163820			21050	32098											230640000	251870000			131560000
EmuJ_000149500.1|EmuJ_000149500.1	EmuJ_000149500	EmuJ_000149500.1|EmuJ_000149500.1	EmuJ_000149500.1|EmuJ_000149500.1	gene=EmuJ_000149500	1	7	12.7	93.119	817	0	4.8799	174110000	44	15			-1	3957000	470080	489770			117200	1842600	104340	522650									89214000	66579000			10161000	7461400	32380000
EmuJ_000149700.1|EmuJ_000149700.1	EmuJ_000149700	EmuJ_000149700.1|EmuJ_000149700.1	EmuJ_000149700.1|EmuJ_000149700.1	gene=EmuJ_000149700	1	4	16.5	38.785	357	0	23.005	351190000	15	16			-1	23413000		605400			5918600	7269800		473180										28641000			77556000	116860000		43575000
EmuJ_000149900.1|EmuJ_000149900.1	EmuJ_000149900	EmuJ_000149900.1|EmuJ_000149900.1	EmuJ_000149900.1|EmuJ_000149900.1	gene=EmuJ_000149900	1	4	35.8	18.501	162	0	7.6104	703880000	10	30			-1	70388000	3910500	3468200			14613000	21145000	5149800	6146800									157730000	128660000			116840000	176750000	139930000	239960000
EmuJ_000150000.1|EmuJ_000150000.1	EmuJ_000150000	EmuJ_000150000.1|EmuJ_000150000.1	EmuJ_000150000.1|EmuJ_000150000.1	gene=EmuJ_000150000	1	33	67.3	46.303	407	0	323.31	195070000000	21	508			-1	9289300000	230260000	335000000			1411300000	1277300000	757100000	730060000	1576000	850150			4015800	1353400	9989400	12127000	15110000000	16879000000			32368000000	34178000000	54772000000	56274000000	2822400000	1705500000			5163700000	2583100000	4241900000
EmuJ_000150400.1|EmuJ_000150400.1	EmuJ_000150400	EmuJ_000150400.1|EmuJ_000150400.1	EmuJ_000150400.1|EmuJ_000150400.1	gene=EmuJ_000150400	1	12	19.9	99.681	889	0	37.191	990270000	50	35			-1	19805000	1568600	2254200					6086700	6299500									166900000	128050000					1498200000	882980000
EmuJ_000151250.1|EmuJ_000151250.1	EmuJ_000151250	EmuJ_000151250.1|EmuJ_000151250.1	EmuJ_000151250.1|EmuJ_000151250.1	gene=EmuJ_000151250	1	8	26.2	45.505	409	0	80.971	3682400000	20	68			-1	184120000	21089000	20134000			59016000	53308000	4638800	4456400					58711		605440		923500000	801460000			1061200000	1171100000	322630000	304970000					93858000		284140000
EmuJ_000151300.1|EmuJ_000151300.1	EmuJ_000151300	EmuJ_000151300.1|EmuJ_000151300.1	EmuJ_000151300.1|EmuJ_000151300.1	gene=EmuJ_000151300	1	33	65.4	75.815	679	0	323.31	68518000000	31	566			-1	2210300000	30995000	38854000			609680000	556930000	23283000	16762000	121220	123060			1015200	556840	103280	81350	2370700000	2833600000			19052000000	19142000000	2756200000	2298700000	301410000	335980000			2090600000	1313600000	25317000
EmuJ_000151600.1|EmuJ_000151600.1	EmuJ_000151600	EmuJ_000151600.1|EmuJ_000151600.1	EmuJ_000151600.1|EmuJ_000151600.1	gene=EmuJ_000151600	1	191	71.7	281.74	2430	0	323.31	171010000000	136	3275			-1	1257500000	162410000	179720000	13792	28615	141740000	141640000	34094000	36453000	2133400	1804300	53643	29970	2103400	1471400	30088000	25947000	48797000000	47312000000	459150000	698400000	19513000000	22327000000	18078000000	17774000000	25793000000	24477000000	1413100000	844240000	20115000000	21591000000	67157000000
EmuJ_000151700.1|EmuJ_000151700.1	EmuJ_000151700	EmuJ_000151700.1|EmuJ_000151700.1	EmuJ_000151700.1|EmuJ_000151700.1	gene=EmuJ_000151700	1	8	5.6	270.08	2308	0	24.707	319710000	119	17			-1	2686700	773740				21263	1612400							26268	2146			125360000				19751000
EmuJ_000151800.1|EmuJ_000151800.1	EmuJ_000151800	EmuJ_000151800.1|EmuJ_000151800.1	EmuJ_000151800.1|EmuJ_000151800.1	gene=EmuJ_000151800	1	3	14.3	22.634	203	0	11.666	2665700000	10	90			-1	266570000	28284000	30217000	1763500	2291900	46774000	44255000	20143000	18672000	2790700	2817100	890450	1190800	2454600	261830	1766400	1609600	645820000	641000000	3108500000	2721700000	650370000	672220000	734760000	700520000	1834900000	1833300000	1940000000	2519000000	1496600000	1040100000	430910000
EmuJ_000151900.1|EmuJ_000151900.1	EmuJ_000151900	EmuJ_000151900.1|EmuJ_000151900.1	EmuJ_000151900.1|EmuJ_000151900.1	gene=EmuJ_000151900	1	12	29.6	76.836	724	0	253.39	2799000000	22	105			-1	127230000	3129600	3116400			67237000	40577000	177510	185140	36247						62334		276960000	331630000			1222900000	875340000	13871000	14365000	69524000						32953000
EmuJ_000154150.1|EmuJ_000154150.1	EmuJ_000154150	EmuJ_000154150.1|EmuJ_000154150.1	EmuJ_000154150.1|EmuJ_000154150.1	gene=EmuJ_000154150	1	4	10.3	52.39	467	0	7.3739	1699200000	27	19			-1	62934000	1710900	2848900			17169000	17596000	506690	982680									106700000	163410000			447430000	522810000		101990000
EmuJ_000154700.1|EmuJ_000154700.1	EmuJ_000154700	EmuJ_000154700.1|EmuJ_000154700.1	EmuJ_000154700.1|EmuJ_000154700.1	gene=EmuJ_000154700	1	25	75.3	38.418	340	0	323.31	180120000000	13	972			-1	13856000000	2168900000	2361400000	1246300	7583300	3011000000	2730400000	1613500000	1507100000	28698000	26544000	1683200	1854300	13134000	7418000	44618000	37368000	58692000000	41173000000	4248400000	14249000000	35434000000	37542000000	83778000000	79031000000	25741000000	18431000000	4472200000	5149000000	9453500000	7801600000	14638000000
EmuJ_000156200.1|EmuJ_000156200.1	EmuJ_000156200	EmuJ_000156200.1|EmuJ_000156200.1	EmuJ_000156200.1|EmuJ_000156200.1	gene=EmuJ_000156200	1	3	34.2	17.157	152	0	9.0195	139770000	10	17			-1	13977000							947620																58532000
EmuJ_000156400.1|EmuJ_000156400.1	EmuJ_000156400	EmuJ_000156400.1|EmuJ_000156400.1	EmuJ_000156400.1|EmuJ_000156400.1	gene=EmuJ_000156400	1	15	47.6	42.426	376	0	44.599	790630000	20	92			-1	39531000							283000	243250			172300	105050	62130	156080	74449	321130							31930000	27932000			306610000	230510000	130670000	276580000	45968000
EmuJ_000156500.1|EmuJ_000156500.1	EmuJ_000156500	EmuJ_000156500.1|EmuJ_000156500.1	EmuJ_000156500.1|EmuJ_000156500.1	gene=EmuJ_000156500	1	4	22.3	30.605	274	0	4.6248	14869000	11	7			-1	1351700	1028100
EmuJ_000156800.1|EmuJ_000156800.1	EmuJ_000156800	EmuJ_000156800.1|EmuJ_000156800.1	EmuJ_000156800.1|EmuJ_000156800.1	gene=EmuJ_000156800	1	7	33.1	28.777	257	0	55.869	742980000	16	40			-1	46436000	5001000	4228800			10746000	9066700	5318000	4390800									162230000	158610000			189940000	161850000	232370000	292870000
EmuJ_000156900.1|EmuJ_000156900.1	EmuJ_000156900	EmuJ_000156900.1|EmuJ_000156900.1	EmuJ_000156900.1|EmuJ_000156900.1	gene=EmuJ_000156900	1	4	45.5	12.847	112	0	321.22	6141400000	6	58			-1	1023600000	118970000	89601000			197630000	165630000	227810000	171490000	598260	557310			300520	277900	1716100	678070	1037500000	423730000			637170000	637290000	5455400000	4405400000	180250000	176770000			190510000	229160000	140520000
EmuJ_000157950.1|EmuJ_000157950.1	EmuJ_000157950	EmuJ_000157950.1|EmuJ_000157950.1	EmuJ_000157950.1|EmuJ_000157950.1	gene=EmuJ_000157950	1	6	3.4	347.1	3181	0	32.918	587010000	139	27			-1	4223100	195620	287660				415560	183600	145280									78482000	99458000				56008000	106260000	96136000
EmuJ_000158250.1|EmuJ_000158250.1	EmuJ_000158250	EmuJ_000158250.1|EmuJ_000158250.1	EmuJ_000158250.1|EmuJ_000158250.1	gene=EmuJ_000158250	1	3	3.3	113.76	1086	0	6.6856	114340000	39	7			-1	2931900						1253200	449040	957780														65395000	71180000	119790000
EmuJ_000158500.1|EmuJ_000158500.1	EmuJ_000158500	EmuJ_000158500.1|EmuJ_000158500.1;EmuJ_000452500.1|EmuJ_000452500.1	EmuJ_000158500.1|EmuJ_000158500.1	gene=EmuJ_000158500	2	29	35.6	112.79	1010	0	323.31	15685000000	51	199			-1;-1	307550000	782680	1120000	5070.1	20736	113650000	114040000	1671100	1403200	83881	72691	40046	13483	46567				86086000	100970000	193550000	587850000	4285400000	5159400000	214530000	162020000	1181200000	1085700000	656190000	514080000	119400000
EmuJ_000158800.1|EmuJ_000158800.1	EmuJ_000158800	EmuJ_000158800.1|EmuJ_000158800.1	EmuJ_000158800.1|EmuJ_000158800.1	gene=EmuJ_000158800	1	41	58.8	84.808	781	0	323.31	6732800000	36	564			-1	187020000	3017100	1974000			9056000	8245400	1858500	1416700					877810	800660	2612500	3304800	332100000	192070000			396590000	360890000	311980000	282430000					2046200000	2416100000	1739400000
EmuJ_000159200.1|EmuJ_000159200.1	EmuJ_000159200	EmuJ_000159200.1|EmuJ_000159200.1	EmuJ_000159200.1|EmuJ_000159200.1	gene=EmuJ_000159200	1	9	92.9	10.911	98	0	148.13	550980000	8	81			-1	68872000	8913200	12074000			16823000	5987800	1918000		397460	237350			98077				114720000	173850000			131320000	58494000	55620000		191800000	196370000			105190000
EmuJ_000159800.1|EmuJ_000159800.1	EmuJ_000159800	EmuJ_000159800.1|EmuJ_000159800.1	EmuJ_000159800.1|EmuJ_000159800.1	gene=EmuJ_000159800	1	8	11.9	119.32	1109	0	73.071	801550000	45	35			-1	17812000	327160				1471700	3891900	769760	662760													101240000	176980000	130750000	113820000
EmuJ_000162200.1|EmuJ_000162200.1	EmuJ_000162200	EmuJ_000162200.1|EmuJ_000162200.1	EmuJ_000162200.1|EmuJ_000162200.1	gene=EmuJ_000162200	1	2	5.9	63.072	578	0.0003951	2.4967	92158000	18	4			-1	5119900					1900500	2435000		784410													34208000	51649000		51439000
EmuJ_000163100.1|EmuJ_000163100.1	EmuJ_000163100	EmuJ_000163100.1|EmuJ_000163100.1	EmuJ_000163100.1|EmuJ_000163100.1	gene=EmuJ_000163100	1	24	47	59.815	545	0	160.35	6908600000	25	151			-1	276340000	14543000	14258000			26889000	14553000	7405800	7489900	64052	150260			82429	127030	161540	140470	843020000	684030000			742350000	388760000	731170000	693490000	192810000	360750000			166110000	358570000	108360000
EmuJ_000163200.1|EmuJ_000163200.1	EmuJ_000163200	EmuJ_000163200.1|EmuJ_000163200.1	EmuJ_000163200.1|EmuJ_000163200.1	gene=EmuJ_000163200	1	4	8.5	94.73	832	0	5.6023	122000000	38	22			-1	3210600	786580	1756200		63458			66231	69889								66813	137590000	111660000		201100000			55740000	59864000
EmuJ_000163400.1|EmuJ_000163400.1	EmuJ_000163400	EmuJ_000163400.1|EmuJ_000163400.1	EmuJ_000163400.1|EmuJ_000163400.1	gene=EmuJ_000163400	1	5	4.4	165.42	1502	0	29.869	40425000	62	30			-1	652020	110040	111020	66937	52058			22942	53888	79515	100550	10001				8985.1	10191	34976000	32456000	561450000	299510000			11923000		436780000	535450000	274180000				25555000
EmuJ_000163700.1|EmuJ_000163700.1	EmuJ_000163700	EmuJ_000163700.1|EmuJ_000163700.1	EmuJ_000163700.1|EmuJ_000163700.1	gene=EmuJ_000163700	1	6	26.6	42.435	383	0	11.645	494550000	18	31			-1	27475000	3148400	1747100			3097900	59809	2336900	5423400									105060000	103680000			87071000	30552000	217840000	348310000
EmuJ_000163800.1|EmuJ_000163800.1	EmuJ_000163800	EmuJ_000163800.1|EmuJ_000163800.1	EmuJ_000163800.1|EmuJ_000163800.1	gene=EmuJ_000163800	1	2	21.8	21.881	206	0	3.1998	28643000	6	2			-1	4773800								4773800																104350000
EmuJ_000164900.1|EmuJ_000164900.1	EmuJ_000164900	EmuJ_000164900.1|EmuJ_000164900.1	EmuJ_000164900.1|EmuJ_000164900.1	gene=EmuJ_000164900	1	12	35.1	70.211	650	0	58.99	83797000	33	37			-1	2539300			11014	65137					15973	11120			109030	144780	1220500	943630			73010000	184110000									235240000	477130000	675450000
EmuJ_000165050.1|EmuJ_000165050.1	EmuJ_000165050	EmuJ_000165050.1|EmuJ_000165050.1	EmuJ_000165050.1|EmuJ_000165050.1	gene=EmuJ_000165050	1	13	26.5	92.253	845	0	93.501	2482500000	33	84			-1	75228000	5266800	5281500			6536800	5083500	4567800	5874600					20571	24095		30013	506740000	459240000			246420000	158490000	508390000	700450000					49268000	75066000
EmuJ_000165100.1|EmuJ_000165100.1	EmuJ_000165100	EmuJ_000165100.1|EmuJ_000165100.1	EmuJ_000165100.1|EmuJ_000165100.1	gene=EmuJ_000165100	1	2	2.8	117.95	1059	1	-2	4298400	45	2	+		-1	95519								95519																15660000
EmuJ_000166500.1|EmuJ_000166500.1	EmuJ_000166500	EmuJ_000166500.1|EmuJ_000166500.1	EmuJ_000166500.1|EmuJ_000166500.1	gene=EmuJ_000166500	1	6	10.5	111.82	1048	0	144.26	99506000	41	21			-1	2427000	362480	537120															32680000	41619000
EmuJ_000167100.1|EmuJ_000167100.1	EmuJ_000167100	EmuJ_000167100.1|EmuJ_000167100.1	EmuJ_000167100.1|EmuJ_000167100.1	gene=EmuJ_000167100	1	4	23.1	31.99	286	0	97.581	2681900000	15	23			-1	178790000					82988000	53203000															1189700000	921350000
EmuJ_000169000.1|EmuJ_000169000.1	EmuJ_000169000	EmuJ_000169000.1|EmuJ_000169000.1	EmuJ_000169000.1|EmuJ_000169000.1	gene=EmuJ_000169000	1	2	20.6	14.218	126	0	7.4834	66175000	10	12			-1	6617500	2517100	2783900					427200										46281000	47711000					40609000
EmuJ_000169100.1|EmuJ_000169100.1	EmuJ_000169100	EmuJ_000169100.1|EmuJ_000169100.1	EmuJ_000169100.1|EmuJ_000169100.1	gene=EmuJ_000169100	1	2	8.8	34.32	307	0.0044362	1.2557	110060000	17	2			-1	6474300	2740600				3733700																63473000
EmuJ_000169400.1|EmuJ_000169400.1	EmuJ_000169400	EmuJ_000169400.1|EmuJ_000169400.1	EmuJ_000169400.1|EmuJ_000169400.1	gene=EmuJ_000169400	1	3	33.3	14.528	126	0	6.5802	91261000	10	9			-1	9126100	6712900	2182500							87245	143500							94430000	80316000							78158000
EmuJ_000170000.1|EmuJ_000170000.1	EmuJ_000170000	EmuJ_000170000.1|EmuJ_000170000.1	EmuJ_000170000.1|EmuJ_000170000.1	gene=EmuJ_000170000	1	9	39.1	44.709	412	0	167.43	3067700000	20	116			-1	153390000	4639300	4485200	1260600	1769400	44734000	49232000	5129100	3567600	737090	1378800	642410	758510	416090	86517	2012700	307520	207580000	184580000	4543200000	4280100000	942560000	1132300000	271290000	236070000	1070700000	1596800000	2479200000	2983300000	525380000	379080000	808130000
EmuJ_000170100.1|EmuJ_000170100.1	EmuJ_000170100	EmuJ_000170100.1|EmuJ_000170100.1	EmuJ_000170100.1|EmuJ_000170100.1	gene=EmuJ_000170100	1	11	47.5	29.803	263	0	173.55	4369200000	8	211			-1	546150000	73140000	54937000			76547000	38566000	18343000	35947000	1133100	738730	75941		1688300	1598400	10866000	7061500	1326000000	990470000			746590000	607350000	679770000	880400000	676900000	708180000	148830000		800870000	1157500000	1333900000
EmuJ_000170200.1|EmuJ_000170200.1	EmuJ_000170200	EmuJ_000170200.1|EmuJ_000170200.1	EmuJ_000170200.1|EmuJ_000170200.1	gene=EmuJ_000170200	1	25	44.8	58.226	516	0	323.31	69762000000	18	476			-1	3875600000	86110000	112230000			560970000	527290000	155370000	138970000	3855200	1224700		138730	4605000	3236200	5250300	3913200	3919000000	4448700000			9862400000	11437000000	9190400000	9534500000	4764700000	2185100000		427180000	4587800000	3887200000	1992200000
EmuJ_000170500.1|EmuJ_000170500.1	EmuJ_000170500	EmuJ_000170500.1|EmuJ_000170500.1	EmuJ_000170500.1|EmuJ_000170500.1	gene=EmuJ_000170500	1	2	16.3	9.7193	86	0	4.2732	44706000	5	15			-1	8941200									466200	548220	338600	193160	187040	194180	612980	393610									165670000	206640000	319660000	185850000	62404000	84272000	60038000
EmuJ_000170600.1|EmuJ_000170600.1	EmuJ_000170600	EmuJ_000170600.1|EmuJ_000170600.1	EmuJ_000170600.1|EmuJ_000170600.1	gene=EmuJ_000170600	1	3	5.3	72.686	645	0.0033962	1.5924	18925000	32	7			-1	591400	527830								19109	20376			24080												43461000	49155000			51418000
EmuJ_000171000.1|EmuJ_000171000.1	EmuJ_000171000	EmuJ_000171000.1|EmuJ_000171000.1	EmuJ_000171000.1|EmuJ_000171000.1	gene=EmuJ_000171000	1	21	33.9	98.383	890	0	66.632	2147900000	44	70			-1	48815000					7574700	14925000	381550														599640000	720530000	66124000
EmuJ_000172600.1|EmuJ_000172600.1	EmuJ_000172600	EmuJ_000172600.1|EmuJ_000172600.1	EmuJ_000172600.1|EmuJ_000172600.1	gene=EmuJ_000172600	1	7	11.6	119.76	1069	0	7.085	298360000	51	28			-1	5850300	201510	218470					1907400	2306200							90492	54987	31440000	31351000					437530000	484310000							54165000
EmuJ_000173200.1|EmuJ_000173200.1	EmuJ_000173200	EmuJ_000173200.1|EmuJ_000173200.1	EmuJ_000173200.1|EmuJ_000173200.1	gene=EmuJ_000173200	1	3	4.3	85.209	786	0	5.3206	22277000	34	5			-1	655220	268290	245280															19969000	16791000
EmuJ_000173700.1|EmuJ_000173700.1	EmuJ_000173700	EmuJ_000173700.1|EmuJ_000173700.1	EmuJ_000173700.1|EmuJ_000173700.1	gene=EmuJ_000173700	1	2	6.1	53.554	475	1	-2	520530000	20	2	+		-1	26026000					25756000
EmuJ_000173800.1|EmuJ_000173800.1	EmuJ_000173800	EmuJ_000173800.1|EmuJ_000173800.1	EmuJ_000173800.1|EmuJ_000173800.1	gene=EmuJ_000173800	1	4	7.2	87.652	773	0	3.5666	724530000	36	14			-1	20126000	683950	653940			1659400	3607200	5567200	5387400									238140000	209420000			263930000	79506000	195130000	181990000
EmuJ_000174000.1|EmuJ_000174000.1	EmuJ_000174000	EmuJ_000174000.1|EmuJ_000174000.1	EmuJ_000174000.1|EmuJ_000174000.1	gene=EmuJ_000174000	1	26	49.5	49.575	430	0	133.27	29931000000	21	306			-1	1425300000	52608000	60874000			428810000	389860000	17594000	17232000		99148			115800	131120		108260	3282300000	3237900000			7703600000	9106100000	1231700000	1160000000		73781000			124750000	183750000
EmuJ_000175600.1|EmuJ_000175600.1	EmuJ_000175600	EmuJ_000175600.1|EmuJ_000175600.1	EmuJ_000175600.1|EmuJ_000175600.1	gene=EmuJ_000175600	1	15	20.9	117.14	1030	0	34.518	681420000	48	60			-1	14196000	1900700	2362400					3501100	3052900						7994.7	1258100	1188600	226930000	310780000					587360000	334930000						58882000	1161200000
EmuJ_000175800.1|EmuJ_000175800.1	EmuJ_000175800	EmuJ_000175800.1|EmuJ_000175800.1	EmuJ_000175800.1|EmuJ_000175800.1	gene=EmuJ_000175800	1	5	6.4	160.05	1468	0	11.447	77346000	50	10			-1	1546900							290660	1199500															97716000	149350000
EmuJ_000176000.1|EmuJ_000176000.1	EmuJ_000176000	EmuJ_000176000.1|EmuJ_000176000.1	EmuJ_000176000.1|EmuJ_000176000.1	gene=EmuJ_000176000	1	17	52.8	53.421	489	0	264.56	3518700000	26	117			-1	135330000	36824000	35874000			24671000	29918000	3374100	1532700	152260	156190			59885	40378	456460	270740	1959400000	1848200000			612110000	909830000	253450000	163980000	314620000	327580000			133300000	111830000	216820000
EmuJ_000176100.1|EmuJ_000176100.1	EmuJ_000176100	EmuJ_000176100.1|EmuJ_000176100.1	EmuJ_000176100.1|EmuJ_000176100.1	gene=EmuJ_000176100	1	2	48.6	7.7089	70	0	23.168	2499400000	2	30			-1	1249700000					570550000	592820000								586820							1250900000	1470300000								115340000
EmuJ_000176200.1|EmuJ_000176200.1	EmuJ_000176200	EmuJ_000176200.1|EmuJ_000176200.1	EmuJ_000176200.1|EmuJ_000176200.1	gene=EmuJ_000176200	1	6	49.4	17.134	154	0	21.203	888430000	8	181			-1	111050000			1538100	1609400	15193000	17684000	623100	1482200	11325000	9847900	1146200	911490	3669100	3779000	8484900	6624900			2302900000	2309700000	172560000	236690000	15066000	27985000	5360900000	4692400000	1995000000	1821700000	1719900000	1993600000	1027900000
EmuJ_000176400.1|EmuJ_000176400.1	EmuJ_000176400	EmuJ_000176400.1|EmuJ_000176400.1	EmuJ_000176400.1|EmuJ_000176400.1	gene=EmuJ_000176400	1	6	5.3	265.84	2361	0	15.591	272930000	113	14			-1	2415300					121120	840190									131060						63045000	113810000
EmuJ_000177300.1|EmuJ_000177300.1	EmuJ_000177300	EmuJ_000177300.1|EmuJ_000177300.1	EmuJ_000177300.1|EmuJ_000177300.1	gene=EmuJ_000177300	1	2	7.4	50.371	458	0	3.9368	158960000	13	11			-1	12228000						6555300																66635000
EmuJ_000177400.1|EmuJ_000177400.1	EmuJ_000177400	EmuJ_000177400.1|EmuJ_000177400.1	EmuJ_000177400.1|EmuJ_000177400.1	gene=EmuJ_000177400	1	10	32.9	44.212	401	0	32.642	2965500000	22	36			-1	134800000	5987600	5745900			58512000	53472000											279880000	255410000			1148300000	1358400000
EmuJ_000177500.1|EmuJ_000177500.1	EmuJ_000177500	EmuJ_000177500.1|EmuJ_000177500.1	EmuJ_000177500.1|EmuJ_000177500.1	gene=EmuJ_000177500	1	4	9.3	87.024	794	0	163.69	111350000	42	14			-1	2651300							1317500	1225300															173600000	198210000
EmuJ_000177700.1|EmuJ_000177700.1	EmuJ_000177700	EmuJ_000177700.1|EmuJ_000177700.1	EmuJ_000177700.1|EmuJ_000177700.1	gene=EmuJ_000177700	1	5	22.2	24.489	216	0	99.678	2829100000	10	79			-1	282910000	11700000	17142000	371830	305640	51123000	24046000	20752000	25487000	1622500	1473500	161420	346320	3261300	2597000	5445800	4354000	301150000	405810000	703160000	514180000	494690000	344800000	822470000	1032400000	978020000	938170000	358340000	635250000	2035800000	1906100000	1073600000
EmuJ_000178050.1|EmuJ_000178050.1	EmuJ_000178050	EmuJ_000178050.1|EmuJ_000178050.1	EmuJ_000178050.1|EmuJ_000178050.1	gene=EmuJ_000178050	1	4	31.4	20.668	185	0	56.024	468010000	12	24			-1	39001000	7908500	10163000			8829700	4158200	3620100	3561100									178690000	196840000			146680000	113350000	109330000	134180000
EmuJ_000178500.1|EmuJ_000178500.1	EmuJ_000178500	EmuJ_000178500.1|EmuJ_000178500.1	EmuJ_000178500.1|EmuJ_000178500.1	gene=EmuJ_000178500	1	8	36	23.993	214	0	10.532	238730000	11	56			-1	21703000	4872800	3484100		64182	1616300		702950	783170	1310000	666520			270970	85876	808850	490340	102700000	79996000		106080000	37509000		58394000	66215000	862910000	779720000			141180000	53813000	164670000
EmuJ_000179000.1|EmuJ_000179000.1	EmuJ_000179000	EmuJ_000179000.1|EmuJ_000179000.1	EmuJ_000179000.1|EmuJ_000179000.1	gene=EmuJ_000179000	1	7	14.1	85.031	825	0	23.362	186030000	25	56			-1	7441200	1737900	743250		23987	148070		200510	129910	200830	222160			35541	28654	67400	35068	90478000	61162000			23610000		76438000	47314000	395240000	168190000			52437000	100110000	29193000
EmuJ_000179400.1|EmuJ_000179400.1	EmuJ_000179400	EmuJ_000179400.1|EmuJ_000179400.1	EmuJ_000179400.1|EmuJ_000179400.1	gene=EmuJ_000179400	1	6	32.2	24.563	214	0	39.438	1826800000	9	100			-1	202980000	13342000	18133000			8975800	5460300	21428000	23642000	939100	1632900			2691800	920760	9186200	3673000	290710000	349390000			123040000	111650000	560400000	716070000	758520000	1098000000			1432600000	1408100000	1394600000
EmuJ_000179600.1|EmuJ_000179600.1	EmuJ_000179600	EmuJ_000179600.1|EmuJ_000179600.1	EmuJ_000179600.1|EmuJ_000179600.1	gene=EmuJ_000179600	1	6	11.3	93.85	850	0	9.1015	76077000	41	18			-1	1855500	629340	819170						153140	175910	77983							88859000	99196000						35983000	557200000	119390000
EmuJ_000180100.1|EmuJ_000180100.1	EmuJ_000180100	EmuJ_000180100.1|EmuJ_000180100.1	EmuJ_000180100.1|EmuJ_000180100.1	gene=EmuJ_000180100	1	3	38.8	15.15	129	0	4.2216	60468000	7	28			-1	8638300	2727800	2785200	200950	494270					461640	516960	349910	127200	186730	196490	305820		62945000	59114000	197130000	330930000					345850000	410810000	225340000	258010000	131340000	179770000
EmuJ_000180300.1|EmuJ_000180300.1	EmuJ_000180300	EmuJ_000180300.1|EmuJ_000180300.1	EmuJ_000180300.1|EmuJ_000180300.1	gene=EmuJ_000180300	1	5	12.1	67.154	605	0	7.1233	81567000	27	13			-1	3021000	161790				348650		1338500	762950													14956000		109100000	109700000
EmuJ_000180800.1|EmuJ_000180800.1	EmuJ_000180800	EmuJ_000180800.1|EmuJ_000180800.1	EmuJ_000180800.1|EmuJ_000180800.1	gene=EmuJ_000180800	1	6	19.1	67.26	614	0	16.787	96597000	38	18			-1	2542000	374300						1350900	816850									59471000						153190000	115310000
EmuJ_000181000.1|EmuJ_000181000.1	EmuJ_000181000	EmuJ_000181000.1|EmuJ_000181000.1	EmuJ_000181000.1|EmuJ_000181000.1	gene=EmuJ_000181000	1	2	33.8	9.2419	80	0.00039355	2.3965	121480000	4	5			-1	30371000					29534000				413670	422780															117600000	127490000
EmuJ_000181500.1|EmuJ_000181500.1	EmuJ_000181500	EmuJ_000181500.1|EmuJ_000181500.1	EmuJ_000181500.1|EmuJ_000181500.1	gene=EmuJ_000181500	1	2	5	91.523	817	0	4.4859	172280000	37	8			-1	4656300		247210					1897900	2511200															244260000	345610000
EmuJ_000181700.1|EmuJ_000181700.1	EmuJ_000181700	EmuJ_000181700.1|EmuJ_000181700.1	EmuJ_000181700.1|EmuJ_000181700.1	gene=EmuJ_000181700	1	4	51.2	9.8361	82	0	83.191	253230000	5	27			-1	50647000	9131800	28339000		525840	1004400	3403000			1110500	840530	206750		886890	717520	247520		335500000	249230000		251860000	118310000	67111000			251770000	233550000	143890000		202070000	205070000	76285000
EmuJ_000181900.1|EmuJ_000181900.1	EmuJ_000181900	EmuJ_000181900.1|EmuJ_000181900.1	EmuJ_000181900.1|EmuJ_000181900.1	gene=EmuJ_000181900	1	3	6.7	78.239	726	0	15.727	500390000	18	15			-1	27799000	12485000	9435800															465690000	310420000
EmuJ_000182000.1|EmuJ_000182000.1	EmuJ_000182000	EmuJ_000182000.1|EmuJ_000182000.1	EmuJ_000182000.1|EmuJ_000182000.1	gene=EmuJ_000182000	1	2	2	134.93	1219	0.0037189	1.3661	36408000	45	2			-1	809060		155580					653480											14096000
EmuJ_000182100.1|EmuJ_000182100.1	EmuJ_000182100	EmuJ_000182100.1|EmuJ_000182100.1	EmuJ_000182100.1|EmuJ_000182100.1	gene=EmuJ_000182100	1	11	23.7	81.097	752	0	47.443	2527100000	22	96			-1	114870000	19476000	20372000			24367000	26549000	9357400	8343700	107440	109270			22768			39947	970250000	1008900000			512910000	615100000	599620000	529470000	150570000	165340000			32447000
EmuJ_000182300.1|EmuJ_000182300.1	EmuJ_000182300	EmuJ_000182300.1|EmuJ_000182300.1	EmuJ_000182300.1|EmuJ_000182300.1	gene=EmuJ_000182300	1	10	20.2	81.335	739	0	34.962	1475600000	39	64			-1	37836000	552680	612340			10166000	13905000	186870	461750							51008	33480	81005000	86867000			321650000	499880000	42618000	112660000							66943000
EmuJ_000182500.1|EmuJ_000182500.1	EmuJ_000182500	EmuJ_000182500.1|EmuJ_000182500.1	EmuJ_000182500.1|EmuJ_000182500.1	gene=EmuJ_000182500	1	5	18.7	48.855	434	0	12.321	561990000	20	18			-1	28099000						4305900	1355800	1080700														138090000	100180000	73928000
EmuJ_000183100.1|EmuJ_000183100.1	EmuJ_000183100	EmuJ_000183100.1|EmuJ_000183100.1	EmuJ_000183100.1|EmuJ_000183100.1	gene=EmuJ_000183100	1	33	72	69.111	621	0	323.31	55558000000	33	389			-1	1683600000	14605000	10296000			527420000	485940000	4806900	1483400					917330	286380			1120800000	775200000			18590000000	19829000000	481530000	272290000					750080000	927690000
EmuJ_000183200.1|EmuJ_000183200.1	EmuJ_000183200	EmuJ_000183200.1|EmuJ_000183200.1	EmuJ_000183200.1|EmuJ_000183200.1	gene=EmuJ_000183200	1	11	28	73.485	661	0	261.57	1697900000	34	53			-1	49939000	5793100	5404300			11116000	15363000	1561800	1405800		73112							448040000	550750000			286470000	236080000	141050000	135600000		320900000
EmuJ_000183400.1|EmuJ_000183400.1	EmuJ_000183400	EmuJ_000183400.1|EmuJ_000183400.1	EmuJ_000183400.1|EmuJ_000183400.1	gene=EmuJ_000183400	1	2	11.5	30.512	262	0.0011507	1.9104	7269600	11	5			-1	660870									134240	119140					146010										104950000	98800000					31462000
EmuJ_000183500.1|EmuJ_000183500.1	EmuJ_000183500	EmuJ_000183500.1|EmuJ_000183500.1	EmuJ_000183500.1|EmuJ_000183500.1	gene=EmuJ_000183500	1	9	34.6	28.364	260	0	18.35	763130000	10	23			-1	76313000	7212800	11371000															266110000	243440000
EmuJ_000183600.1|EmuJ_000183600.1	EmuJ_000183600	EmuJ_000183600.1|EmuJ_000183600.1	EmuJ_000183600.1|EmuJ_000183600.1	gene=EmuJ_000183600	1	13	29	63.168	565	0	25.104	1649900000	23	41			-1	71733000	925140	589920			22166000	17167000											33423000	21810000			506130000	535760000
EmuJ_000184400.1|EmuJ_000184400.1	EmuJ_000184400	EmuJ_000184400.1|EmuJ_000184400.1	EmuJ_000184400.1|EmuJ_000184400.1	gene=EmuJ_000184400	1	2	0.9	330.73	2994	1	-2	55344000	141	2	+		-1	392510					392510																55344000
EmuJ_000184900.1|EmuJ_000184900.1	EmuJ_000184900	EmuJ_000184900.1|EmuJ_000184900.1	EmuJ_000184900.1|EmuJ_000184900.1	gene=EmuJ_000184900	1	42	77.9	54.793	484	0	323.31	322460000000	26	2195			-1	12402000000	384460000	424740000	768120	1177700	402570000	385820000	118900000	152880000	22690000	19486000	431520	690300	23412000	12559000	42872000	38628000	25343000000	21793000000	4224900000	4973300000	8422700000	10060000000	13611000000	13209000000	45747000000	40448000000	2377100000	4043000000	34223000000	40190000000	19823000000
EmuJ_000185100.1|EmuJ_000185100.1	EmuJ_000185100	EmuJ_000185100.1|EmuJ_000185100.1	EmuJ_000185100.1|EmuJ_000185100.1	gene=EmuJ_000185100	1	9	43.4	33.461	295	0	91.803	2321100000	17	64			-1	136530000	5828100	2768000			3254600	2098100	5748000	3647800									241280000	115210000			25797000	71644000	399850000	263920000
EmuJ_000186300.1|EmuJ_000186300.1	EmuJ_000186300	EmuJ_000186300.1|EmuJ_000186300.1	EmuJ_000186300.1|EmuJ_000186300.1	gene=EmuJ_000186300	1	18	75.1	22.064	193	0	323.31	28427000000	12	260			-1	2368900000	169250000	127930000			144370000	166760000	669370000	634660000							451330		4155400000	2912200000			2021200000	2548700000	28533000000	26787000000							108410000
EmuJ_000186500.1|EmuJ_000186500.1	EmuJ_000186500	EmuJ_000186500.1|EmuJ_000186500.1	EmuJ_000186500.1|EmuJ_000186500.1	gene=EmuJ_000186500	1	4	4	188.06	1667	0	4.2546	92218000	72	11			-1	1280800	350550	463080														113900	44331000	130800000
EmuJ_000187100.1|EmuJ_000187100.1	EmuJ_000187100	EmuJ_000187100.1|EmuJ_000187100.1	EmuJ_000187100.1|EmuJ_000187100.1	gene=EmuJ_000187100	1	21	26.4	143.13	1312	0	73.119	1810300000	50	108			-1	36207000	6549700	9780800			1336600	2294100	6748300	7714600								32032	459990000	660530000			154410000	174090000	1452200000	1700400000
EmuJ_000187500.1|EmuJ_000187500.1	EmuJ_000187500	EmuJ_000187500.1|EmuJ_000187500.1	EmuJ_000187500.1|EmuJ_000187500.1	gene=EmuJ_000187500	1	3	24.8	26.02	230	0.0086362	0.90102	11754000	9	6			-1	1306000	236340								236320	388280							29093000								96913000	293250000
EmuJ_000188600.1|EmuJ_000188600.1	EmuJ_000188600	EmuJ_000188600.1|EmuJ_000188600.1	EmuJ_000188600.1|EmuJ_000188600.1	gene=EmuJ_000188600	1	8	27.1	41.365	362	0	42.821	205770000	17	20			-1	12104000							4726800	1023900															159820000	170180000
EmuJ_000188800.1|EmuJ_000188800.1	EmuJ_000188800	EmuJ_000188800.1|EmuJ_000188800.1	EmuJ_000188800.1|EmuJ_000188800.1	gene=EmuJ_000188800	1	2	27	15.272	141	0	12.906	714800000	7	18			-1	102110000	12388000			491110			33204000	27760000									188630000			525540000			699810000	480770000
EmuJ_000188900.1|EmuJ_000188900.1	EmuJ_000188900	EmuJ_000188900.1|EmuJ_000188900.1	EmuJ_000188900.1|EmuJ_000188900.1	gene=EmuJ_000188900	1	16	35.1	62.668	570	0	154.58	8200300000	27	105			-1	303710000	5052300	6837400			91891000	93423000	828630	1420900									342610000	416970000			1833000000	3280500000	55880000	138440000
EmuJ_000189600.1|EmuJ_000189600.1	EmuJ_000189600	EmuJ_000189600.1|EmuJ_000189600.1	EmuJ_000189600.1|EmuJ_000189600.1	gene=EmuJ_000189600	1	3	13.8	43.305	398	0	6.3278	49139000	17	13			-1	2890500								1079400					63724	68532	639940	328810								66849000					72286000	101120000
EmuJ_000189800.1|EmuJ_000189800.1	EmuJ_000189800	EmuJ_000189800.1|EmuJ_000189800.1	EmuJ_000189800.1|EmuJ_000189800.1	gene=EmuJ_000189800	1	8	31.6	17.702	155	0	68.13	1185700000	9	130			-1	131740000	19556000	18825000			1142500	626220	3214900	2434000	236110	170800			1180400	819660	2435300	2063600	427040000	403340000			22546000	14562000	162090000	174980000	331140000	254090000			862180000	826170000	568890000
EmuJ_000190200.1|EmuJ_000190200.1	EmuJ_000190200	EmuJ_000190200.1|EmuJ_000190200.1	EmuJ_000190200.1|EmuJ_000190200.1	gene=EmuJ_000190200	1	12	43	50.098	446	0	323.31	4758600000	19	132			-1	250450000	39531000	33625000			24468000	17829000	45838000	44686000		46722					522950	245300	1611600000	1233400000			575380000	488020000	2970600000	2842600000		139270000					214670000
EmuJ_000190600.1|EmuJ_000190600.1	EmuJ_000190600	EmuJ_000190600.1|EmuJ_000190600.1	EmuJ_000190600.1|EmuJ_000190600.1	gene=EmuJ_000190600	1	6	16.1	38.23	341	0	305.04	2024100000	12	71			-1	168670000	43830000	48028000			10080000	9829700	13610000	14406000	102260	111620			44668		1222300	848120	1132900000	1157600000			94092000	129240000	580600000	598830000	97317000	112670000			39911000		235290000
EmuJ_000191400.1|EmuJ_000191400.1	EmuJ_000191400	EmuJ_000191400.1|EmuJ_000191400.1	EmuJ_000191400.1|EmuJ_000191400.1	gene=EmuJ_000191400	1	6	58.8	9.9822	85	0	100.25	9155500000	5	86			-1	1831100000	279860000	223550000			696500000	552340000	29993000	3667700	665960	882230			1043100	872730		255240	3399100000	2379200000			3175300000	3018300000	345860000	118860000	259830000	350540000			346090000	378830000
EmuJ_000192300.1|EmuJ_000192300.1	EmuJ_000192300	EmuJ_000192300.1|EmuJ_000192300.1	EmuJ_000192300.1|EmuJ_000192300.1	gene=EmuJ_000192300	1	8	40.8	40.175	363	0	78.578	2043700000	13	53			-1	157210000	11052000	5690700			55685000	58873000	14856000	2806300	243120	293460			178680	230550			387200000	406650000			541460000	650590000	706960000	188510000	240370000	307750000			165860000	172980000
EmuJ_000192400.1|EmuJ_000192400.1	EmuJ_000192400	EmuJ_000192400.1|EmuJ_000192400.1	EmuJ_000192400.1|EmuJ_000192400.1	gene=EmuJ_000192400	1	2	8.3	23.516	205	0	25.559	4744300	11	8			-1	431300																83906
EmuJ_000192500.1|EmuJ_000192500.1	EmuJ_000192500	EmuJ_000192500.1|EmuJ_000192500.1	EmuJ_000192500.1|EmuJ_000192500.1	gene=EmuJ_000192500	1	18	19.1	147.02	1343	0	26.425	467760000	55	81			-1	8504700	484440	744580			187600		2148100	2687700					26101	34583	226620	199280	58629000	80508000					429770000	515850000					72003000	124090000	245240000
EmuJ_000192800.1|EmuJ_000192800.1	EmuJ_000192800	EmuJ_000192800.1|EmuJ_000192800.1	EmuJ_000192800.1|EmuJ_000192800.1	gene=EmuJ_000192800	1	3	7.1	84.918	794	0	3.1199	18105000	30	11			-1	603490									81025	119230			41920												192520000	225530000			93513000
EmuJ_000193700.1|EmuJ_000193700.1	EmuJ_000193700	EmuJ_000193700.1|EmuJ_000193700.1	EmuJ_000193700.1|EmuJ_000193700.1	gene=EmuJ_000193700	1	39	76.6	40.028	354	0	323.31	276210000000	20	719			-1	13811000000	533800000	568850000			3637300000	3315600000	198370000	189550000	2766600	2160200	107740	181350	1920100	826600	3264500	2801900	27285000000	26530000000			74053000000	75760000000	14972000000	14099000000	3983300000	3525800000	466850000	774190000	1805900000	1068300000	1362600000
EmuJ_000193800.1|EmuJ_000193800.1	EmuJ_000193800	EmuJ_000193800.1|EmuJ_000193800.1	EmuJ_000193800.1|EmuJ_000193800.1	gene=EmuJ_000193800	1	6	19.6	41.397	388	0	207.49	594870000	21	50			-1	28327000	5746000	3154300			1297200	1054700	6333500	4732800							71228		241350000	85730000			66894000	64215000	518590000	307050000							29298000
EmuJ_000193900.1|EmuJ_000193900.1	EmuJ_000193900	EmuJ_000193900.1|EmuJ_000193900.1	EmuJ_000193900.1|EmuJ_000193900.1	gene=EmuJ_000193900	1	3	39.5	9.7302	86	0	14.275	2144200000	4	38			-1	536040000	43866000	18408000			183040000	161560000	19983000	54791000		183330			300930	292540			356480000	201240000			611330000	649980000	472580000	754640000		68473000			99485000	125800000
EmuJ_000194200.1|EmuJ_000194200.1	EmuJ_000194200	EmuJ_000194200.1|EmuJ_000194200.1	EmuJ_000194200.1|EmuJ_000194200.1	gene=EmuJ_000194200	1	6	13.5	52.07	459	0	16.674	174930000	18	13			-1	9718100	748110						4235800	4734300															305730000	277650000
EmuJ_000194500.1|EmuJ_000194500.1	EmuJ_000194500	EmuJ_000194500.1|EmuJ_000194500.1	EmuJ_000194500.1|EmuJ_000194500.1	gene=EmuJ_000194500	1	6	8.1	115.46	1037	0	6.5263	257720000	40	13			-1	6443100	291320	130420			1446700	1253600		103910									15862000	26306000
EmuJ_000194600.1|EmuJ_000194600.1	EmuJ_000194600	EmuJ_000194600.1|EmuJ_000194600.1	EmuJ_000194600.1|EmuJ_000194600.1	gene=EmuJ_000194600	1	19	25.6	90.179	789	0	25.379	225660000	40	72			-1	5641500							469700	685740					1797700	882060	896930	592490							131150000	181680000					5108700000	2582800000	786290000
EmuJ_000194800.1|EmuJ_000194800.1	EmuJ_000194800	EmuJ_000194800.1|EmuJ_000194800.1	EmuJ_000194800.1|EmuJ_000194800.1	gene=EmuJ_000194800	1	2	2.4	130.6	1202	1	-2	4721100000	67	3	+		-1	70465000	63718000							246620									9345600000
EmuJ_000195300.1|EmuJ_000195300.1	EmuJ_000195300	EmuJ_000195300.1|EmuJ_000195300.1	EmuJ_000195300.1|EmuJ_000195300.1	gene=EmuJ_000195300	1	9	38.1	24.147	215	0	77.218	1325900000	10	40			-1	132590000	39191000	68302000				4627800	1406300		89540	65354							1118200000	1658300000				82493000	27285000		48291000	37386000
EmuJ_000195500.1|EmuJ_000195500.1	EmuJ_000195500	EmuJ_000195500.1|EmuJ_000195500.1	EmuJ_000195500.1|EmuJ_000195500.1	gene=EmuJ_000195500	1	4	17.3	40.914	353	0	11.391	193610000	13	51			-1	14893000								914740	3973300	3006200			419580	210820	802800	320220								92082000	3876300000	2601500000			314040000	282360000	183470000
EmuJ_000195700.1|EmuJ_000195700.1	EmuJ_000195700	EmuJ_000195700.1|EmuJ_000195700.1	EmuJ_000195700.1|EmuJ_000195700.1	gene=EmuJ_000195700	1	9	28.2	46.793	411	0	49.886	5166100000	16	82			-1	322880000	30606000	35973000			119390000	63974000	10941000	11923000	49381	40079						57071	1556400000	1504000000			1311100000	926500000	662810000	805370000	59817000	51496000
EmuJ_000196100.1|EmuJ_000196100.1	EmuJ_000196100	EmuJ_000196100.1|EmuJ_000196100.1	EmuJ_000196100.1|EmuJ_000196100.1	gene=EmuJ_000196100	1	11	55.1	28.363	256	0	105.24	1923900000	17	182			-1	113170000	10352000	9248500			23123000	33502000	3436900	945860	94532	65668					95721	137090	456970000	383340000			438430000	514600000	188470000	76701000	141450000	110190000					41737000
EmuJ_000196700.1|EmuJ_000196700.1	EmuJ_000196700	EmuJ_000196700.1|EmuJ_000196700.1	EmuJ_000196700.1|EmuJ_000196700.1	gene=EmuJ_000196700	1	2	26.1	10.167	92	0.0037439	1.4583	7154200	8	9			-1	894280			119080	109330							52316		74606	102580					220000000	150000000							94719000		47735000	85372000
EmuJ_000197400.1|EmuJ_000197400.1	EmuJ_000197400	EmuJ_000197400.1|EmuJ_000197400.1	EmuJ_000197400.1|EmuJ_000197400.1	gene=EmuJ_000197400	1	12	66.9	28.113	254	0	74.522	3062700000	14	98			-1	218770000	25556000	33101000			52843000	67594000	3006700	1792600	63176	119950			99499	74269	96372		593700000	596830000			773910000	1053700000	193700000	83997000	176960000	141280000			215720000	209450000	74402000
EmuJ_000197450.1|EmuJ_000197450.1	EmuJ_000197450	EmuJ_000197450.1|EmuJ_000197450.1	EmuJ_000197450.1|EmuJ_000197450.1	gene=EmuJ_000197450	1	2	13.2	36.895	334	0	35.585	90760000	14	5			-1	6482900							2798000	1155100															81704000	88578000
EmuJ_000197600.1|EmuJ_000197600.1	EmuJ_000197600	EmuJ_000197600.1|EmuJ_000197600.1	EmuJ_000197600.1|EmuJ_000197600.1	gene=EmuJ_000197600	1	4	17.2	47.964	425	0	19.085	114330000	21	11			-1	5444100	3167400	1444300					832400										100730000	83238000					85286000
EmuJ_000198100.1|EmuJ_000198100.1	EmuJ_000198100	EmuJ_000198100.1|EmuJ_000198100.1	EmuJ_000198100.1|EmuJ_000198100.1	gene=EmuJ_000198100	1	2	19.8	23.06	207	0.0011583	2.0181	19018000	9	3			-1	2113100									265100																169570000
EmuJ_000198200.1|EmuJ_000198200.1	EmuJ_000198200	EmuJ_000198200.1|EmuJ_000198200.1	EmuJ_000198200.1|EmuJ_000198200.1	gene=EmuJ_000198200	1	4	9.1	91.23	823	0	2.8218	22480000	45	4			-1	499550		187720				151970
EmuJ_000198900.1|EmuJ_000198900.1	EmuJ_000198900	EmuJ_000198900.1|EmuJ_000198900.1	EmuJ_000198900.1|EmuJ_000198900.1	gene=EmuJ_000198900	1	17	46	48.128	435	0	184.18	1436900000	17	100			-1	84524000							3333800	7251700					80563	56504	45760000	28041000							198910000	277960000					124690000	113360000	14303000000
EmuJ_000199200.1|EmuJ_000199200.1	EmuJ_000199200	EmuJ_000199200.1|EmuJ_000199200.1	EmuJ_000199200.1|EmuJ_000199200.1	gene=EmuJ_000199200	1	6	6.5	175.07	1584	0	10.596	169020000	76	16			-1	2223900	182380	103190					1374300	564010									55142000	28695000					357000000	135340000
EmuJ_000199600.1|EmuJ_000199600.1	EmuJ_000199600	EmuJ_000199600.1|EmuJ_000199600.1	EmuJ_000199600.1|EmuJ_000199600.1	gene=EmuJ_000199600	1	22	27.2	137.24	1283	0	323.31	11317000000	40	311			-1	282920000	40085000	51546000			60597000	57778000	11644000	9507400	164290	155370			123230	178170		132570	3796700000	4315500000			2016700000	2281800000	1744300000	1465000000	514880000	664760000			285950000	725430000
EmuJ_000199900.1|EmuJ_000199900.1	EmuJ_000199900	EmuJ_000199900.1|EmuJ_000199900.1	EmuJ_000199900.1|EmuJ_000199900.1	gene=EmuJ_000199900	1	6	17.4	49.562	430	0	10.74	54130000	25	54			-1	2165200			37913	37060					165470	221010	52506	53854	49756	21967	174240	157210			185030000	134320000					276890000	382610000	197380000	215890000	105110000	89275000	117340000
EmuJ_000200300.1|EmuJ_000200300.1	EmuJ_000200300	EmuJ_000200300.1|EmuJ_000200300.1	EmuJ_000200300.1|EmuJ_000200300.1	gene=EmuJ_000200300	1	10	34.7	37.232	340	0	323.31	5489000000	13	132			-1	422230000	22919000	82196000			43547000	47018000	53655000	47417000					964360	979680	5140300	2719400	1056300000	1940300000			639390000	813510000	2592000000	1811800000					874250000	1364900000	1091700000
EmuJ_000201000.1|EmuJ_000201000.1	EmuJ_000201000	EmuJ_000201000.1|EmuJ_000201000.1	EmuJ_000201000.1|EmuJ_000201000.1	gene=EmuJ_000201000	1	2	21.6	8.7321	74	0	3.2555	427950000	4	22			-1	106990000	6357000				864680		20438000	20271000									64284000				3994300		200310000	195960000
EmuJ_000201300.1|EmuJ_000201300.1	EmuJ_000201300	EmuJ_000201300.1|EmuJ_000201300.1	EmuJ_000201300.1|EmuJ_000201300.1	gene=EmuJ_000201300	1	4	7.8	49.674	460	0	17.057	154200000	13	20			-1	11862000	1509400	4951600					1810700										82036000	73423000					83395000
EmuJ_000201500.1|EmuJ_000201500.1	EmuJ_000201500	EmuJ_000201500.1|EmuJ_000201500.1	EmuJ_000201500.1|EmuJ_000201500.1	gene=EmuJ_000201500	1	10	31.3	53.959	470	0	52.512	1412200000	26	53			-1	54317000	6040500	7319700			4924900	3064600	13039000	9859200									329740000	382490000			201100000	147460000	1212300000	829200000
EmuJ_000201600.1|EmuJ_000201600.1	EmuJ_000201600	EmuJ_000201600.1|EmuJ_000201600.1	EmuJ_000201600.1|EmuJ_000201600.1	gene=EmuJ_000201600	1	5	30.4	15.801	135	0	5.5049	971560000	8	63			-1	121440000	7590300	7700400	439950	607230	9231800	12321000	15623000	7355500	543350	77037	261900	317440	2105100		4250300	4883000	150730000	140640000	1072800000	788150000	83743000	131710000	355600000	243080000	350300000	87891000	448580000	379240000	953450000		537870000
EmuJ_000201900.1|EmuJ_000201900.1	EmuJ_000201900	EmuJ_000201900.1|EmuJ_000201900.1	EmuJ_000201900.1|EmuJ_000201900.1	gene=EmuJ_000201900	1	9	30.3	43.958	380	0	61.213	208110000	19	47			-1	10953000			63763			2187600			1660100	2136000			1219600	2302000	277860				227960000			47835000			2139600000	3446600000			1499400000	3834300000	131820000
EmuJ_000202500.1|EmuJ_000202500.1	EmuJ_000202500	EmuJ_000202500.1|EmuJ_000202500.1	EmuJ_000202500.1|EmuJ_000202500.1	gene=EmuJ_000202500	1	43	86.9	49.713	443	0	323.31	1060300000000	19	2412			-1	55804000000	4257800000	5027600000	702370	1534900	7385300000	7124500000	5849500000	5671100000	26066000	48876000	790950	1291000	25063000	10039000	88635000	71909000	177430000000	181220000000	2864700000	4579900000	134320000000	143660000000	389600000000	375050000000	33988000000	42074000000	3316600000	5200400000	29106000000	22708000000	33661000000
EmuJ_000202600.1|EmuJ_000202600.1	EmuJ_000202600	EmuJ_000202600.1|EmuJ_000202600.1	EmuJ_000202600.1|EmuJ_000202600.1	gene=EmuJ_000202600	1	25	75.4	54.999	487	0	323.31	366680000000	21	1167			-1	17461000000	641410000	852570000	55391	51734	2860600000	2335100000	876640000	678210000	8396500	5291000		31082	11340000	5680000	10228000	10582000	39343000000	42739000000	357030000	247640000	60940000000	58085000000	69085000000	21265000000	13088000000	10104000000		200090000	13270000000	5662900000	4911100000
EmuJ_000203200.1|EmuJ_000203200.1	EmuJ_000203200	EmuJ_000203200.1|EmuJ_000203200.1	EmuJ_000203200.1|EmuJ_000203200.1	gene=EmuJ_000203200	1	4	16.8	46.391	422	0	9.6199	67742000	22	6			-1	3079200							1290100	1789100															128400000	116590000
EmuJ_000203700.1|EmuJ_000203700.1	EmuJ_000203700	EmuJ_000203700.1|EmuJ_000203700.1	EmuJ_000203700.1|EmuJ_000203700.1	gene=EmuJ_000203700	1	4	8.4	82.333	729	0	10.255	416210000	31	26			-1	13426000	294090	428740					4114500	2576100				17568			151660	153230							325800000	491640000							177560000
EmuJ_000203900.1|EmuJ_000203900.1	EmuJ_000203900	EmuJ_000203900.1|EmuJ_000203900.1	EmuJ_000203900.1|EmuJ_000203900.1	gene=EmuJ_000203900	1	9	14.7	86.548	777	0	20.942	352360000	39	26			-1	9034900		1134700					4396700	3063200										46365000					592880000	498920000
EmuJ_000204400.1|EmuJ_000204400.1	EmuJ_000204400	EmuJ_000204400.1|EmuJ_000204400.1	EmuJ_000204400.1|EmuJ_000204400.1	gene=EmuJ_000204400	1	2	25.2	29.419	278	0	12.503	739730000	5	12			-1	147950000	8186800	15883000			52158000	37934000		21157000									104700000	186820000			223530000	261130000		325050000
EmuJ_000204800.1|EmuJ_000204800.1	EmuJ_000204800	EmuJ_000204800.1|EmuJ_000204800.1	EmuJ_000204800.1|EmuJ_000204800.1	gene=EmuJ_000204800	1	11	61.7	19.39	167	0	205.17	19426000000	10	155			-1	1942600000	378560000	398930000			450200000	426440000	30538000	68982000					2759200	1953000	6667700	6850200	7568900000	5404900000			4157200000	3809300000	2191300000	2542200000					2825800000	1973500000	2625400000
EmuJ_000205300.1|EmuJ_000205300.1	EmuJ_000205300	EmuJ_000205300.1|EmuJ_000205300.1	EmuJ_000205300.1|EmuJ_000205300.1	gene=EmuJ_000205300	1	20	20.6	136.87	1206	0	26.421	1288700000	67	101			-1	19234000	5083100	5084800			2007300	2256800	1009900	1129400									737040000	672820000			163710000	148400000	183510000	234250000
EmuJ_000205400.1|EmuJ_000205400.1	EmuJ_000205400	EmuJ_000205400.1|EmuJ_000205400.1	EmuJ_000205400.1|EmuJ_000205400.1	gene=EmuJ_000205400	1	7	26.9	29.836	271	0	29.115	713900000	19	50			-1	37574000	10469000	13984000			2005800	1892700	2122900	1840600	68628	114040							305790000	404730000			19424000	15634000	155170000	157370000	147090000	158770000
EmuJ_000205500.1|EmuJ_000205500.1	EmuJ_000205500	EmuJ_000205500.1|EmuJ_000205500.1	EmuJ_000205500.1|EmuJ_000205500.1	gene=EmuJ_000205500	1	2	2.3	77.141	690	0.0019055	1.7702	22974000	37	4			-1	620930	193670					199520		116470									15687000							15700000
EmuJ_000207100.1|EmuJ_000207100.1	EmuJ_000207100	EmuJ_000207100.1|EmuJ_000207100.1	EmuJ_000207100.1|EmuJ_000207100.1	gene=EmuJ_000207100	1	5	13	63.246	600	0	8.6129	103550000	22	16			-1	4707000							1216300	2415000							103330	62750							89863000	130550000							75038000
EmuJ_000207300.1|EmuJ_000207300.1	EmuJ_000207300	EmuJ_000207300.1|EmuJ_000207300.1	EmuJ_000207300.1|EmuJ_000207300.1	gene=EmuJ_000207300	1	7	31.7	25.262	224	0	25.464	912300000	10	51			-1	91230000	19005000	14913000					11255000	10639000							856750	456590	434200000	332160000					469640000	445910000							203510000
EmuJ_000207900.1|EmuJ_000207900.1	EmuJ_000207900	EmuJ_000207900.1|EmuJ_000207900.1	EmuJ_000207900.1|EmuJ_000207900.1	gene=EmuJ_000207900	1	7	17.7	66.404	594	0	6.3877	72921000	26	13			-1	2804600							576710	1632400															65108000	84587000
EmuJ_000208200.1|EmuJ_000208200.1	EmuJ_000208200	EmuJ_000208200.1|EmuJ_000208200.1	EmuJ_000208200.1|EmuJ_000208200.1	gene=EmuJ_000208200	1	3	3.1	235.73	2222	0	18.225	1415600	79	3			-1	17920																17920
EmuJ_000208600.1|EmuJ_000208600.1	EmuJ_000208600	EmuJ_000208600.1|EmuJ_000208600.1	EmuJ_000208600.1|EmuJ_000208600.1	gene=EmuJ_000208600	1	16	44.8	55.933	491	0	51.47	2420200000	23	47			-1	105230000					46489000	37652000								56267							871680000	935660000								127560000
EmuJ_000209000.1|EmuJ_000209000.1	EmuJ_000209000	EmuJ_000209000.1|EmuJ_000209000.1	EmuJ_000209000.1|EmuJ_000209000.1	gene=EmuJ_000209000	1	5	32.3	14.409	130	0	4.2196	346520000	8	17			-1	43315000	20558000	11215000			661630		2973700	3287500									232540000	174830000			27190000		85509000	93453000
EmuJ_000209100.1|EmuJ_000209100.1	EmuJ_000209100	EmuJ_000209100.1|EmuJ_000209100.1	EmuJ_000209100.1|EmuJ_000209100.1	gene=EmuJ_000209100	1	4	6.8	105.08	991	0	4.9457	70982000	22	11			-1	3226500	1376400	1030600				508500											50036000	54459000
EmuJ_000209350.1|EmuJ_000209350.1	EmuJ_000209350	EmuJ_000209350.1|EmuJ_000209350.1	EmuJ_000209350.1|EmuJ_000209350.1	gene=EmuJ_000209350	1	2	9.1	42.42	383	0	5.7057	272050000	15	14			-1	18137000					10945000	5800000	275370	353720													130020000	70555000	33078000	43245000
EmuJ_000209500.1|EmuJ_000209500.1	EmuJ_000209500	EmuJ_000209500.1|EmuJ_000209500.1	EmuJ_000209500.1|EmuJ_000209500.1	gene=EmuJ_000209500	1	4	4.7	131.67	1182	0.00078278	2.2965	49564000	66	8			-1	750980		253580
EmuJ_000209700.1|EmuJ_000209700.1	EmuJ_000209700	EmuJ_000209700.1|EmuJ_000209700.1	EmuJ_000209700.1|EmuJ_000209700.1	gene=EmuJ_000209700	1	2	2.6	106.04	970	0.0022805	1.7326	88880000	38	6			-1	2338900	567770	535700					363570	871900									64545000	56013000					67582000	70236000
EmuJ_000209800.1|EmuJ_000209800.1	EmuJ_000209800	EmuJ_000209800.1|EmuJ_000209800.1	EmuJ_000209800.1|EmuJ_000209800.1	gene=EmuJ_000209800	1	3	30	10.207	90	0	2.6619	72609000	6	9			-1	12101000	915370	8933300															74154000	45128000
EmuJ_000209900.1|EmuJ_000209900.1	EmuJ_000209900	EmuJ_000209900.1|EmuJ_000209900.1	EmuJ_000209900.1|EmuJ_000209900.1	gene=EmuJ_000209900	1	13	28.5	69.318	627	0	323.31	2165900000	32	75			-1	67683000	1020700	547980			13658000	12737000	1233900	274340	49284	33199			35348	23429		155090	77016000	43214000			338440000	459110000	214540000	38306000	170140000	121560000			91323000	98774000
EmuJ_000210300.1|EmuJ_000210300.1	EmuJ_000210300	EmuJ_000210300.1|EmuJ_000210300.1	EmuJ_000210300.1|EmuJ_000210300.1	gene=EmuJ_000210300	1	2	5.2	82.735	754	0.0058587	1.1249	300710000	40	5			-1	7517600	4363600	265040															382100000
EmuJ_000211900.1|EmuJ_000211900.1	EmuJ_000211900	EmuJ_000211900.1|EmuJ_000211900.1	EmuJ_000211900.1|EmuJ_000211900.1	gene=EmuJ_000211900	1	44	80.6	54.281	485	0	323.31	79076000000	30	490			-1	2635900000	56076000	49240000			814520000	699380000	8687100	16037000	137170	261120			1316000	758580	434340	449190	3544200000	2919400000			25005000000	24375000000	968360000	1732400000	188300000	617410000			2437200000	1548400000	186420000
EmuJ_000212600.1|EmuJ_000212600.1	EmuJ_000212600	EmuJ_000212600.1|EmuJ_000212600.1	EmuJ_000212600.1|EmuJ_000212600.1	gene=EmuJ_000212600	1	13	18.4	100.4	898	0	45.661	1346400000	35	37			-1	38470000	543980	644160			6374000	4957600											53204000	57947000			152130000	126290000
EmuJ_000212900.1|EmuJ_000212900.1	EmuJ_000212900	EmuJ_000212900.1|EmuJ_000212900.1	EmuJ_000212900.1|EmuJ_000212900.1	gene=EmuJ_000212900	1	6	42	21.878	205	0	10.83	1055300000	10	26			-1	105530000	22074000				40668000	39633000	2022700	1136700									347230000				428230000	468550000	144250000	82502000
EmuJ_000213750.1|EmuJ_000213750.1	EmuJ_000213750	EmuJ_000213750.1|EmuJ_000213750.1	EmuJ_000213750.1|EmuJ_000213750.1	gene=EmuJ_000213750	1	3	31.3	7.7751	67	0	3.9794	413490000	3	21			-1	137830000	26680000	37426000			15830000	18021000	10781000	20687000	424100	399200				427850			200160000	180940000			101120000	42184000	132260000	118670000	103300000	103140000				127270000
EmuJ_000213800.1|EmuJ_000213800.1	EmuJ_000213800	EmuJ_000213800.1|EmuJ_000213800.1	EmuJ_000213800.1|EmuJ_000213800.1	gene=EmuJ_000213800	1	8	53.4	22.303	193	0	58.829	3983200000	6	121			-1	663870000	105180000	112630000			35032000	79411000	78018000	78831000	1406300	685120			977330	1387900	1117400	3505900	1314500000	1225000000			169480000	465470000	1646400000	1536000000	706690000	343760000			434050000	591040000	97335000
EmuJ_000214100.1|EmuJ_000214100.1	EmuJ_000214100	EmuJ_000214100.1|EmuJ_000214100.1	EmuJ_000214100.1|EmuJ_000214100.1	gene=EmuJ_000214100	1	9	22.1	57.088	511	0	17.892	1407700000	19	37			-1	74090000	5465600	4775800			19438000	9960600	2039200	3373500									260870000	205540000			269950000	233360000	129060000	186500000
EmuJ_000215500.1|EmuJ_000215500.1	EmuJ_000215500	EmuJ_000215500.1|EmuJ_000215500.1	EmuJ_000215500.1|EmuJ_000215500.1	gene=EmuJ_000215500	1	2	2.4	122.76	1120	1	-2	135720000	55	2	+		-1	2467500							2467500																485800000
EmuJ_000216200.1|EmuJ_000216200.1	EmuJ_000216200	EmuJ_000216200.1|EmuJ_000216200.1	EmuJ_000216200.1|EmuJ_000216200.1	gene=EmuJ_000216200	1	8	10.7	117.89	1094	0	12.809	786660000	36	26			-1	21852000	1358300	1269700			2825500	3527900											159530000	133050000			108070000	177990000
EmuJ_000216700.1|EmuJ_000216700.1	EmuJ_000216700	EmuJ_000216700.1|EmuJ_000216700.1	EmuJ_000216700.1|EmuJ_000216700.1	gene=EmuJ_000216700	1	12	22.3	92.901	834	0	40.921	229500000	44	19			-1	5215900	550130	702300					1895200	1765900															342700000	186150000
EmuJ_000217200.1|EmuJ_000217200.1	EmuJ_000217200	EmuJ_000217200.1|EmuJ_000217200.1	EmuJ_000217200.1|EmuJ_000217200.1	gene=EmuJ_000217200	1	2	7.1	14.658	127	0.0055249	1.163	202170000	4	29			-1	50542000			335200																345730000
EmuJ_000217400.1|EmuJ_000217400.1	EmuJ_000217400	EmuJ_000217400.1|EmuJ_000217400.1	EmuJ_000217400.1|EmuJ_000217400.1	gene=EmuJ_000217400	1	3	4.2	78.859	732	0	8.0071	146740000	23	12			-1	6379900	566120				2967700	1876600	142950	136250									28986000				34810000	37298000	35386000	34328000
EmuJ_000217600.1|EmuJ_000217600.1	EmuJ_000217600	EmuJ_000217600.1|EmuJ_000217600.1	EmuJ_000217600.1|EmuJ_000217600.1	gene=EmuJ_000217600	1	5	45.4	22.626	207	0	52.609	2524200000	7	57			-1	360590000	25310000	43054000			73458000	18995000	37483000	35640000									639800000	599890000			276250000	196360000	1029500000	958310000
EmuJ_000217700.1|EmuJ_000217700.1	EmuJ_000217700	EmuJ_000217700.1|EmuJ_000217700.1	EmuJ_000217700.1|EmuJ_000217700.1	gene=EmuJ_000217700	1	11	38.8	34.642	299	0	242.28	1867600000	15	186			-1	124510000	14323000	15524000	433440	615880	15107000	9899800	6439600	6645900	1753800	1829800	265730	226560	1598000	399840	840990	1740000	513470000	443170000	1257200000	996080000	252370000	252590000	359830000	406060000	1917800000	1663700000	808200000	846590000	1347800000	662030000	351140000
EmuJ_000218200.1|EmuJ_000218200.1	EmuJ_000218200	EmuJ_000218200.1|EmuJ_000218200.1	EmuJ_000218200.1|EmuJ_000218200.1	gene=EmuJ_000218200	1	4	16.4	42.769	373	0	13.416	316510000	19	10			-1	16658000					10421000	5608400
EmuJ_000218600.1|EmuJ_000218600.1	EmuJ_000218600	EmuJ_000218600.1|EmuJ_000218600.1	EmuJ_000218600.1|EmuJ_000218600.1	gene=EmuJ_000218600	1	2	9.8	33.221	286	0.0040726	1.3005	76630000	15	8			-1	5108700									139060	119860	46050														148250000	135530000	130420000
EmuJ_000220300.1|EmuJ_000220300.1	EmuJ_000220300	EmuJ_000220300.1|EmuJ_000220300.1	EmuJ_000220300.1|EmuJ_000220300.1	gene=EmuJ_000220300	1	17	38.3	58.086	515	0	131.15	13821000000	27	160			-1	511870000	4883300	7991300			225930000	211040000	598930	610110					490200	268270	215230	57577	188920000	330930000			6488100000	7014300000	64113000	66471000					640320000	286320000	89877000
EmuJ_000220500.1|EmuJ_000220500.1	EmuJ_000220500	EmuJ_000220500.1|EmuJ_000220500.1	EmuJ_000220500.1|EmuJ_000220500.1	gene=EmuJ_000220500	1	21	45.1	68.355	597	0	323.31	20029000000	29	260			-1	690640000	33046000	34792000			76983000	64500000	8935600	10406000	172180	40967			408920	184760	709560	695540	2182700000	2553000000			2435300000	2349700000	1020900000	1138500000	374780000	92729000			694380000	494830000	434860000
EmuJ_000221000.1|EmuJ_000221000.1	EmuJ_000221000	EmuJ_000221000.1|EmuJ_000221000.1	EmuJ_000221000.1|EmuJ_000221000.1	gene=EmuJ_000221000	1	22	33.7	110.63	1036	0	26.713	265300000	46	79			-1	5767400			55328	104410		1204000			257460	420630	12884	18605	72452	61717	1885400	1652000			331500000	419080000		49266000			1469500000	1408700000	250720000	368980000	126050000	152620000	1441800000
EmuJ_000221200.1|EmuJ_000221200.1	EmuJ_000221200	EmuJ_000221200.1|EmuJ_000221200.1	EmuJ_000221200.1|EmuJ_000221200.1	gene=EmuJ_000221200	1	3	10.3	53.428	474	0	3.0214	17476000	23	7			-1	759840								399680																35960000
EmuJ_000221400.1|EmuJ_000221400.1	EmuJ_000221400	EmuJ_000221400.1|EmuJ_000221400.1	EmuJ_000221400.1|EmuJ_000221400.1	gene=EmuJ_000221400	1	6	15.1	44.42	390	0	18.661	170850000	23	20			-1	7428400	1139300	174040					1310000	3161900									52090000	34438000					78330000	203640000
EmuJ_000222300.1|EmuJ_000222300.1	EmuJ_000222300	EmuJ_000222300.1|EmuJ_000222300.1	EmuJ_000222300.1|EmuJ_000222300.1	gene=EmuJ_000222300	1	18	52.7	61.156	558	0	76.458	2269700000	30	150			-1	75655000	3515600				16025000	6659300	13885000	13000000			99692	121920	165070	47942	975140	388040	199930000				345760000	261270000	1922800000	1540100000			394720000	491960000	289910000	154710000	745020000
EmuJ_000222600.1|EmuJ_000222600.1	EmuJ_000222600	EmuJ_000222600.1|EmuJ_000222600.1	EmuJ_000222600.1|EmuJ_000222600.1	gene=EmuJ_000222600	1	36	62.7	75.682	678	0	157.7	11847000000	45	274			-1	263260000	8044600	8846200			44344000	46004000	1909900	2991800		28617			13001	9342.8			849640000	899920000			2573900000	2713800000	239220000	407150000		102480000			52963000	49509000
EmuJ_000223000.1|EmuJ_000223000.1	EmuJ_000223000	EmuJ_000223000.1|EmuJ_000223000.1	EmuJ_000223000.1|EmuJ_000223000.1	gene=EmuJ_000223000	1	21	66.3	46.707	415	0	323.31	11311000000	21	215			-1	538620000	58101000	96738000			89118000	75208000	19144000	16083000	151790	209570			202610	182850	151690	310520	2463500000	3752700000			1912200000	2047500000	1400500000	1102100000	166120000	303470000			308000000	328340000	57174000
EmuJ_000223300.1|EmuJ_000223300.1	EmuJ_000223300	EmuJ_000223300.1|EmuJ_000223300.1	EmuJ_000223300.1|EmuJ_000223300.1	gene=EmuJ_000223300	1	25	34.3	120.55	1077	0	204.87	760490000	59	182			-1	12890000			276710	320710			133100	59114	92065	117770	176150	228080			133050	55116			2797000000	1775800000			35359000	9597400	429080000	685450000	1889100000	2386100000			180170000
EmuJ_000223500.1|EmuJ_000223500.1	EmuJ_000223500	EmuJ_000223500.1|EmuJ_000223500.1	EmuJ_000223500.1|EmuJ_000223500.1	gene=EmuJ_000223500	1	10	26.6	52.919	462	0	28.112	1390300000	27	43			-1	51491000	1961200				12510000	11159000	876030		52514				22691			25696	133540000				421850000	412810000	97535000		116090000				47094000
EmuJ_000223600.1|EmuJ_000223600.1	EmuJ_000223600	EmuJ_000223600.1|EmuJ_000223600.1	EmuJ_000223600.1|EmuJ_000223600.1	gene=EmuJ_000223600	1	44	54.8	109.29	987	0	323.31	40620000000	54	491			-1	752220000	64815000	77854000			174340000	126740000	14419000	14588000	283710	275630			184680	76176	719160	948240	9422100000	9414000000			9227800000	8127800000	2651200000	2427700000	987360000	1072500000			616430000	387990000	655940000
EmuJ_000224500.1|EmuJ_000224500.1	EmuJ_000224500	EmuJ_000224500.1|EmuJ_000224500.1	EmuJ_000224500.1|EmuJ_000224500.1	gene=EmuJ_000224500	1	27	67.7	46.012	396	0	323.31	11271000000	22	528			-1	512330000	15241000	15577000	518130	717830	425250	324410	32735000	30721000	1833900	1327400	273250	293330	5109000	5781300	197710000	164800000	844400000	751680000	1031700000	1096200000	10038000	9498000	3121200000	3139500000	2763600000	2677700000	543930000	593710000	7237400000	10138000000	82525000000
EmuJ_000224700.1|EmuJ_000224700.1	EmuJ_000224700	EmuJ_000224700.1|EmuJ_000224700.1	EmuJ_000224700.1|EmuJ_000224700.1	gene=EmuJ_000224700	1	2	1.9	63.099	571	0.0037566	1.5247	81093000	31	3			-1	2615900															124970
EmuJ_000225700.1|EmuJ_000225700.1	EmuJ_000225700	EmuJ_000225700.1|EmuJ_000225700.1	EmuJ_000225700.1|EmuJ_000225700.1	gene=EmuJ_000225700	1	5	63	15.585	146	0	122.61	1400700000	6	40			-1	233450000	26198000	15363000			48184000	44433000	29388000	36770000	197840					539920	2250400		323290000	159890000			217710000	238640000	610050000	734820000	186560000					621750000	311340000
EmuJ_000226000.1|EmuJ_000226000.1	EmuJ_000226000	EmuJ_000226000.1|EmuJ_000226000.1	EmuJ_000226000.1|EmuJ_000226000.1	gene=EmuJ_000226000	1	19	37.1	82.463	749	0	44.133	490090000	38	113			-1	12897000	2657100	2519600					487540	783520	41618	49786	15021				854270	1435400	216980000	207190000					100030000	96009000	133470000	169360000	86802000				598390000
EmuJ_000226500.1|EmuJ_000226500.1	EmuJ_000226500	EmuJ_000226500.1|EmuJ_000226500.1	EmuJ_000226500.1|EmuJ_000226500.1	gene=EmuJ_000226500	1	49	45.7	139.5	1291	0	248.01	3409000000	57	573			-1	59808000	15753000	12657000	2118200	2778200		737600	1303300	1345200	1201800	1198400	1311800	1350400	772810	500780	3100700	2921800	1828500000	1571100000	22001000000	22584000000		31398000	315450000	339930000	5048800000	6052800000	13490000000	13289000000	3295300000	2471800000	3534600000
EmuJ_000227300.1|EmuJ_000227300.1	EmuJ_000227300	EmuJ_000227300.1|EmuJ_000227300.1	EmuJ_000227300.1|EmuJ_000227300.1	gene=EmuJ_000227300	1	3	23.5	15.452	132	0	5.9993	2048700000	8	35			-1	256090000	28842000	24836000	168240	156900	6813600	1910200	15968000	14314000	4444900	3899400	166470	202380	2919400		2707300	2881900	517740000	410060000	265810000	184090000	55872000	18458000	468700000	427620000	2590500000	2264900000	257750000	319340000	1443400000		434880000
EmuJ_000227800.1|EmuJ_000227800.1	EmuJ_000227800	EmuJ_000227800.1|EmuJ_000227800.1	EmuJ_000227800.1|EmuJ_000227800.1	gene=EmuJ_000227800	1	16	24.1	101.28	888	0	154.02	963080000	31	99			-1	31067000	6347600	7980000					5171500	5143400							631360	159120	469170000	433100000					528870000	642420000							291800000
EmuJ_000228000.1|EmuJ_000228000.1	EmuJ_000228000	EmuJ_000228000.1|EmuJ_000228000.1	EmuJ_000228000.1|EmuJ_000228000.1	gene=EmuJ_000228000	1	24	34.1	103.99	903	0	323.31	266680000	55	77			-1	4848700													97312	75508	2038200	2508500													314590000	376850000	2318200000
EmuJ_000228400.1|EmuJ_000228400.1	EmuJ_000228400	EmuJ_000228400.1|EmuJ_000228400.1	EmuJ_000228400.1|EmuJ_000228400.1	gene=EmuJ_000228400	1	2	1.7	189.98	1676	0.0037286	1.4104	8351100	72	5			-1	115990	23127																2939500
EmuJ_000228600.1|EmuJ_000228600.1	EmuJ_000228600	EmuJ_000228600.1|EmuJ_000228600.1	EmuJ_000228600.1|EmuJ_000228600.1	gene=EmuJ_000228600	1	7	36.6	21.891	194	0	203.47	16543000000	9	160			-1	1838100000	94254000	72398000	119040	208280	384250000	291820000	255890000	179140000	4337000	3008700	120400	195730	16540000	4152900	54825000	29881000	3283000000	2224600000	275790000	325160000	3868500000	3281700000	7509800000	6709600000	3071100000	2698600000	248040000	475710000	7487700000	1899300000	7263300000
EmuJ_000228900.1|EmuJ_000228900.1	EmuJ_000228900	EmuJ_000228900.1|EmuJ_000228900.1	EmuJ_000228900.1|EmuJ_000228900.1	gene=EmuJ_000228900	1	6	28.6	28.776	248	0	27.442	1828700000	12	46			-1	152400000	11667000	26118000			14485000		27808000	23881000	133260	103350			100550	89291	790250	559960	297570000	553100000			232600000		1112400000	884220000	152080000	125110000			107730000	124450000	248580000
EmuJ_000230100.1|EmuJ_000230100.1	EmuJ_000230100	EmuJ_000230100.1|EmuJ_000230100.1	EmuJ_000230100.1|EmuJ_000230100.1	gene=EmuJ_000230100	1	3	9.7	57.679	536	0	4.436	107570000	23	12			-1	4677100	992110	560450			936130	666060	610430														21531000	18052000
EmuJ_000230400.1|EmuJ_000230400.1	EmuJ_000230400	EmuJ_000230400.1|EmuJ_000230400.1	EmuJ_000230400.1|EmuJ_000230400.1	gene=EmuJ_000230400	1	7	10.5	106.48	965	0	14.256	454870000	44	17			-1	10338000	819850	1056500			748820	1247600	366340	313230										35421000			117230000	51742000	60885000	52985000
EmuJ_000230600.1|EmuJ_000230600.1	EmuJ_000230600	EmuJ_000230600.1|EmuJ_000230600.1	EmuJ_000230600.1|EmuJ_000230600.1	gene=EmuJ_000230600	1	8	30.9	24.802	230	0	79.923	408800000	8	26			-1	51099000	10333000	9065700			14421000	10648000											161500000	131170000
EmuJ_000231300.1|EmuJ_000231300.1	EmuJ_000231300	EmuJ_000231300.1|EmuJ_000231300.1	EmuJ_000231300.1|EmuJ_000231300.1	gene=EmuJ_000231300	1	8	38	33.837	295	0	323.31	12216000000	18	228			-1	678640000	121490000	108440000			86809000	76591000	22620000	20269000	1216000	1217100	54570	66424	752190	578210	1022900	352170	4254400000	4239900000			1524600000	1549300000	1260400000	1208900000	1772500000	1674800000	233180000	289280000	944570000	1138000000	504280000
EmuJ_000231500.1|EmuJ_000231500.1	EmuJ_000231500	EmuJ_000231500.1|EmuJ_000231500.1	EmuJ_000231500.1|EmuJ_000231500.1	gene=EmuJ_000231500	1	2	37.3	11.793	102	0	10.774	482840000	7	13			-1	68977000					36200000	23724000															207070000	232960000
EmuJ_000231800.1|EmuJ_000231800.1	EmuJ_000231800	EmuJ_000231800.1|EmuJ_000231800.1	EmuJ_000231800.1|EmuJ_000231800.1	gene=EmuJ_000231800	1	3	36.6	13.111	112	0	75.383	19467000000	5	84			-1	3893300000	853860000	804290000			966200000	1041900000	62933000	53320000	668120	1349700			246900	243480			9592900000	8264100000			4823800000	5921600000	1152400000	991010000	260840000	373510000			90497000	116090000
EmuJ_000231900.1|EmuJ_000231900.1	EmuJ_000231900	EmuJ_000231900.1|EmuJ_000231900.1	EmuJ_000231900.1|EmuJ_000231900.1	gene=EmuJ_000231900	1	7	5.8	219.9	2015	0	6.9067	196510000	74	13			-1	2655600	136630				523380		83763	536170									30984000						36531000	103840000
EmuJ_000233100.1|EmuJ_000233100.1	EmuJ_000233100	EmuJ_000233100.1|EmuJ_000233100.1	EmuJ_000233100.1|EmuJ_000233100.1	gene=EmuJ_000233100	1	25	79.7	30.659	290	0	323.31	260820000000	15	733			-1	17388000000	127990000	182040000			3323000000	3319100000	203590000	218580000	1490600	1126900			8130600	4387000	2966100	2430800	5181900000	5418500000			45344000000	54338000000	12042000000	11603000000	1883200000	1617100000			6209600000	5009400000	1061600000
EmuJ_000233300.1|EmuJ_000233300.1	EmuJ_000233300	EmuJ_000233300.1|EmuJ_000233300.1	EmuJ_000233300.1|EmuJ_000233300.1	gene=EmuJ_000233300	1	2	5.8	74.919	677	1	-2	10561000	36	1	+		-1	293370													30754
EmuJ_000233400.1|EmuJ_000233400.1	EmuJ_000233400	EmuJ_000233400.1|EmuJ_000233400.1	EmuJ_000233400.1|EmuJ_000233400.1	gene=EmuJ_000233400	1	4	26	22.419	196	0	184.01	3778500000	10	36			-1	377850000	69537000	59369000			90554000	71316000	16618000	12237000									1268000000	1170500000			843650000	624640000	601460000	342350000
EmuJ_000233900.1|EmuJ_000233900.1	EmuJ_000233900	EmuJ_000233900.1|EmuJ_000233900.1	EmuJ_000233900.1|EmuJ_000233900.1	gene=EmuJ_000233900	1	7	24.5	31.67	274	0	13.869	635050000	15	37			-1	42337000	897500	6902500			620870	491760	15007000	13530000	63849					58096	322890	262330	26188000	256970000			24555000	22919000	470630000	899670000	179470000					52276000	65825000
EmuJ_000234000.1|EmuJ_000234000.1	EmuJ_000234000	EmuJ_000234000.1|EmuJ_000234000.1	EmuJ_000234000.1|EmuJ_000234000.1	gene=EmuJ_000234000	1	5	24.4	33.524	291	0	34.095	935090000	14	28			-1	66792000	1898500	3623000				3974700	24588000	23906000							552470	449870		184630000				118550000	718510000	1437400000							102950000
EmuJ_000234400.1|EmuJ_000234400.1	EmuJ_000234400	EmuJ_000234400.1|EmuJ_000234400.1	EmuJ_000234400.1|EmuJ_000234400.1	gene=EmuJ_000234400	1	32	90.7	42.385	386	0	323.31	106030000000	19	845			-1	5580700000	306950000	399530000			1475600000	1209600000	168460000	210270000	513760	631710			3045200	1692900	3796200	3279100	13165000000	15788000000			26191000000	24089000000	12351000000	13866000000	824670000	1095800000			3621400000	2794700000	1224700000
EmuJ_000235000.1|EmuJ_000235000.1	EmuJ_000235000	EmuJ_000235000.1|EmuJ_000235000.1	EmuJ_000235000.1|EmuJ_000235000.1	gene=EmuJ_000235000	1	29	28.2	159.67	1409	0	286.19	4675600000	69	106			-1	67762000	84468	67640			20246000	11283000							234040	111240	41865	24930	37022000	27268000			961380000	776760000							714690000	684660000	78831000
EmuJ_000235050.1|EmuJ_000235050.1	EmuJ_000235050	EmuJ_000235050.1|EmuJ_000235050.1	EmuJ_000235050.1|EmuJ_000235050.1	gene=EmuJ_000235050	1	20	28.7	98.276	877	0	128.65	1723500000	45	95			-1	38300000	9114600	7640200			1419500	2237700	852270	1339000	51991	49567				34409		279550	736290000	639260000			86847000	108370000	199720000	256000000	197260000	157930000				174610000
EmuJ_000235300.1|EmuJ_000235300.1	EmuJ_000235300	EmuJ_000235300.1|EmuJ_000235300.1	EmuJ_000235300.1|EmuJ_000235300.1	gene=EmuJ_000235300	1	2	4.4	104.61	960	1	-2	142430000	36	13	+		-1	3956400	873580	595750						335850					13281				68845000	43182000						44047000
EmuJ_000235400.1|EmuJ_000235400.1	EmuJ_000235400	EmuJ_000235400.1|EmuJ_000235400.1	EmuJ_000235400.1|EmuJ_000235400.1	gene=EmuJ_000235400	1	3	15.3	31.266	275	0.00039651	2.5812	60295000	15	7			-1	4019700							719230	922920															49435000	64563000
EmuJ_000235500.1|EmuJ_000235500.1	EmuJ_000235500	EmuJ_000235500.1|EmuJ_000235500.1	EmuJ_000235500.1|EmuJ_000235500.1	gene=EmuJ_000235500	1	2	19.4	16.769	144	0	5.0496	141530000	6	21			-1	23588000	7182100	4999200			1041500	210480	5294600	4409400									55271000	44521000			73979000	17617000	103410000	54171000
EmuJ_000235800.1|EmuJ_000235800.1	EmuJ_000235800	EmuJ_000235800.1|EmuJ_000235800.1	EmuJ_000235800.1|EmuJ_000235800.1	gene=EmuJ_000235800	1	17	35.8	33.427	310	0	42.555	1813900000	13	239			-1	139530000	7699800	6262200	2712200	4103500	27892000	23581000	2791400	352760	3179400	1930300	2949000	2822500	2484400	1385100	2808200	1087200	319950000	248990000	6638200000	6638200000	254730000	203980000	167310000	47232000	3482000000	2522600000	7919100000	6625100000	1694100000	1621100000	574270000
EmuJ_000236400.1|EmuJ_000236400.1	EmuJ_000236400	EmuJ_000236400.1|EmuJ_000236400.1	EmuJ_000236400.1|EmuJ_000236400.1	gene=EmuJ_000236400	1	35	82.4	51.968	482	0	323.31	59880000000	22	898			-1	2721800000	519280000	587280000	524040	861950	248190000	227990000	192240000	231490000	9923000	8197400	328370	317720	9396100	4902800	75502000	51652000	27216000000	25839000000	2521600000	2842300000	4730000000	4554500000	15817000000	16668000000	13628000000	13381000000	1483500000	1535400000	12274000000	12187000000	25959000000
EmuJ_000236500.1|EmuJ_000236500.1	EmuJ_000236500	EmuJ_000236500.1|EmuJ_000236500.1	EmuJ_000236500.1|EmuJ_000236500.1	gene=EmuJ_000236500	1	4	19.2	36.454	318	0	5.0191	84363000	18	9			-1	4686800	1191500	908920					839860	1289700							152900	303900							68921000	81708000							68664000
EmuJ_000236700.1|EmuJ_000236700.1	EmuJ_000236700	EmuJ_000236700.1|EmuJ_000236700.1	EmuJ_000236700.1|EmuJ_000236700.1	gene=EmuJ_000236700	1	4	9.6	73.686	710	0	150.42	1519300000	13	39			-1	116870000	6705000	5630700			49629000	42549000		2892800					22037		228290		179060000	143070000			470240000	625330000		146780000					108060000		56436000
EmuJ_000236900.1|EmuJ_000236900.1	EmuJ_000236900	EmuJ_000236900.1|EmuJ_000236900.1	EmuJ_000236900.1|EmuJ_000236900.1	gene=EmuJ_000236900	1	26	48.9	79.504	708	0	323.31	17657000000	45	201			-1	392380000	18313000	26185000			81748000	88023000	10888000	9795100	36902	41111			76357	59697			2334300000	2074400000			4268600000	5058000000	1637100000	1610800000	267510000	170810000			282950000	278140000
EmuJ_000237250.1|EmuJ_000237250.1	EmuJ_000237250	EmuJ_000237250.1|EmuJ_000237250.1	EmuJ_000237250.1|EmuJ_000237250.1	gene=EmuJ_000237250	1	5	21.1	33.284	294	0	12.338	229590000	16	13			-1	14350000	4306900	2154100							81528	63260							148050000	116950000							156250000	128600000
EmuJ_000237400.1|EmuJ_000237400.1	EmuJ_000237400	EmuJ_000237400.1|EmuJ_000237400.1	EmuJ_000237400.1|EmuJ_000237400.1	gene=EmuJ_000237400	1	9	15.8	96.13	847	0	9.7231	145280000	39	14			-1	3725100	974100	841570							36854	41865					653720	755460	83164000	66084000							102150000	123090000
EmuJ_000237700.1|EmuJ_000237700.1	EmuJ_000237700	EmuJ_000237700.1|EmuJ_000237700.1	EmuJ_000237700.1|EmuJ_000237700.1	gene=EmuJ_000237700	1	3	11	35.681	318	0	4.5158	40034000	17	8			-1	2354900					1021900																45447000
EmuJ_000238100.1|EmuJ_000238100.1	EmuJ_000238100	EmuJ_000238100.1|EmuJ_000238100.1	EmuJ_000238100.1|EmuJ_000238100.1	gene=EmuJ_000238100	1	4	11	49.367	436	0	7.6924	232640000	14	8			-1	16617000						13166000	445950																22348000
EmuJ_000239200.1|EmuJ_000239200.1	EmuJ_000239200	EmuJ_000239200.1|EmuJ_000239200.1	EmuJ_000239200.1|EmuJ_000239200.1	gene=EmuJ_000239200	1	5	42.6	24.301	216	0	15.872	117990000	11	23			-1	10727000	3148700	5088600					224830			149050							27872000	35837000					20786000			58283000
EmuJ_000239850.1|EmuJ_000239850.1	EmuJ_000239850	EmuJ_000239850.1|EmuJ_000239850.1	EmuJ_000239850.1|EmuJ_000239850.1	gene=EmuJ_000239850	1	13	25.8	79.998	686	0	23.915	490090000	40	35			-1	12252000					783110	2671500															50669000	122390000
EmuJ_000240000.1|EmuJ_000240000.1	EmuJ_000240000	EmuJ_000240000.1|EmuJ_000240000.1	EmuJ_000240000.1|EmuJ_000240000.1	gene=EmuJ_000240000	1	6	14.8	75.451	669	0	13.168	137910000	40	14			-1	3447600							1446500	1914900															217650000	258930000
EmuJ_000240100.1|EmuJ_000240100.1	EmuJ_000240100	EmuJ_000240100.1|EmuJ_000240100.1	EmuJ_000240100.1|EmuJ_000240100.1	gene=EmuJ_000240100	1	24	30.7	107.56	976	0	68.305	10290000000	42	208			-1	245010000	9279500	8320500			30996000	24736000	19659000	17024000					82845	173710	400150	562150	580370000	527080000			1484900000	1293700000	2817200000	2639300000					228250000	709210000	349340000
EmuJ_000240600.1|EmuJ_000240600.1	EmuJ_000240600	EmuJ_000240600.1|EmuJ_000240600.1	EmuJ_000240600.1|EmuJ_000240600.1	gene=EmuJ_000240600	1	2	11.5	25.765	217	0.0011556	1.9633	40959000	10	6			-1	4095900			1458700	1703100	138660			132020			331080	332390							2810600000	2436800000							625120000	639630000
EmuJ_000240700.1|EmuJ_000240700.1	EmuJ_000240700	EmuJ_000240700.1|EmuJ_000240700.1	EmuJ_000240700.1|EmuJ_000240700.1	gene=EmuJ_000240700	1	34	47.3	85.915	784	0	222.85	7924400000	37	396			-1	214170000	40103000	40197000		67549	7111300	10080000	7921100	6856700	435730	379400	77592		1008600	631280	11415000	8830900	3561400000	3166100000		254840000	341480000	448710000	1313300000	1096000000	1461400000	1506800000	495420000		2313600000	1899400000	7987700000
EmuJ_000240900.1|EmuJ_000240900.1	EmuJ_000240900	EmuJ_000240900.1|EmuJ_000240900.1	EmuJ_000240900.1|EmuJ_000240900.1	gene=EmuJ_000240900	1	16	48.1	29.085	258	0	323.31	27773000000	16	178			-1	1735800000	177090000	214250000			616480000	519750000	8901200	21642000	773600	587970			323900	383560			6074500000	6253300000			10386000000	9293700000	363680000	1298700000	1056700000	761910000			339150000	559790000
EmuJ_000241900.1|EmuJ_000241900.1	EmuJ_000241900	EmuJ_000241900.1|EmuJ_000241900.1	EmuJ_000241900.1|EmuJ_000241900.1	gene=EmuJ_000241900	1	12	30.7	39.891	349	0	47.275	5044900000	20	84			-1	252240000	24653000	9444400			12181000	17749000	22489000	16233000								167030	1819300000	971280000			580180000	873130000	3427900000	3014800000
EmuJ_000242000.1|EmuJ_000242000.1	EmuJ_000242000	EmuJ_000242000.1|EmuJ_000242000.1	EmuJ_000242000.1|EmuJ_000242000.1	gene=EmuJ_000242000	1	13	25.9	67.007	586	0	23.802	510790000	30	68			-1	17026000	1380100	640240			663200	1009400	1347100	1415000					93769	93626	1095800	912760	107430000	75539000			35635000	45980000	113930000	156240000					126090000	239450000	611170000
EmuJ_000242100.1|EmuJ_000242100.1	EmuJ_000242100	EmuJ_000242100.1|EmuJ_000242100.1	EmuJ_000242100.1|EmuJ_000242100.1	gene=EmuJ_000242100	1	12	31.3	54.559	495	0	33.353	1950100000	22	102			-1	88641000	25157000	30977000			12216000	21828	4295300	6217000	288220	178260			17829		108160	72812	1313100000	1505300000			306580000	406080	560060000	656730000	407930000	265750000			33241000		29391000
EmuJ_000242200.1|EmuJ_000242200.1	EmuJ_000242200	EmuJ_000242200.1|EmuJ_000242200.1	EmuJ_000242200.1|EmuJ_000242200.1	gene=EmuJ_000242200	1	4	12.8	60.134	537	0	3.747	226870000	33	9			-1	6875000					1535900																85573000
EmuJ_000242300.1|EmuJ_000242300.1	EmuJ_000242300	EmuJ_000242300.1|EmuJ_000242300.1	EmuJ_000242300.1|EmuJ_000242300.1	gene=EmuJ_000242300	1	2	11.4	35.051	316	0.00078094	2.2505	43812000	17	5			-1	2577200								610440																54857000
EmuJ_000242700.1|EmuJ_000242700.1	EmuJ_000242700	EmuJ_000242700.1|EmuJ_000242700.1	EmuJ_000242700.1|EmuJ_000242700.1	gene=EmuJ_000242700	1	10	45.2	39.092	354	0	39.577	1796800000	15	72			-1	119790000	9191700	11854000			11200000	12390000	31573000	26411000									211480000	291490000			190680000	241760000	1671200000	1599100000
EmuJ_000243400.1|EmuJ_000243400.1	EmuJ_000243400	EmuJ_000243400.1|EmuJ_000243400.1	EmuJ_000243400.1|EmuJ_000243400.1	gene=EmuJ_000243400	1	2	4	88.397	797	0.0055127	1.1506	228780000	38	3			-1	6020600	3728900															726480	310200000
EmuJ_000243600.1|EmuJ_000243600.1	EmuJ_000243600	EmuJ_000243600.1|EmuJ_000243600.1	EmuJ_000243600.1|EmuJ_000243600.1	gene=EmuJ_000243600	1	24	72.9	34.862	310	0	323.31	78704000000	21	514			-1	3747800000	80738000	113150000	329140	442570	1252900000	1178200000	16139000	21326000	576560	551070	281210	243410	1435900	1150400	1493600	859320	4766400000	4870900000	1621800000	1528300000	23859000000	25426000000	1364300000	1650800000	989990000	991000000	1335000000	1210100000	1973700000	2592700000	672090000
EmuJ_000243700.1|EmuJ_000243700.1	EmuJ_000243700	EmuJ_000243700.1|EmuJ_000243700.1	EmuJ_000243700.1|EmuJ_000243700.1	gene=EmuJ_000243700	1	6	23.3	33.88	300	0	7.5173	117190000	20	41			-1	5859700				85285	1310600						58008	82659								303250000	234580000						272190000	395280000
EmuJ_000244000.1|EmuJ_000244000.1	EmuJ_000244000	EmuJ_000244000.1|EmuJ_000244000.1	EmuJ_000244000.1|EmuJ_000244000.1	gene=EmuJ_000244000	1	42	91.6	36.665	323	0	323.31	540960000000	21	793			-1	25760000000	73288000	66947000	341050	651230	6686300000	6842300000	177570000	185370000	318020	187040	522640	393540	18459000	3734400	3767800	7222000	3644300000	3107200000	1508300000	2323100000	149960000000	175250000000	13264000000	11722000000	497990000	329740000	2435800000	1906100000	12094000000	7203800000	1764100000
EmuJ_000244200.1|EmuJ_000244200.1	EmuJ_000244200	EmuJ_000244200.1|EmuJ_000244200.1	EmuJ_000244200.1|EmuJ_000244200.1	gene=EmuJ_000244200	1	17	85	23.202	206	0	77.097	11155000000	13	161			-1	858090000	29401000	66199000			24308000	23706000	253720000	226430000	498690	133220	48412		220860	268140	1658500	1296600	846940000	1333400000			409500000	470610000	12558000000	11599000000	297810000	169190000	147470000		209790000	316080000	321180000
EmuJ_000244250.1|EmuJ_000244250.1	EmuJ_000244250	EmuJ_000244250.1|EmuJ_000244250.1	EmuJ_000244250.1|EmuJ_000244250.1	gene=EmuJ_000244250	1	5	18.6	36.172	333	0	39.78	975320000	17	26			-1	57372000	7358500	16587000			10863000	11449000	7191700	3922600									439760000	447140000			217330000	271350000	297660000	262950000
EmuJ_000244500.1|EmuJ_000244500.1	EmuJ_000244500	EmuJ_000244500.1|EmuJ_000244500.1	EmuJ_000244500.1|EmuJ_000244500.1	gene=EmuJ_000244500	1	4	23.2	19.097	168	0	3.662	40677000	8	11			-1	5084600							2493400	2123200			88811	58949															134150000	90749000
EmuJ_000244800.1|EmuJ_000244800.1	EmuJ_000244800	EmuJ_000244800.1|EmuJ_000244800.1	EmuJ_000244800.1|EmuJ_000244800.1	gene=EmuJ_000244800	1	26	34.4	112.13	1025	0	323.31	4612400000	48	187			-1	96093000	8972400	13899000			1604000	1259500	29821000	30593000		12094			24849	17240	1389600	665280	1056300000	1350600000			53076000	49151000	5307200000	5280200000		33323000			63933000	57697000	1158700000
EmuJ_000245100.1|EmuJ_000245100.1	EmuJ_000245100	EmuJ_000245100.1|EmuJ_000245100.1	EmuJ_000245100.1|EmuJ_000245100.1	gene=EmuJ_000245100	1	14	40.6	57.929	505	0	129.94	1750400000	26	47			-1	67325000	10145000	7219200			23545000	19170000	325480	502610									619660000	382230000			528600000	573640000	51911000	81587000
EmuJ_000245300.1|EmuJ_000245300.1	EmuJ_000245300	EmuJ_000245300.1|EmuJ_000245300.1	EmuJ_000245300.1|EmuJ_000245300.1	gene=EmuJ_000245300	1	23	75	33.714	288	0	323.31	19810000000	16	369			-1	1238100000	41205000	39810000			373260000	466160000	45369000	67822000	66808	92005			2138400	1438600	3026200	1580600	1825800000	1668200000			4744500000	7409200000	2596700000	3309700000	90632000	132390000			2178900000	1819100000	1024500000
EmuJ_000245600.1|EmuJ_000245600.1	EmuJ_000245600	EmuJ_000245600.1|EmuJ_000245600.1	EmuJ_000245600.1|EmuJ_000245600.1	gene=EmuJ_000245600	1	3	7.8	65.593	587	0	4.3755	63582000	34	6			-1	1870100							423980	327160															62094000	56705000
EmuJ_000246000.1|EmuJ_000246000.1	EmuJ_000246000	EmuJ_000246000.1|EmuJ_000246000.1	EmuJ_000246000.1|EmuJ_000246000.1	gene=EmuJ_000246000	1	5	17.4	47.017	413	0	5.3208	100220000	21	15			-1	4772400							2053300	1704000															150110000	119560000
EmuJ_000246200.1|EmuJ_000246200.1	EmuJ_000246200	EmuJ_000246200.1|EmuJ_000246200.1	EmuJ_000246200.1|EmuJ_000246200.1	gene=EmuJ_000246200	1	6	61.7	9.2503	81	0	57.522	286520000	4	41			-1	71631000											1960100	3118700			453040												925550000	1181600000			119190000
EmuJ_000246500.1|EmuJ_000246500.1	EmuJ_000246500	EmuJ_000246500.1|EmuJ_000246500.1	EmuJ_000246500.1|EmuJ_000246500.1	gene=EmuJ_000246500	1	10	55.9	22.035	195	0	85.931	16050000000	11	189			-1	1459100000	121040000	107650000		73172	250350000	364180000	110810000	113820000	550480	321960			589180	223870	6962200	5886500	2591200000	2120000000		143410000	3473900000	5345100000	4067600000	4196200000	533860000	332460000			550900000	266160000	1063400000
EmuJ_000246600.1|EmuJ_000246600.1	EmuJ_000246600	EmuJ_000246600.1|EmuJ_000246600.1	EmuJ_000246600.1|EmuJ_000246600.1	gene=EmuJ_000246600	1	4	51.1	26.978	235	0	10.078	116330000	10	15			-1	11633000					43360	64216	4038500	4541300													4234700	7390300
EmuJ_000246800.1|EmuJ_000246800.1	EmuJ_000246800	EmuJ_000246800.1|EmuJ_000246800.1	EmuJ_000246800.1|EmuJ_000246800.1	gene=EmuJ_000246800	1	7	46.6	21.103	189	0	82.232	3688200000	5	83			-1	737630000	28272000	82574000			71137000	93656000	100940000	160270000							2762300	2746200	564690000	734690000			331900000	478060000	1710800000	2700700000							249060000
EmuJ_000246900.1|EmuJ_000246900.1	EmuJ_000246900	EmuJ_000246900.1|EmuJ_000246900.1	EmuJ_000246900.1|EmuJ_000246900.1	gene=EmuJ_000246900	1	3	11.1	62.409	550	0	11.29	12043000	28	9			-1	430090									264630	165470															421590000	454300000
EmuJ_000247000.1|EmuJ_000247000.1	EmuJ_000247000	EmuJ_000247000.1|EmuJ_000247000.1	EmuJ_000247000.1|EmuJ_000247000.1	gene=EmuJ_000247000	1	13	54	39.205	352	0	294.17	20048000000	13	160			-1	1542100000	80568000	70901000			291220000	247910000	248530000	230710000	55377				97483	37639		815580	2913900000	2337800000			3262700000	3454000000	11009000000	10383000000	48885000				60941000	40576000
EmuJ_000247700.1|EmuJ_000247700.1	EmuJ_000247700	EmuJ_000247700.1|EmuJ_000247700.1	EmuJ_000247700.1|EmuJ_000247700.1	gene=EmuJ_000247700	1	2	4.4	75.968	681	0	10.642	104410000	38	6			-1	2747800	1290700	1010800															54626000	50609000
EmuJ_000248300.1|EmuJ_000248300.1	EmuJ_000248300	EmuJ_000248300.1|EmuJ_000248300.1	EmuJ_000248300.1|EmuJ_000248300.1	gene=EmuJ_000248300	1	22	42.1	68.864	601	0	87.112	4295600000	36	227			-1	119320000	20070000	21817000		17171	21946000	20617000	1101200	3418200	624380	625770	59392	116310	381980	311450	875860	759410	1793400000	1446000000		117430000	679800000	798640000	150720000	501110000	1697200000	1793500000	523090000	793370000	915410000	976940000	545330000
EmuJ_000248500.1|EmuJ_000248500.1	EmuJ_000248500	EmuJ_000248500.1|EmuJ_000248500.1	EmuJ_000248500.1|EmuJ_000248500.1	gene=EmuJ_000248500	1	2	40.9	13.82	132	0	11.261	278010000	1	91			-1	278010000	65394000		15044000	15421000			22538000	18308000	14217000	10040000	5549800	2540800	1785100		7866700	12071000	202160000		2709900000	1928800000			113930000	94194000	919310000	687500000	808810000	496040000	168210000		217620000
EmuJ_000249200.1|EmuJ_000249200.1	EmuJ_000249200	EmuJ_000249200.1|EmuJ_000249200.1	EmuJ_000249200.1|EmuJ_000249200.1	gene=EmuJ_000249200	1	15	10.1	218.7	1998	0	323.31	396680000	106	45			-1	3742300	132410	1228700			151140	376600	626030	536620							27001	12949	45654000	174460000			90264000	45817000	169800000	154820000							53613000
EmuJ_000249400.1|EmuJ_000249400.1	EmuJ_000249400	EmuJ_000249400.1|EmuJ_000249400.1	EmuJ_000249400.1|EmuJ_000249400.1	gene=EmuJ_000249400	1	4	12.7	57.262	498	0	7.0085	168650000	27	20			-1	6246400	840390						746960								502120	1178500	91998000						133710000								163810000
EmuJ_000249600.1|EmuJ_000249600.1	EmuJ_000249600	EmuJ_000249600.1|EmuJ_000249600.1	EmuJ_000249600.1|EmuJ_000249600.1	gene=EmuJ_000249600	1	53	73.5	71.632	649	0	323.31	81502000000	35	1249			-1	2328600000	223320000	254260000	17026	43926	371970000	365940000	45313000	50735000	2124900	1433200	251910	189750	6671700	3305000	15220000	12291000	15937000000	15071000000	137970000	228180000	11459000000	13474000000	6907800000	6796200000	6487000000	4425800000	1626700000	1312000000	14327000000	11662000000	9663200000
EmuJ_000250100.1|EmuJ_000250100.1	EmuJ_000250100	EmuJ_000250100.1|EmuJ_000250100.1	EmuJ_000250100.1|EmuJ_000250100.1	gene=EmuJ_000250100	1	2	5.5	44.915	379	1	-2	49504000	21	3	+		-1	2357300						1224500
EmuJ_000250200.1|EmuJ_000250200.1	EmuJ_000250200	EmuJ_000250200.1|EmuJ_000250200.1	EmuJ_000250200.1|EmuJ_000250200.1	gene=EmuJ_000250200	1	3	8.4	45.427	391	0	5.9695	34406000	27	6			-1	1274300							370030	178530															26807000	26517000
EmuJ_000250300.1|EmuJ_000250300.1	EmuJ_000250300	EmuJ_000250300.1|EmuJ_000250300.1	EmuJ_000250300.1|EmuJ_000250300.1	gene=EmuJ_000250300	1	51	48.3	126.57	1109	0	323.31	19464000000	58	512			-1	335590000	28043000	74569000	54778	95829	60819000	43095000	4522100	4003300	465000	422540	73287	63828	2116200	1286600	7662900	4955500	3284200000	6585000000	626310000	498720000	3561400000	2972700000	1213600000	1064700000	2046800000	1838500000	648550000	651490000	9371400000	5469200000	8996700000
EmuJ_000250600.1|EmuJ_000250600.1	EmuJ_000250600	EmuJ_000250600.1|EmuJ_000250600.1	EmuJ_000250600.1|EmuJ_000250600.1	gene=EmuJ_000250600	1	15	40.9	40.945	367	0	102.05	3573400000	23	74			-1	155360000	3934200	646440			48194000	39733000				25966			28140	29902			161540000	165290000			1129500000	1109600000				248580000			43375000	44867000
EmuJ_000251900.1|EmuJ_000251900.1	EmuJ_000251900	EmuJ_000251900.1|EmuJ_000251900.1	EmuJ_000251900.1|EmuJ_000251900.1	gene=EmuJ_000251900	1	2	9.3	46.673	418	0	4.0039	181240000	11	10			-1	16477000	5509600	5934100					1064700	2283200									132670000	131430000
EmuJ_000252000.1|EmuJ_000252000.1	EmuJ_000252000	EmuJ_000252000.1|EmuJ_000252000.1	EmuJ_000252000.1|EmuJ_000252000.1	gene=EmuJ_000252000	1	5	31.2	21.963	189	0	40.769	2441300000	13	34			-1	187790000	2713300	22836000			55907000	91650000		1259700					114450				64505000	264680000			908910000	1434900000		76228000					126850000
EmuJ_000252100.1|EmuJ_000252100.1	EmuJ_000252100	EmuJ_000252100.1|EmuJ_000252100.1	EmuJ_000252100.1|EmuJ_000252100.1	gene=EmuJ_000252100	1	3	9.4	58.769	532	0	13.156	110350000	24	12			-1	4597900							2119300	2305600								55482							163760000	188110000
EmuJ_000252500.1|EmuJ_000252500.1	EmuJ_000252500	EmuJ_000252500.1|EmuJ_000252500.1	EmuJ_000252500.1|EmuJ_000252500.1	gene=EmuJ_000252500	1	3	20.5	23.687	215	0	6.1671	300170000	12	20			-1	25014000	6237300	8852500					1726500	1239900									173120000	180970000					78335000	56942000
EmuJ_000252700.1|EmuJ_000252700.1	EmuJ_000252700	EmuJ_000252700.1|EmuJ_000252700.1	EmuJ_000252700.1|EmuJ_000252700.1	gene=EmuJ_000252700	1	2	13	36.993	331	0	3.9514	14022000	21	3			-1	667720							667720																50193000
EmuJ_000252800.1|EmuJ_000252800.1	EmuJ_000252800	EmuJ_000252800.1|EmuJ_000252800.1	EmuJ_000252800.1|EmuJ_000252800.1	gene=EmuJ_000252800	1	4	23.5	23.955	204	0	24.325	718600000	9	110			-1	79844000	7000900	14196000	80707	115840			1864800	1710300	594050	1111700	97028	107370	384310	709600	5500200	4621500	157210000	216670000	274760000	313750000			68471000	63916000	680830000	842610000	346770000	349280000	187840000	402360000	453340000
EmuJ_000253300.1|EmuJ_000253300.1	EmuJ_000253300	EmuJ_000253300.1|EmuJ_000253300.1	EmuJ_000253300.1|EmuJ_000253300.1	gene=EmuJ_000253300	1	8	41.7	24.832	216	0	323.31	3103800000	11	79			-1	282160000	24945000	25437000			14942000	31529000	69595000	63847000		99995			86595	157620	3005100	992240	484520000	613350000			244110000	424190000	2644600000	2520200000		131480000			100780000	238620000	486510000
EmuJ_000253400.1|EmuJ_000253400.1	EmuJ_000253400	EmuJ_000253400.1|EmuJ_000253400.1	EmuJ_000253400.1|EmuJ_000253400.1	gene=EmuJ_000253400	1	8	26.1	53.198	483	0	118.43	1068100000	20	29			-1	53403000	3643800	5321900			10390000												99109000	209870000			186280000
EmuJ_000253500.1|EmuJ_000253500.1	EmuJ_000253500	EmuJ_000253500.1|EmuJ_000253500.1	EmuJ_000253500.1|EmuJ_000253500.1	gene=EmuJ_000253500	1	3	10.1	53.334	514	0	3.056	904360000	15	8			-1	60291000	688060	635720							42649						48259		22594000	19200000							45468000
EmuJ_000253700.1|EmuJ_000253700.1	EmuJ_000253700	EmuJ_000253700.1|EmuJ_000253700.1	EmuJ_000253700.1|EmuJ_000253700.1	gene=EmuJ_000253700	1	5	5.3	140.07	1256	0	6.929	558460000	56	17			-1	9972500					6007200	3535800	148890	131610													323110000	216810000	33013000	29699000
EmuJ_000253800.1|EmuJ_000253800.1	EmuJ_000253800	EmuJ_000253800.1|EmuJ_000253800.1	EmuJ_000253800.1|EmuJ_000253800.1	gene=EmuJ_000253800	1	13	19.6	58.596	510	0	45.295	3083000000	18	65			-1	171280000	880250	1140100					59335000	50922000								274780	33861000	40339000					2997400000	2896300000
EmuJ_000254200.1|EmuJ_000254200.1	EmuJ_000254200	EmuJ_000254200.1|EmuJ_000254200.1	EmuJ_000254200.1|EmuJ_000254200.1	gene=EmuJ_000254200	1	5	21.1	28.895	265	0	7.544	431390000	11	16			-1	39217000	11294000	9601800			6614200		615680	981290									182990000	140640000			65274000
EmuJ_000254300.1|EmuJ_000254300.1	EmuJ_000254300	EmuJ_000254300.1|EmuJ_000254300.1	EmuJ_000254300.1|EmuJ_000254300.1	gene=EmuJ_000254300	1	4	36.6	11.673	101	0	126.67	778120000	4	39			-1	194530000	12519000	23982000					44867000	42091000									137830000	294360000					797700000	745610000
EmuJ_000254400.1|EmuJ_000254400.1	EmuJ_000254400	EmuJ_000254400.1|EmuJ_000254400.1	EmuJ_000254400.1|EmuJ_000254400.1	gene=EmuJ_000254400	1	3	9.6	82.675	767	0	3.9163	7932300	32	8			-1	247890			35547						110540			21179			80615				219170000						251410000			130420000
EmuJ_000254600.1|EmuJ_000254600.1	EmuJ_000254600	EmuJ_000254600.1|EmuJ_000254600.1	EmuJ_000254600.1|EmuJ_000254600.1	gene=EmuJ_000254600	1	31	81.5	36.505	341	0	323.31	169990000000	19	1036			-1	8947100000	1044000000	1050400000	918110	804290	305220000	226260000	83610000	99631000	11300000	11504000	6448100	2281000	8138900	4003800	3722600	9484400	38315000000	38549000000	3699700000	3089300000	7676000000	6579700000	7965100000	7804200000	16291000000	18095000000	15709000000	11681000000	8254100000	7839000000	2212000000
EmuJ_000254750.1|EmuJ_000254750.1	EmuJ_000254750	EmuJ_000254750.1|EmuJ_000254750.1	EmuJ_000254750.1|EmuJ_000254750.1	gene=EmuJ_000254750	1	12	73.1	20.738	182	0	323.31	45661000000	10	319			-1	4566100000	38605000	26978000			1142000000	1009600000	354570000	326320000	1039200	889590			1784200	1641100	2853500	3165000	1212800000	693680000			9652600000	12039000000	12401000000	11608000000	752540000	691850000			1446400000	1678400000	678060000
EmuJ_000255200.1|EmuJ_000255200.1	EmuJ_000255200	EmuJ_000255200.1|EmuJ_000255200.1	EmuJ_000255200.1|EmuJ_000255200.1	gene=EmuJ_000255200	1	23	36.2	107.9	946	0	215.09	4585200000	50	131			-1	91704000	11327000	13901000			8104000	10136000	16298000	14185000	16178						107740	29450	1290700000	1093900000			443950000	455240000	3560000000	2569200000	95519000						108180000
EmuJ_000255300.1|EmuJ_000255300.1	EmuJ_000255300	EmuJ_000255300.1|EmuJ_000255300.1	EmuJ_000255300.1|EmuJ_000255300.1	gene=EmuJ_000255300	1	15	81.4	21.872	199	0	323.31	31808000000	12	212			-1	2650700000	126280000	158480000			151800000	162380000	241200000	276300000		58775			827730	1217200	1108700	731000	2968400000	3043800000			1868900000	2825400000	8933600000	13321000000		36342000			341380000	406460000	110120000
EmuJ_000255800.1|EmuJ_000255800.1	EmuJ_000255800	EmuJ_000255800.1|EmuJ_000255800.1	EmuJ_000255800.1|EmuJ_000255800.1	gene=EmuJ_000255800	1	52	33.2	266.77	2425	0	171.33	1617800000	106	400			-1	15262000	911490	1063300		8275.7	107900	400890	135440	207880				5313.8	28812	28926	422050	521880	251020000	279050000		75730000	19432000	73699000	80708000	107300000				65396000	184750000	164590000	939340000
EmuJ_000255900.1|EmuJ_000255900.1	EmuJ_000255900	EmuJ_000255900.1|EmuJ_000255900.1	EmuJ_000255900.1|EmuJ_000255900.1	gene=EmuJ_000255900	1	4	1.2	424.14	3704	1	-2	1868000000	201	7	+		-1	9293800		652750			335370	8066500												203990000			905350000	794940000
EmuJ_000256000.1|EmuJ_000256000.1	EmuJ_000256000	EmuJ_000256000.1|EmuJ_000256000.1	EmuJ_000256000.1|EmuJ_000256000.1	gene=EmuJ_000256000	1	15	52.6	43.429	390	0	215.56	9427100000	17	218			-1	554540000	60370000	27600000			156580000	133720000	38357000	38811000	1734800	1184900	107910	57801	1096200	279980	2127000	2465400	2705700000	1314200000			2362600000	2803900000	2226200000	1890600000	1909400000	1791500000		163870000	1222400000	382180000	852800000
EmuJ_000256300.1|EmuJ_000256300.1	EmuJ_000256300	EmuJ_000256300.1|EmuJ_000256300.1	EmuJ_000256300.1|EmuJ_000256300.1	gene=EmuJ_000256300	1	4	18.3	39.879	366	0	8.7499	907900000	15	18			-1	60527000	5265700	4471400			24394000	24265000	681270						115860	148560			154550000	143890000			389880000	457000000	38976000						123560000	130070000
EmuJ_000256400.1|EmuJ_000256400.1	EmuJ_000256400	EmuJ_000256400.1|EmuJ_000256400.1	EmuJ_000256400.1|EmuJ_000256400.1	gene=EmuJ_000256400	1	3	9.3	53.802	474	0	32.524	171400000	16	46			-1	10712000	555560	606550			872980	73928	2092500	2389400									24240000	24341000			11424000	3773100	123940000	142870000
EmuJ_000256500.1|EmuJ_000256500.1	EmuJ_000256500	EmuJ_000256500.1|EmuJ_000256500.1	EmuJ_000256500.1|EmuJ_000256500.1	gene=EmuJ_000256500	1	38	71.9	61.852	563	0	323.31	25832000000	33	674			-1	782780000	39422000	34990000			206080000	203750000	827900	646790	150290	137500			1112800	1063500	2177100	1743600	2713600000	2134000000			6295200000	7638600000	112740000	89687000	386620000	363110000			2403200000	3838400000	1391700000
EmuJ_000256700.1|EmuJ_000256700.1	EmuJ_000256700	EmuJ_000256700.1|EmuJ_000256700.1	EmuJ_000256700.1|EmuJ_000256700.1	gene=EmuJ_000256700	1	3	4.4	94.321	836	1	-2	146250000	40	4	+		-1	3656400		805120					1080900	1222700															134030000	189590000
EmuJ_000257600.1|EmuJ_000257600.1	EmuJ_000257600	EmuJ_000257600.1|EmuJ_000257600.1	EmuJ_000257600.1|EmuJ_000257600.1	gene=EmuJ_000257600	1	3	4.7	96.829	872	0.0055107	1.1494	34562000	38	3			-1	909520	529330							42744
EmuJ_000257850.1|EmuJ_000257850.1	EmuJ_000257850	EmuJ_000257850.1|EmuJ_000257850.1	EmuJ_000257850.1|EmuJ_000257850.1	gene=EmuJ_000257850	1	2	4.9	103.68	942	0	8.0458	241440000	48	10			-1	5030000					1600300	1389300															90558000	128960000
EmuJ_000258200.1|EmuJ_000258200.1	EmuJ_000258200	EmuJ_000258200.1|EmuJ_000258200.1	EmuJ_000258200.1|EmuJ_000258200.1	gene=EmuJ_000258200	1	2	9.2	37.826	338	0.0061976	1.0721	1104700	14	2			-1	78908																78908
EmuJ_000258300.1|EmuJ_000258300.1	EmuJ_000258300	EmuJ_000258300.1|EmuJ_000258300.1	EmuJ_000258300.1|EmuJ_000258300.1	gene=EmuJ_000258300	1	26	69.3	58.708	525	0	219.37	5540100000	25	228			-1	221600000					494530	285420	2100500	2104200					9365400	6530600	98599000	101290000					10396000	8555600	180610000	190100000					13536000000	14818000000	49342000000
EmuJ_000258800.1|EmuJ_000258800.1	EmuJ_000258800	EmuJ_000258800.1|EmuJ_000258800.1	EmuJ_000258800.1|EmuJ_000258800.1	gene=EmuJ_000258800	1	2	9.8	33.776	295	0	131.8	321750000	18	6			-1	17875000					8142700	8591500		1140900													146180000	182510000		74929000
EmuJ_000259100.1|EmuJ_000259100.1	EmuJ_000259100	EmuJ_000259100.1|EmuJ_000259100.1	EmuJ_000259100.1|EmuJ_000259100.1	gene=EmuJ_000259100	1	7	6.6	217.69	2030	0	30.121	1121600000	49	28			-1	22889000	7136100	5200300			2195700	464530	786290	425930									595590000	450250000			120340000	186060000	150440000	79016000
EmuJ_000260000.1|EmuJ_000260000.1	EmuJ_000260000	EmuJ_000260000.1|EmuJ_000260000.1	EmuJ_000260000.1|EmuJ_000260000.1	gene=EmuJ_000260000	1	4	22	27.419	246	0	5.1621	103090000	10	18			-1	10309000						112720	626740	2263500														12107000	78770000	82887000
EmuJ_000261400.1|EmuJ_000261400.1	EmuJ_000261400	EmuJ_000261400.1|EmuJ_000261400.1	EmuJ_000261400.1|EmuJ_000261400.1	gene=EmuJ_000261400	1	5	27.7	21.218	191	0	26.763	7754300000	8	36			-1	969280000	34751000	11009000			148630000	167330000	85413000	83247000						116060			658400000	929660000			1223600000	1375300000	2566500000	2571400000						602750000
EmuJ_000261600.1|EmuJ_000261600.1	EmuJ_000261600	EmuJ_000261600.1|EmuJ_000261600.1	EmuJ_000261600.1|EmuJ_000261600.1	gene=EmuJ_000261600	1	12	43.2	39.893	366	0	66.419	15541000000	15	142			-1	1036100000	29700000	24961000			368680000	286230000	6494200	6727500			385010	425240	1276400	1160200	439150	475180	1440500000	1264400000			4894500000	4764400000	326600000	323210000			901880000	1015200000	907170000	1249300000	222480000
EmuJ_000262050.1|EmuJ_000262050.1	EmuJ_000262050	EmuJ_000262050.1|EmuJ_000262050.1	EmuJ_000262050.1|EmuJ_000262050.1	gene=EmuJ_000262050	1	11	34.2	57.506	541	0	323.31	2162800000	18	132			-1	120150000	12046000	11403000		90411	3650700		4024800	8709100	164580	117300	82126		152630		223790	74158	282040000	523550000		187210000	73565000		316900000	835720000	219570000	209510000	380540000		205230000		71370000
EmuJ_000262400.1|EmuJ_000262400.1	EmuJ_000262400	EmuJ_000262400.1|EmuJ_000262400.1	EmuJ_000262400.1|EmuJ_000262400.1	gene=EmuJ_000262400	1	37	47.3	119.88	1079	0	323.31	36804000000	48	460			-1	766740000	32507000	82664000			149140000	124380000	61264000	52902000	290720	246900			89670	30211	823880	805060	3462000000	9017700000			6359100000	6699700000	9298500000	8953300000	1060900000	856090000			330540000	149740000	555100000
EmuJ_000262500.1|EmuJ_000262500.1	EmuJ_000262500	EmuJ_000262500.1|EmuJ_000262500.1	EmuJ_000262500.1|EmuJ_000262500.1	gene=EmuJ_000262500	1	21	53.1	58.517	548	0	323.31	53409000000	13	609			-1	4108400000	184790000	160650000	126720		977350000	855120000	398790000	406080000	1826100	797970		96186	1457500	379960	10677000	6590500	6049700000	4856900000	366250000		12746000000	13365000000	17587000000	17461000000	1527100000	703790000		277640000	1338900000	247220000	3033400000
EmuJ_000262900.1|EmuJ_000262900.1	EmuJ_000262900	EmuJ_000262900.1|EmuJ_000262900.1	EmuJ_000262900.1|EmuJ_000262900.1	gene=EmuJ_000262900	1	15	40	59.373	530	0	323.31	6529200000	34	157			-1	192030000	2455900	3331700			74215000	72375000	2950500	3304200	18942				68308	135110	42104	61098	115950000	208340000			2526100000	2756700000	326270000	372080000	45491000				151320000	361190000	32589000
EmuJ_000263400.1|EmuJ_000263400.1	EmuJ_000263400	EmuJ_000263400.1|EmuJ_000263400.1	EmuJ_000263400.1|EmuJ_000263400.1	gene=EmuJ_000263400	1	10	56.8	26.317	234	0	323.31	4828900000	15	77			-1	321930000	53089000	89466000			8150800		58486000	68254000	141830	239200					477010	248280	1407500000	2824500000			124330000		3405200000	4328400000	153760000	193300000					113700000
EmuJ_000264300.1|EmuJ_000264300.1	EmuJ_000264300	EmuJ_000264300.1|EmuJ_000264300.1	EmuJ_000264300.1|EmuJ_000264300.1	gene=EmuJ_000264300	1	7	18.9	58.724	556	0	40.981	1994300000	15	67			-1	132950000	17900000	26661000			21829000	20926000			1224500	669000				219530		122190	643540000	700190000			283700000	318860000			1208600000	818530000				321120000
EmuJ_000264700.1|EmuJ_000264700.1	EmuJ_000264700	EmuJ_000264700.1|EmuJ_000264700.1	EmuJ_000264700.1|EmuJ_000264700.1	gene=EmuJ_000264700	1	23	34.4	99.909	893	0	139.58	386890000	49	78			-1	7895600			16072	28471			123890				34299	40803			4220100	3290100			112230000	147640000			10128000				234700000	284560000			4437400000
EmuJ_000264900.1|EmuJ_000264900.1	EmuJ_000264900	EmuJ_000264900.1|EmuJ_000264900.1	EmuJ_000264900.1|EmuJ_000264900.1	gene=EmuJ_000264900	1	40	68.3	63.798	568	0	232.14	133630000000	38	592			-1	3516600000	74428000	73972000			1438400000	1291000000	1684800	532270	327490	342760			731020	631200	155870		6820500000	5923200000			54924000000	57492000000	158360000	35296000	852370000	969590000			1681800000	1949200000	66227000
EmuJ_000283100.1|EmuJ_000283100.1	EmuJ_000283100	EmuJ_000283100.1|EmuJ_000283100.1	EmuJ_000283100.1|EmuJ_000283100.1	gene=EmuJ_000283100	1	9	25.9	53.713	491	0	73.237	701470000	23	77			-1	30499000	7010000	8652300				1126700	1158900	1463600		44095							326660000	420610000				53231000	113570000	102270000		133280000
EmuJ_000283200.1|EmuJ_000283200.1	EmuJ_000283200	EmuJ_000283200.1|EmuJ_000283200.1	EmuJ_000283200.1|EmuJ_000283200.1	gene=EmuJ_000283200	1	3	19.6	17.953	158	0	2.8472	49535000	9	9			-1	5503900		4516100							361080	412600			214160					117170000							231500000	200790000			171890000
EmuJ_000284000.1|EmuJ_000284000.1	EmuJ_000284000	EmuJ_000284000.1|EmuJ_000284000.1	EmuJ_000284000.1|EmuJ_000284000.1	gene=EmuJ_000284000	1	9	41.9	33.409	315	0	222.27	3364200000	14	177			-1	240300000	10841000	10918000			50875000	49544000	33820000	40924000					547920	380130	2275800	1112200	387160000	371580000			365450000	556120000	1639100000	1899400000					494430000	388900000	845330000
EmuJ_000284700.1|EmuJ_000284700.1	EmuJ_000284700	EmuJ_000284700.1|EmuJ_000284700.1	EmuJ_000284700.1|EmuJ_000284700.1	gene=EmuJ_000284700	1	5	14.1	34.771	312	0	13.855	1268500000	9	39			-1	140940000	43139000	37817000			11847000		21972000	16898000		222300							830490000	500330000			128180000		653380000	714290000		181320000
EmuJ_000292600.1|EmuJ_000292600.1	EmuJ_000292600	EmuJ_000292600.1|EmuJ_000292600.1	EmuJ_000292600.1|EmuJ_000292600.1	gene=EmuJ_000292600	1	28	68.9	50.908	454	0	323.31	55213000000	21	578			-1	2629200000	309620000	285980000	17756		682100000	536730000	43279000	54246000	1605000	1265300			4832400	3084700	18267000	14081000	13699000000	12447000000	79046000		14056000000	13517000000	2507200000	4111400000	2443600000	2173000000			6481400000	4713100000	7422100000
EmuJ_000292700.1|EmuJ_000292700.1	EmuJ_000292700	EmuJ_000292700.1|EmuJ_000292700.1	EmuJ_000292700.1|EmuJ_000292700.1	gene=EmuJ_000292700	1	53	81.8	71.496	638	0	323.31	113820000000	42	1585			-1	2709900000	67671000	96108000	56544	102750	471920000	465760000	14981000	15197000	506400	393280	6117700	6001300	7696400	2870800	8178200	6136100	8688100000	8621400000	346010000	615200000	20871000000	21499000000	2898800000	3118200000	1570400000	1373400000	36309000000	37332000000	19192000000	17118000000	6674800000
EmuJ_000294450.1|EmuJ_000294450.1	EmuJ_000294450	EmuJ_000294450.1|EmuJ_000294450.1	EmuJ_000294450.1|EmuJ_000294450.1	gene=EmuJ_000294450	1	22	55.8	57.634	529	0	158.74	9131000000	29	182			-1	314860000	14530000	10461000			85977000	44123000	13215000	15611000	16146				277650	361090	134230	92238	1223400000	752450000			2118600000	1446200000	1419600000	1309600000	42761000				485890000	751930000	94427000
EmuJ_000294500.1|EmuJ_000294500.1	EmuJ_000294500	EmuJ_000294500.1|EmuJ_000294500.1	EmuJ_000294500.1|EmuJ_000294500.1	gene=EmuJ_000294500	1	5	25.6	26.749	242	0	12.611	55064000	9	33			-1	6118300	1492800		237530	684470					906170	778430	258120	171430	98604	228040		75082	40720000		551910000	821310000					556730000	428150000	367270000	397830000	79347000
EmuJ_000295600.1|EmuJ_000295600.1	EmuJ_000295600	EmuJ_000295600.1|EmuJ_000295600.1;EmuJ_000295900.1|EmuJ_000295900.1;EmuJ_000295800.1|EmuJ_000295800.1	EmuJ_000295600.1|EmuJ_000295600.1;EmuJ_000295900.1|EmuJ_000295900.1;EmuJ_000295800.1|EmuJ_000295800.1	gene=EmuJ_000295600;gene=EmuJ_000295900;gene=EmuJ_000295800	3	4	15.1	42.414	383	0	6.3637	280440000	13	15			-1;-1;-1	21572000	4264100	1486600					9470900	6350800									166040000	73334000					389460000	272930000
EmuJ_000296200.1|EmuJ_000296200.1	EmuJ_000296200	EmuJ_000296200.1|EmuJ_000296200.1	EmuJ_000296200.1|EmuJ_000296200.1	gene=EmuJ_000296200	1	16	25.7	106.34	975	0	107.33	3433500000	44	73			-1	78034000		378680			24326000	10814000	358720											40742000			936060000	660540000	60059000
EmuJ_000296500.1|EmuJ_000296500.1	EmuJ_000296500	EmuJ_000296500.1|EmuJ_000296500.1	EmuJ_000296500.1|EmuJ_000296500.1	gene=EmuJ_000296500	1	13	13.5	140.9	1250	0	14.699	1248400000	55	38			-1	22699000	102140	761340			4114900	5664800	99618	123540						10422	116380	61018	32183000	176360000			205640000	227740000	27339000	32938000						48748000	122860000
EmuJ_000297000.1|EmuJ_000297000.1	EmuJ_000297000	EmuJ_000297000.1|EmuJ_000297000.1	EmuJ_000297000.1|EmuJ_000297000.1	gene=EmuJ_000297000	1	6	55.4	9.3542	83	0	13.664	3409300000	4	117			-1	852320000	148990000	181480000	835430	579550	28635000	28443000	111330000	167660000	7207600	8269900	175110	190300	869440	287500	8776800	7240000	1408200000	1579600000	963350000	434550000	133860000	86775000	1598400000	1545900000	1938100000	2266100000	356690000	287720000	383740000	121190000	761700000
EmuJ_000297100.1|EmuJ_000297100.1	EmuJ_000297100	EmuJ_000297100.1|EmuJ_000297100.1	EmuJ_000297100.1|EmuJ_000297100.1	gene=EmuJ_000297100	1	2	16.9	23.875	213	0	4.7574	57026000	12	5			-1	4752200		3797200				901120								53824				91747000												56061000
EmuJ_000297200.1|EmuJ_000297200.1	EmuJ_000297200	EmuJ_000297200.1|EmuJ_000297200.1	EmuJ_000297200.1|EmuJ_000297200.1	gene=EmuJ_000297200	1	12	48.8	37.154	338	0	323.31	9896100000	17	126			-1	582120000	10799000	12369000			280300000	239360000	3359300	1620800	524200	374170			222970	325220	144540	181640	299010000	380190000			5330900000	5054800000	117940000	69319000	538700000	443590000			191840000	311600000	55979000
EmuJ_000297400.1|EmuJ_000297400.1	EmuJ_000297400	EmuJ_000297400.1|EmuJ_000297400.1	EmuJ_000297400.1|EmuJ_000297400.1	gene=EmuJ_000297400	1	13	12.2	219.4	1941	0	33.551	85203000	111	26			-1	767590															212630	196410															488740000
EmuJ_000301100.1|EmuJ_000301100.1	EmuJ_000301100	EmuJ_000301100.1|EmuJ_000301100.1	EmuJ_000301100.1|EmuJ_000301100.1	gene=EmuJ_000301100	1	20	72.6	30.425	266	0	83.496	44532000000	18	256			-1	2474000000	290650000	313690000		27269	517620000	445660000	272370000	293020000	2388800	2285500			1417200	1137300	4552700	2773900	10494000000	10512000000		68946000	10099000000	9220700000	19323000000	19794000000	2953600000	3041600000			1592400000	1644200000	1668900000
EmuJ_000301200.1|EmuJ_000301200.1	EmuJ_000301200	EmuJ_000301200.1|EmuJ_000301200.1	EmuJ_000301200.1|EmuJ_000301200.1	gene=EmuJ_000301200	1	11	17.2	104.82	936	0	323.31	1791300000	44	72			-1	40711000	4816800	4992700			4376800	2428200	6730400	9201300	13430						32477	122660	538780000	518300000			181490000	112650000	987960000	1383100000	50180000						33447000
EmuJ_000301500.1|EmuJ_000301500.1	EmuJ_000301500	EmuJ_000301500.1|EmuJ_000301500.1	EmuJ_000301500.1|EmuJ_000301500.1	gene=EmuJ_000301500	1	10	20.8	100.25	906	0	30.861	2411600000	38	46			-1	63462000					5274600	18866000		611690		72246			105500		604980	274730					229300000	985590000		112940000		227570000			273740000		383260000
EmuJ_000302000.1|EmuJ_000302000.1	EmuJ_000302000	EmuJ_000302000.1|EmuJ_000302000.1	EmuJ_000302000.1|EmuJ_000302000.1	gene=EmuJ_000302000	1	3	18	22.914	206	0	63.239	229440000	9	39			-1	25493000	3859200	4446600		57471			3046600	2716600	136030	154060			115590	99239			79141000	75988000		103510000			102160000	92715000	90569000	108800000			72252000	80691000
EmuJ_000302100.1|EmuJ_000302100.1	EmuJ_000302100	EmuJ_000302100.1|EmuJ_000302100.1	EmuJ_000302100.1|EmuJ_000302100.1	gene=EmuJ_000302100	1	2	8.9	48.963	439	0.0022831	1.7373	15151000	22	11			-1	688700	396510								111010	53730			41527	40725			22140000								119720000	103320000			70677000	90161000
EmuJ_000303000.1|EmuJ_000303000.1	EmuJ_000303000	EmuJ_000303000.1|EmuJ_000303000.1	EmuJ_000303000.1|EmuJ_000303000.1	gene=EmuJ_000303000	1	24	36.6	111.85	1022	0	323.31	14651000000	50	276			-1	293010000	25576000	33899000		39477	9128000	7787100	82228000	85195000	55275	29172	55370		96939	125580	769030	848270	2589400000	3160700000		272970000	461390000	530700000	13550000000	14167000000	344700000	339610000	505230000		340060000	608100000	875770000
EmuJ_000304000.1|EmuJ_000304000.1	EmuJ_000304000	EmuJ_000304000.1|EmuJ_000304000.1	EmuJ_000304000.1|EmuJ_000304000.1	gene=EmuJ_000304000	1	3	9.9	51.887	454	0	5.0687	65115000	26	3			-1	2504400								23771								1466300
EmuJ_000305200.1|EmuJ_000305200.1	EmuJ_000305200	EmuJ_000305200.1|EmuJ_000305200.1	EmuJ_000305200.1|EmuJ_000305200.1	gene=EmuJ_000305200	1	8	19.9	58.801	537	0	9.6547	632050000	18	19			-1	35114000	9980000	11763000				4418000			74464	64858							461310000	502390000				110940000
EmuJ_000305400.1|EmuJ_000305400.1	EmuJ_000305400	EmuJ_000305400.1|EmuJ_000305400.1	EmuJ_000305400.1|EmuJ_000305400.1	gene=EmuJ_000305400	1	15	60.9	39.559	363	0	323.31	3693100000	20	252			-1	184660000	27454000	61309000	846870	1653800	386250	193890	10880000	20680000	3281300	3118000	173140	347190	257760	207890	3499500	2389700	672500000	1779600000	2134000000	3078700000	16278000	9628700	1230700000	1675400000	5717900000	4210700000	815500000	1048900000	560770000	500820000	1588000000
EmuJ_000305600.1|EmuJ_000305600.1	EmuJ_000305600	EmuJ_000305600.1|EmuJ_000305600.1	EmuJ_000305600.1|EmuJ_000305600.1	gene=EmuJ_000305600	1	2	11.8	44.765	391	0	26.392	688690000	20	15			-1	34434000		13197000			11767000		1053400	1148200						139680		1145200		301600000			235330000		75411000	83663000						242470000
EmuJ_000305900.1|EmuJ_000305900.1	EmuJ_000305900	EmuJ_000305900.1|EmuJ_000305900.1	EmuJ_000305900.1|EmuJ_000305900.1	gene=EmuJ_000305900	1	14	41.9	50.481	430	0	202.39	4252100000	19	88			-1	223800000	33433000	31591000			13967000	750280	26207000	24555000					98541	65155	619880	1092100	1234000000	1348300000			296140000	26480000	1795400000	1544300000					130670000	112390000	211460000
EmuJ_000306100.1|EmuJ_000306100.1	EmuJ_000306100	EmuJ_000306100.1|EmuJ_000306100.1	EmuJ_000306100.1|EmuJ_000306100.1	gene=EmuJ_000306100	1	3	9.2	45.209	402	0	7.5175	15048000	14	7			-1	1074900							782630																39220000
EmuJ_000314000.1|EmuJ_000314000.1	EmuJ_000314000	EmuJ_000314000.1|EmuJ_000314000.1;EmuJ_000300300.1|EmuJ_000300300.1	EmuJ_000314000.1|EmuJ_000314000.1;EmuJ_000300300.1|EmuJ_000300300.1	gene=EmuJ_000314000;gene=EmuJ_000300300	2	4	11.2	71.932	650	0.0037594	1.5335	210930000	38	6			-1;-1	5550700						1079600																133400000
EmuJ_000314400.1|EmuJ_000314400.1	EmuJ_000314400	EmuJ_000314400.1|EmuJ_000314400.1	EmuJ_000314400.1|EmuJ_000314400.1	gene=EmuJ_000314400	1	14	35	65.239	588	0	157.72	1206900000	25	61			-1	48277000	9725700	9416300					10425000	17621000									595910000	505610000					1139100000	1296500000
EmuJ_000315000.1|EmuJ_000315000.1	EmuJ_000315000	EmuJ_000315000.1|EmuJ_000315000.1	EmuJ_000315000.1|EmuJ_000315000.1	gene=EmuJ_000315000	1	6	7.7	115.41	1024	0	189.4	397650000	48	31			-1	8284300	727540	3042700			46701	1465600	1018900	893130		31708						73660	182110000	258080000			6999800	77715000	117210000	163620000		107560000
EmuJ_000315200.1|EmuJ_000315200.1	EmuJ_000315200	EmuJ_000315200.1|EmuJ_000315200.1	EmuJ_000315200.1|EmuJ_000315200.1	gene=EmuJ_000315200	1	9	18.2	74.229	669	0	16.981	1144100000	37	47			-1	30922000	4717900	2169800			5395500	4271600	5599500	6751400									415800000	187690000			151820000	148670000	754380000	902700000
EmuJ_000315300.1|EmuJ_000315300.1	EmuJ_000315300	EmuJ_000315300.1|EmuJ_000315300.1	EmuJ_000315300.1|EmuJ_000315300.1	gene=EmuJ_000315300	1	3	15	26.207	234	0	6.8447	33925000	12	6			-1	2827100					29530					181470																164160000
EmuJ_000315600.1|EmuJ_000315600.1	EmuJ_000315600	EmuJ_000315600.1|EmuJ_000315600.1	EmuJ_000315600.1|EmuJ_000315600.1	gene=EmuJ_000315600	1	13	55.1	22.772	198	0	123.1	3314900000	9	150			-1	368320000	4329900	4876000			2043600	2942800	5480200	7150900					396700	655730	518870	330830	193590000	191240000			44790000	55368000	308690000	414340000					206190000	328000000	133500000
EmuJ_000316200.1|EmuJ_000316200.1	EmuJ_000316200	EmuJ_000316200.1|EmuJ_000316200.1	EmuJ_000316200.1|EmuJ_000316200.1	gene=EmuJ_000316200	1	19	57.5	32.333	292	0	323.31	13843000000	13	169			-1	1064900000	63902000	52382000			283030000	252970000	41845000	18060000					461390	185110	154220	849760	1985600000	1232400000			4051900000	3047900000	2088200000	833920000					328170000	114370000	40339000
EmuJ_000316900.1|EmuJ_000316900.1	EmuJ_000316900	EmuJ_000316900.1|EmuJ_000316900.1	EmuJ_000316900.1|EmuJ_000316900.1	gene=EmuJ_000316900	1	11	16.5	89.296	789	0	31.058	1635100000	36	60			-1	45419000	4298500	2574900			7727700	13248000	2673300	2444400									351330000	225550000			320200000	496170000	323620000	297020000
EmuJ_000317500.1|EmuJ_000317500.1	EmuJ_000317500	EmuJ_000317500.1|EmuJ_000317500.1	EmuJ_000317500.1|EmuJ_000317500.1	gene=EmuJ_000317500	1	5	14.1	65.908	587	0	8.4997	521620000	30	23			-1	17387000					3316900	5107600															145510000	168340000
EmuJ_000317800.1|EmuJ_000317800.1	EmuJ_000317800	EmuJ_000317800.1|EmuJ_000317800.1	EmuJ_000317800.1|EmuJ_000317800.1	gene=EmuJ_000317800	1	9	45.5	33.072	301	0	45.417	2758200000	11	112			-1	250740000	48071000	34698000			33680000	18279000	15147000	13740000									1035900000	945690000			381530000	277570000	566290000	574560000
EmuJ_000318500.1|EmuJ_000318500.1	EmuJ_000318500	EmuJ_000318500.1|EmuJ_000318500.1	EmuJ_000318500.1|EmuJ_000318500.1	gene=EmuJ_000318500	1	4	67.4	10.745	95	0	31.955	815680000	5	26			-1	163140000	24302000	58281000						4749900	507030	449360			159720	213120			305460000	401650000						99358000	238860000	224550000			70644000	122610000
EmuJ_000318750.1|EmuJ_000318750.1	EmuJ_000318750	EmuJ_000318750.1|EmuJ_000318750.1	EmuJ_000318750.1|EmuJ_000318750.1	gene=EmuJ_000318750	1	12	54.3	32.5	293	0	323.31	6251000000	13	185			-1	480850000	74815000	47678000			2241100		52987000	82990000					689230	442080	45457000	48886000	2181600000	1607400000			31220000		2965600000	4176900000					726960000	418430000	10942000000
EmuJ_000319100.1|EmuJ_000319100.1	EmuJ_000319100	EmuJ_000319100.1|EmuJ_000319100.1	EmuJ_000319100.1|EmuJ_000319100.1	gene=EmuJ_000319100	1	18	35.5	86.641	763	0	323.31	7234200000	38	132			-1	190370000					36157000	39570000	640440	248430					29950								1568900000	1924400000	27943000	17196000					20170000
EmuJ_000319700.1|EmuJ_000319700.1	EmuJ_000319700	EmuJ_000319700.1|EmuJ_000319700.1	EmuJ_000319700.1|EmuJ_000319700.1	gene=EmuJ_000319700	1	9	9.4	120.87	1090	0	80.671	1045900000	41	120			-1	25511000	4216400	9475500			999060	393910	1143600	948290	371100	211910			18070	50924	459690	364640	412510000	735460000			57083000	26685000	241790000	204310000	475450000	648470000			208730000	384150000	355330000
EmuJ_000320160.1|EmuJ_000320160.1	EmuJ_000320160	EmuJ_000320160.1|EmuJ_000320160.1	EmuJ_000320160.1|EmuJ_000320160.1	gene=EmuJ_000320160	1	4	10.3	71.529	660	0.00039262	2.3541	159760000	27	8			-1	5916900															90702	420730															145740000
EmuJ_000320800.1|EmuJ_000320800.1	EmuJ_000320800	EmuJ_000320800.1|EmuJ_000320800.1	EmuJ_000320800.1|EmuJ_000320800.1	gene=EmuJ_000320800	1	12	73.8	14.17	126	0	110.23	14042000000	8	270			-1	1755300000	72810000	90337000	1138300	2352700	25838000	25714000	41637000	43697000	3553200	4739600	958860	987030	11059000	5110800	27828000	25070000	2055100000	1960000000	1837200000	2053900000	231950000	145740000	1185100000	1596500000	2402900000	2788400000	2245200000	2326000000	6867400000	7066400000	4504000000
EmuJ_000321550.1|EmuJ_000321550.1	EmuJ_000321550	EmuJ_000321550.1|EmuJ_000321550.1	EmuJ_000321550.1|EmuJ_000321550.1	gene=EmuJ_000321550	1	11	31.1	52.368	499	0	323.31	5792100000	22	174			-1	263280000	17236000	11764000			14006000	17022000	6553400	3347500	25324	26611			790430	726880	1548700	2081800	879620000	665610000			482550000	561810000	379920000	259510000	34878000	85947000			1018700000	1365600000	608640000
EmuJ_000322250.1|EmuJ_000322250.1	EmuJ_000322250	EmuJ_000322250.1|EmuJ_000322250.1	EmuJ_000322250.1|EmuJ_000322250.1	gene=EmuJ_000322250	1	24	24.8	210.33	1933	0	281.59	635840000	84	202			-1	7569500	604490	574190	170590	248110	716040	359640	1218400	1036400	74647	84975	205900	171610	59461	42568	291620	160880	131790000	132000000	1777400000	3012800000	215970000	129990000	452050000	504260000	468500000	558550000	2932800000	2695700000	306650000	343070000	490330000
EmuJ_000324100.1|EmuJ_000324100.1	EmuJ_000324100	EmuJ_000324100.1|EmuJ_000324100.1	EmuJ_000324100.1|EmuJ_000324100.1	gene=EmuJ_000324100	1	40	49.6	110.2	995	0	323.31	21048000000	44	448			-1	478370000	29171000	33930000			105450000	100450000	324130	313380	55742	87868			251950	298450	258490	412960	2756700000	2987500000			4580600000	4939600000	60055000	50915000	185650000	396830000			910360000	1210900000	278370000
EmuJ_000325300.1|EmuJ_000325300.1	EmuJ_000325300	EmuJ_000325300.1|EmuJ_000325300.1	EmuJ_000325300.1|EmuJ_000325300.1	gene=EmuJ_000325300	1	4	18.8	41.977	372	0	10.709	167680000	21	15			-1	7984700	2231400	1482100			3667500		93181	137210									71897000	56384000			38933000		24104000	36124000
EmuJ_000325600.1|EmuJ_000325600.1	EmuJ_000325600	EmuJ_000325600.1|EmuJ_000325600.1	EmuJ_000325600.1|EmuJ_000325600.1	gene=EmuJ_000325600	1	6	15.7	64.34	580	0	114.86	310960000	30	15			-1	10365000	297300	608430			1917600	2523400											122160000	83801000			28923000	18025000
EmuJ_000326100.1|EmuJ_000326100.1	EmuJ_000326100	EmuJ_000326100.1|EmuJ_000326100.1	EmuJ_000326100.1|EmuJ_000326100.1	gene=EmuJ_000326100	1	3	2.1	305.82	2746	0	5.7994	66021000	131	5			-1	503980							263000																110400000
EmuJ_000328400.1|EmuJ_000328400.1	EmuJ_000328400	EmuJ_000328400.1|EmuJ_000328400.1;EmuJ_001077400.1|EmuJ_001077400.1	EmuJ_000328400.1|EmuJ_000328400.1;EmuJ_001077400.1|EmuJ_001077400.1	gene=EmuJ_000328400;gene=EmuJ_001077400	2	2	13.3	24.302	226	0	20.454	770410000	9	46			-1;-1	85601000							8486700	10292000		286340				116710	2091400	1180800							298920000	368940000		212410000				99677000	403120000
EmuJ_000329900.1|EmuJ_000329900.1	EmuJ_000329900	EmuJ_000329900.1|EmuJ_000329900.1;EmuJ_000329700.1|EmuJ_000329700.1	EmuJ_000329900.1|EmuJ_000329900.1	gene=EmuJ_000329900	2	13	35.4	52.886	503	0	56.967	2151300000	28	102			-1;-1	76833000	1754500	2074900			19539000	14511000							44542	51071		73514	125230000	135560000			575070000	455310000							181030000	269990000
EmuJ_000330300.1|EmuJ_000330300.1	EmuJ_000330300	EmuJ_000330300.1|EmuJ_000330300.1	EmuJ_000330300.1|EmuJ_000330300.1	gene=EmuJ_000330300	1	12	25.1	51.038	475	0	77.222	8137000000	18	197			-1	452060000	6233800	4642500			68082000	72536000	13118000	15916000					690660	339060	2727800	1069700	404540000	249560000			896990000	1233900000	965820000	1015100000					826830000	666970000	950740000
EmuJ_000330900.1|EmuJ_000330900.1	EmuJ_000330900	EmuJ_000330900.1|EmuJ_000330900.1	EmuJ_000330900.1|EmuJ_000330900.1	gene=EmuJ_000330900	1	4	24.3	34.083	304	0	81.347	1733400000	6	21			-1	288910000	59059000	21690000					11400000	59769000									552760000	265700000					871450000	1051000000
EmuJ_000331050.1|EmuJ_000331050.1	EmuJ_000331050	EmuJ_000331050.1|EmuJ_000331050.1	EmuJ_000331050.1|EmuJ_000331050.1	gene=EmuJ_000331050	1	32	37	129.76	1136	0	323.31	5165100000	58	139			-1	89054000							31092000	29930000															6088800000	6314800000
EmuJ_000331100.1|EmuJ_000331100.1	EmuJ_000331100	EmuJ_000331100.1|EmuJ_000331100.1	EmuJ_000331100.1|EmuJ_000331100.1	gene=EmuJ_000331100	1	24	61.4	24.785	215	0	312.7	17422000000	11	671			-1	1583800000	123950000	153970000	10248000	16615000	117080000	100640000	141480000	145260000	27883000	28956000	6732100	7284800	29551000	12826000	36018000	29399000	4257700000	4110400000	20430000000	18722000000	1494800000	1179500000	5345600000	5314700000	21532000000	22729000000	12971000000	12256000000	20185000000	20197000000	8445200000
EmuJ_000331200.1|EmuJ_000331200.1	EmuJ_000331200	EmuJ_000331200.1|EmuJ_000331200.1	EmuJ_000331200.1|EmuJ_000331200.1	gene=EmuJ_000331200	1	15	66.5	39.943	370	0	277.85	74237000000	11	475			-1	6748800000	353190000	416650000			2266900000	1871000000	92080000	138340000	509290	624910			941400	783680		221130	8063800000	8427600000			23327000000	23213000000	3612200000	4579600000	399820000	521180000			705630000	736180000
EmuJ_000331800.1|EmuJ_000331800.1	EmuJ_000331800	EmuJ_000331800.1|EmuJ_000331800.1	EmuJ_000331800.1|EmuJ_000331800.1	gene=EmuJ_000331800	1	9	24.7	50.556	457	0	34.474	3334000000	23	33			-1	144960000					30081000	20509000															749020000	615990000
EmuJ_000332300.1|EmuJ_000332300.1	EmuJ_000332300	EmuJ_000332300.1|EmuJ_000332300.1	EmuJ_000332300.1|EmuJ_000332300.1	gene=EmuJ_000332300	1	29	71.6	52.138	472	0	163.52	22776000000	27	283			-1	843560000	65902000	66945000			227470000	140180000	6450700	5422300	555910	500350			654680	433430	139320	242620	4424100000	3966400000			6471300000	4642400000	600370000	447760000	1068000000	898800000			1202000000	1004300000	86954000
EmuJ_000332900.1|EmuJ_000332900.1	EmuJ_000332900	EmuJ_000332900.1|EmuJ_000332900.1	EmuJ_000332900.1|EmuJ_000332900.1	gene=EmuJ_000332900	1	7	9.2	112.53	1016	0	5.0548	123510000	41	6			-1	3012500					1048800					16269											43000000
EmuJ_000334400.1|EmuJ_000334400.1	EmuJ_000334400	EmuJ_000334400.1|EmuJ_000334400.1	EmuJ_000334400.1|EmuJ_000334400.1	gene=EmuJ_000334400	1	9	66.5	18.297	161	0	19.551	2305400000	13	85			-1	177340000	12778000	7731400			30479000	15068000	26163000	30327000									389780000	321650000			466840000	374800000	886660000	1096700000
EmuJ_000334550.1|EmuJ_000334550.1	EmuJ_000334550	EmuJ_000334550.1|EmuJ_000334550.1	EmuJ_000334550.1|EmuJ_000334550.1	gene=EmuJ_000334550	1	6	45.8	11.533	107	0	323.31	2119200000	4	133			-1	529800000	67180000	62806000	172500		40819000	6322000	66559000	60894000	284830	309160	289110		1301500	579470	1922200	2096200	574370000	536580000	155190000		186160000	55611000	965250000	872410000	114190000	131460000	191370000		327210000	283700000	143550000
EmuJ_000338500.1|EmuJ_000338500.1	EmuJ_000338500	EmuJ_000338500.1|EmuJ_000338500.1	EmuJ_000338500.1|EmuJ_000338500.1	gene=EmuJ_000338500	1	6	16.3	44.89	404	0	90.528	1617400000	20	56			-1	80868000	15797000	10601000					18608000	20637000									559320000	436290000					1438100000	1629800000
EmuJ_000338600.1|EmuJ_000338600.1	EmuJ_000338600	EmuJ_000338600.1|EmuJ_000338600.1	EmuJ_000338600.1|EmuJ_000338600.1	gene=EmuJ_000338600	1	33	50.3	81.32	737	0	323.31	26924000000	46	300			-1	585300000	23338000	33417000			165570000	147570000	4339200	5892200	156700	176910			237510	30876	78172	97857	1814200000	3127200000			7844800000	8298800000	663510000	983910000	459970000	577270000			684660000	98761000	40537000
EmuJ_000339600.1|EmuJ_000339600.1	EmuJ_000339600	EmuJ_000339600.1|EmuJ_000339600.1	EmuJ_000339600.1|EmuJ_000339600.1	gene=EmuJ_000339600	1	9	24.5	55.73	481	0	56.309	3826200000	28	75			-1	136650000	1647100	2613200			30440000	17982000	5177200	9219000									159450000	232680000			795520000	726070000	583800000	796110000
EmuJ_000340200.1|EmuJ_000340200.1	EmuJ_000340200	EmuJ_000340200.1|EmuJ_000340200.1	EmuJ_000340200.1|EmuJ_000340200.1	gene=EmuJ_000340200	1	5	13.3	36.427	323	0	8.8677	535970000	14	63			-1	38284000				106690							140760	155790	399710	263800	270670	152020				248200000							432120000	487410000	319630000	322610000	92060000
EmuJ_000340400.1|EmuJ_000340400.1	EmuJ_000340400	EmuJ_000340400.1|EmuJ_000340400.1	EmuJ_000340400.1|EmuJ_000340400.1	gene=EmuJ_000340400	1	17	61.6	45.672	404	0	323.31	7947400000	23	200			-1	345540000	12186000	12069000			11953000	608760	15420000	11901000					91018	116750	276080	266980	532670000	365500000			163760000	10066000	1252000000	853940000					81037000	153570000	78937000
EmuJ_000340500.1|EmuJ_000340500.1	EmuJ_000340500	EmuJ_000340500.1|EmuJ_000340500.1	EmuJ_000340500.1|EmuJ_000340500.1	gene=EmuJ_000340500	1	9	53.7	47.762	428	0	38.243	6030500000	21	69			-1	287160000	27443000	24751000					6732000	9977000					136740		153950		1236000000	1027300000					378840000	816140000					291520000		96354000
EmuJ_000340600.1|EmuJ_000340600.1	EmuJ_000340600	EmuJ_000340600.1|EmuJ_000340600.1	EmuJ_000340600.1|EmuJ_000340600.1	gene=EmuJ_000340600	1	2	4.3	59.942	510	0.0086393	0.90863	8009400	20	7			-1	400470							170820	52879							19315								5634600	5494300							10791000
EmuJ_000340700.1|EmuJ_000340700.1	EmuJ_000340700	EmuJ_000340700.1|EmuJ_000340700.1	EmuJ_000340700.1|EmuJ_000340700.1	gene=EmuJ_000340700	1	9	25.6	64.533	582	0	32.285	413740000	26	27			-1	15913000	1077300				6161300	2383600	1189900	2279900									86018000				93643000	64025000	115860000	222700000
EmuJ_000340800.1|EmuJ_000340800.1	EmuJ_000340800	EmuJ_000340800.1|EmuJ_000340800.1	EmuJ_000340800.1|EmuJ_000340800.1	gene=EmuJ_000340800	1	3	15.7	50.676	452	0	32.99	1139100000	18	12			-1	63284000					22489000	15074000		2159200													334010000	267080000		218460000
EmuJ_000340900.1|EmuJ_000340900.1	EmuJ_000340900	EmuJ_000340900.1|EmuJ_000340900.1	EmuJ_000340900.1|EmuJ_000340900.1	gene=EmuJ_000340900	1	11	10.5	204.87	1870	0	199.92	457340000	78	59			-1	5863300	503030	395950	27795	25020	1395700	727510	689040	370210	61377	57190							95944000	182800000	361360000	241570000	104870000	83269000	210590000	189530000	143090000	150170000
EmuJ_000341200.1|EmuJ_000341200.1	EmuJ_000341200	EmuJ_000341200.1|EmuJ_000341200.1	EmuJ_000341200.1|EmuJ_000341200.1	gene=EmuJ_000341200	1	6	8.8	128.96	1176	0	4.0872	234250000	54	8			-1	4338000	789600					1452200	1443400																242140000
EmuJ_000341600.1|EmuJ_000341600.1	EmuJ_000341600	EmuJ_000341600.1|EmuJ_000341600.1	EmuJ_000341600.1|EmuJ_000341600.1	gene=EmuJ_000341600	1	9	12.4	109.55	972	0	116.38	1283200000	54	46			-1	23762000					9954500	8788200			111460	115480			218360	108930							518090000	512200000			548510000	628260000			396230000	603620000
EmuJ_000341900.1|EmuJ_000341900.1	EmuJ_000341900	EmuJ_000341900.1|EmuJ_000341900.1	EmuJ_000341900.1|EmuJ_000341900.1	gene=EmuJ_000341900	1	6	3.9	366.71	3333	0	11.032	306470000	132	17			-1	2321700	51882	677570			669080	549560											78591000	89013000			80671000	65569000
EmuJ_000342100.1|EmuJ_000342100.1	EmuJ_000342100	EmuJ_000342100.1|EmuJ_000342100.1	EmuJ_000342100.1|EmuJ_000342100.1	gene=EmuJ_000342100	1	8	11.9	84.064	741	0	11.413	179440000	40	15			-1	4486100							1747100	1368600															235160000	214430000
EmuJ_000342600.1|EmuJ_000342600.1	EmuJ_000342600	EmuJ_000342600.1|EmuJ_000342600.1	EmuJ_000342600.1|EmuJ_000342600.1	gene=EmuJ_000342600	1	45	50.7	113.27	1026	0	323.31	26850000000	45	846			-1	596660000	91215000	97572000			4070700	4065100	113720000	104360000	84858	89649	21420		1222400	1016400	26536000	24221000	9208200000	9258000000			210910000	240040000	18861000000	17537000000	247290000	307810000	146510000		3834700000	4861200000	21928000000
EmuJ_000342900.1|EmuJ_000342900.1	EmuJ_000342900	EmuJ_000342900.1|EmuJ_000342900.1	EmuJ_000342900.1|EmuJ_000342900.1	gene=EmuJ_000342900	1	6	50.9	19.39	169	0	43.729	476930000	11	35			-1	43357000	2039900	1814000					2372400	1629400		98883							130030000	106360000					143410000	172850000		217060000
EmuJ_000343000.1|EmuJ_000343000.1	EmuJ_000343000	EmuJ_000343000.1|EmuJ_000343000.1	EmuJ_000343000.1|EmuJ_000343000.1	gene=EmuJ_000343000	1	19	11.1	336.25	3057	0	135.98	717190000	137	40			-1	5235000							54229								58077	254050							76493000								186870000
EmuJ_000343500.1|EmuJ_000343500.1	EmuJ_000343500	EmuJ_000343500.1|EmuJ_000343500.1	EmuJ_000343500.1|EmuJ_000343500.1	gene=EmuJ_000343500	1	6	9	95.799	856	0	9.3634	88609000	45	46			-1	1969100		872760	139850	198560					134570	94640	87174	91562			143560	128400		81374000	1040400000	1165700000					395000000	472460000	631290000	734680000			182840000
EmuJ_000344100.1|EmuJ_000344100.1	EmuJ_000344100	EmuJ_000344100.1|EmuJ_000344100.1	EmuJ_000344100.1|EmuJ_000344100.1	gene=EmuJ_000344100	1	15	46.5	39.381	361	0	58.409	12785000000	23	191			-1	555880000	121550000	133310000			134590000	78848000	5247900	4447800	165010	134800			148410	176200			6238200000	5956000000			2589500000	1781400000	426670000	398640000	425280000	288080000			218080000	383270000
EmuJ_000344500.1|EmuJ_000344500.1	EmuJ_000344500	EmuJ_000344500.1|EmuJ_000344500.1	EmuJ_000344500.1|EmuJ_000344500.1	gene=EmuJ_000344500	1	6	35.7	25.848	227	0	28.307	245440000	12	29			-1	20453000	6143800	5653500			1635400										402970	447250	98021000	80047000			62201000										162150000
EmuJ_000345100.1|EmuJ_000345100.1	EmuJ_000345100	EmuJ_000345100.1|EmuJ_000345100.1	EmuJ_000345100.1|EmuJ_000345100.1	gene=EmuJ_000345100	1	25	43.9	64.945	590	0	232.83	47235000000	28	520			-1	1687000000	176050000	204640000			488740000	361160000	30512000	37841000	643480	540000			510350	336960	710070	512180	12528000000	9916900000			11798000000	11131000000	3406700000	3697200000	1065300000	1247000000			990940000	890400000	391130000
EmuJ_000345300.1|EmuJ_000345300.1	EmuJ_000345300	EmuJ_000345300.1|EmuJ_000345300.1	EmuJ_000345300.1|EmuJ_000345300.1	gene=EmuJ_000345300	1	2	8.9	32.817	282	0	4.7438	235250000	10	13			-1	23525000	770810	8038900					3467300	3811100															124110000	138840000
EmuJ_000345600.1|EmuJ_000345600.1	EmuJ_000345600	EmuJ_000345600.1|EmuJ_000345600.1	EmuJ_000345600.1|EmuJ_000345600.1	gene=EmuJ_000345600	1	44	23.6	289.45	2607	0	323.31	4506500000	134	224			-1	33631000	7121900	7580600			845570	656790	5064800	5003100	4430.4	3302.2				5060.4	9735.2		2579900000	1500800000			102600000	81633000	2664300000	1769700000	43628000	40483000				71427000	31012000
EmuJ_000345800.1|EmuJ_000345800.1	EmuJ_000345800	EmuJ_000345800.1|EmuJ_000345800.1	EmuJ_000345800.1|EmuJ_000345800.1	gene=EmuJ_000345800	1	8	19.7	49.431	417	0	7.4172	819680000	26	26			-1	31526000	1396400	1400500			20454000		1313200	708180							170680	250400	80103000	73896000					123180000								209480000
EmuJ_000346200.1|EmuJ_000346200.1	EmuJ_000346200	EmuJ_000346200.1|EmuJ_000346200.1	EmuJ_000346200.1|EmuJ_000346200.1	gene=EmuJ_000346200	1	3	4.7	109.7	987	0	7.8157	247050000	44	11			-1	5614800					1341400	1845300															111900000	111920000
EmuJ_000346700.1|EmuJ_000346700.1	EmuJ_000346700	EmuJ_000346700.1|EmuJ_000346700.1	EmuJ_000346700.1|EmuJ_000346700.1	gene=EmuJ_000346700	1	70	53	209.02	1946	0	323.31	89278000000	84	1782			-1	1062800000	285860000	307020000	2434500	4329600	110260000	105480000	13088000	15148000	11275000	9537600	4823800	4410700	657780	432400	1954700	1746600	53547000000	47555000000	40659000000	42058000000	7425200000	5571900000	4606300000	4665700000	56126000000	48435000000	66732000000	64860000000	5221500000	6029300000	4465200000
EmuJ_000347000.1|EmuJ_000347000.1	EmuJ_000347000	EmuJ_000347000.1|EmuJ_000347000.1	EmuJ_000347000.1|EmuJ_000347000.1	gene=EmuJ_000347000	1	3	15.3	22.178	190	0	2.7814	243220000	13	7			-1	18709000	4820200	5416100			2958800	1916500											137180000	141770000
EmuJ_000347200.1|EmuJ_000347200.1	EmuJ_000347200	EmuJ_000347200.1|EmuJ_000347200.1	EmuJ_000347200.1|EmuJ_000347200.1	gene=EmuJ_000347200	1	5	17	56.384	488	0	66.705	299460000	21	23			-1	14260000	1792600	2074500					2489600	2237100							91599		127890000	136120000					214630000	159880000
EmuJ_000347300.1|EmuJ_000347300.1	EmuJ_000347300	EmuJ_000347300.1|EmuJ_000347300.1	EmuJ_000347300.1|EmuJ_000347300.1	gene=EmuJ_000347300	1	8	31.1	34.539	302	0	18.257	568450000	18	36			-1	31581000	12010000	6180400					5811800	6857800								108620	337320000	171810000					432850000	589860000
EmuJ_000347500.1|EmuJ_000347500.1	EmuJ_000347500	EmuJ_000347500.1|EmuJ_000347500.1	EmuJ_000347500.1|EmuJ_000347500.1	gene=EmuJ_000347500	1	3	3.1	194.15	1788	0.00039293	2.367	35259000	64	6			-1	550930	119050	127380					117860	99896							86734		16680000						27001000	23292000
EmuJ_000348000.1|EmuJ_000348000.1	EmuJ_000348000	EmuJ_000348000.1|EmuJ_000348000.1	EmuJ_000348000.1|EmuJ_000348000.1	gene=EmuJ_000348000	1	6	10.3	102.68	929	0	3.955	88593000	48	10			-1	1845700	176320	613690				634070		15298
EmuJ_000348100.1|EmuJ_000348100.1	EmuJ_000348100	EmuJ_000348100.1|EmuJ_000348100.1	EmuJ_000348100.1|EmuJ_000348100.1	gene=EmuJ_000348100	1	30	53.6	74.818	660	0	233.6	16471000000	39	356			-1	422340000	44297000	43609000		74231	60040000	62866000	24017000	27160000	461930	484050	84014	102010	661970	260020	1896600	1780600	3712200000	3244700000		513430000	2485000000	2794400000	3757400000	3763900000	1379200000	1610700000	763930000	945330000	1118600000	961790000	1232200000
EmuJ_000348300.1|EmuJ_000348300.1	EmuJ_000348300	EmuJ_000348300.1|EmuJ_000348300.1;EmuJ_000348600.1|EmuJ_000348600.1;EmuJ_000348700.1|EmuJ_000348700.1	EmuJ_000348300.1|EmuJ_000348300.1;EmuJ_000348600.1|EmuJ_000348600.1;EmuJ_000348700.1|EmuJ_000348700.1	gene=EmuJ_000348300;gene=EmuJ_000348600;gene=EmuJ_000348700	3	10	27.9	62.925	559	0	24.542	341320000	25	73			-1;-1;-1	13653000													50163																72387000
EmuJ_000349500.1|EmuJ_000349500.1	EmuJ_000349500	EmuJ_000349500.1|EmuJ_000349500.1	EmuJ_000349500.1|EmuJ_000349500.1	gene=EmuJ_000349500	1	16	80.7	23.648	212	0	140.85	13990000000	11	162			-1	1271800000	165080000	135560000		211070	78003000	41610000	322880000	249990000	442780	811210			303910	854860	4431100	1372600	3768000000	3075800000		404530000	854490000	656760000	12640000000	10094000000	374520000	592640000			260600000	453110000	881760000
EmuJ_000349900.1|EmuJ_000349900.1	EmuJ_000349900	EmuJ_000349900.1|EmuJ_000349900.1	EmuJ_000349900.1|EmuJ_000349900.1	gene=EmuJ_000349900	1	2	4.1	61.375	531	1	-2	2352100	32	2	+		-1	73504													73504																156950000
EmuJ_000350500.1|EmuJ_000350500.1	EmuJ_000350500	EmuJ_000350500.1|EmuJ_000350500.1;EmuJ_000350300.1|EmuJ_000350300.1	EmuJ_000350500.1|EmuJ_000350500.1;EmuJ_000350300.1|EmuJ_000350300.1	gene=EmuJ_000350500;gene=EmuJ_000350300	2	22	25.5	108.34	965	0	209.72	4199700000	58	113			-1;-1	72408000	189220				13415000	4809700	667340	994660									68032000				2687500000	1600800000	244340000	798980000
EmuJ_000351600.1|EmuJ_000351600.1	EmuJ_000351600	EmuJ_000351600.1|EmuJ_000351600.1	EmuJ_000351600.1|EmuJ_000351600.1	gene=EmuJ_000351600	1	3	5.5	87.433	779	0.0054985	1.1323	77835000	42	4			-1	1853200	469590	401010															43175000	33911000
EmuJ_000352500.1|EmuJ_000352500.1	EmuJ_000352500	EmuJ_000352500.1|EmuJ_000352500.1	EmuJ_000352500.1|EmuJ_000352500.1	gene=EmuJ_000352500	1	2	16.3	19.441	172	0.0037467	1.4695	69096000	9	6			-1	7677300	3155300						2424700	2097300									72836000						74668000	61542000
EmuJ_000352700.1|EmuJ_000352700.1	EmuJ_000352700	EmuJ_000352700.1|EmuJ_000352700.1	EmuJ_000352700.1|EmuJ_000352700.1	gene=EmuJ_000352700	1	3	13.2	49.078	439	0	14.875	393490000	21	30			-1	18738000					7219900	5674900	788700	598210													137770000	126650000	74549000	62981000
EmuJ_000353300.1|EmuJ_000353300.1	EmuJ_000353300	EmuJ_000353300.1|EmuJ_000353300.1	EmuJ_000353300.1|EmuJ_000353300.1	gene=EmuJ_000353300	1	6	33.2	27.003	238	0	60.098	2200400000	17	66			-1	129440000	11055000	20537000				56969	33777000	48019000		19454			47959	35646	525760	109810	83397000	113820000				2595400	2454200000	3595500000		56699000			123720000	119620000	116810000
EmuJ_000353400.1|EmuJ_000353400.1	EmuJ_000353400	EmuJ_000353400.1|EmuJ_000353400.1	EmuJ_000353400.1|EmuJ_000353400.1	gene=EmuJ_000353400	1	4	22.6	25.58	235	0	21.354	182090000	7	26			-1	26012000		1446000					10090000	12225000							136840			52996000					269360000	265720000							32714000
EmuJ_000353500.1|EmuJ_000353500.1	EmuJ_000353500	EmuJ_000353500.1|EmuJ_000353500.1	EmuJ_000353500.1|EmuJ_000353500.1	gene=EmuJ_000353500	1	2	17.3	24.734	225	0	6.5315	275930000	11	12			-1	25085000					4262500		9039000	8018900								159450					90783000		333060000	301530000
EmuJ_000355500.1|EmuJ_000355500.1	EmuJ_000355500	EmuJ_000355500.1|EmuJ_000355500.1	EmuJ_000355500.1|EmuJ_000355500.1	gene=EmuJ_000355500	1	2	17.1	28.705	263	0	3.2429	201500000	10	7			-1	20150000								1082000																39420000
EmuJ_000356500.1|EmuJ_000356500.1	EmuJ_000356500	EmuJ_000356500.1|EmuJ_000356500.1	EmuJ_000356500.1|EmuJ_000356500.1	gene=EmuJ_000356500	1	2	4.8	48.745	434	0.0019077	1.7851	17887000000	25	23			-1	715460000	14194000	14751000			194900000	176420000	22599000	22466000		148650				440460	1131300	1548700	778440000	744040000			4882500000	5208200000	2026500000	2050500000		280740000				957760000	555170000
EmuJ_000358200.1|EmuJ_000358200.1	EmuJ_000358200	EmuJ_000358200.1|EmuJ_000358200.1	EmuJ_000358200.1|EmuJ_000358200.1	gene=EmuJ_000358200	1	8	30.7	70.597	662	0	48.175	1354000000	15	53			-1	90268000	5019800	4853600			26036000	25511000		1340200									186280000	171580000			351070000	401580000		116980000
EmuJ_000358300.1|EmuJ_000358300.1	EmuJ_000358300	EmuJ_000358300.1|EmuJ_000358300.1	EmuJ_000358300.1|EmuJ_000358300.1	gene=EmuJ_000358300	1	5	12.7	64.793	597	0	10.678	1491200000	20	68			-1	74561000	6216300	6324700	58806	102210	12202000	6425200	9159900	10348000	500000	483610	76595	75896	74622	473520	1395600	1147100	244680000	250530000	258770000	334010000	232520000	366710000	645700000	764630000	663310000	670440000	330300000	333560000	317700000	661120000	367070000
EmuJ_000359000.1|EmuJ_000359000.1	EmuJ_000359000	EmuJ_000359000.1|EmuJ_000359000.1	EmuJ_000359000.1|EmuJ_000359000.1	gene=EmuJ_000359000	1	9	50.7	15.637	144	0	47.132	6978200000	10	235			-1	697820000	4524500	27521000		277610	13646000	9543400	50649000	144360000	440060	92116	181230	193050	2178300	123960	7312100	8540200	108340000	679980000		454470000	108900000	84645000	2257300000	4763400000	212060000	75916000	374080000	406110000	1318700000	68922000	1925500000
EmuJ_000359700.1|EmuJ_000359700.1	EmuJ_000359700	EmuJ_000359700.1|EmuJ_000359700.1	EmuJ_000359700.1|EmuJ_000359700.1	gene=EmuJ_000359700	1	22	57	37.317	328	0	103.66	29895000000	16	445			-1	1868400000	273420000	255810000		41978	496830000	572820000	33080000	32662000	1300600	1245500			2088500	793420	11061000	9540700	10812000000	9539600000		114800000	7524900000	8373100000	1844400000	1963500000	1758100000	1767700000			2190100000	905100000	3386200000
EmuJ_000359800.1|EmuJ_000359800.1	EmuJ_000359800	EmuJ_000359800.1|EmuJ_000359800.1	EmuJ_000359800.1|EmuJ_000359800.1	gene=EmuJ_000359800	1	9	24.9	46.834	413	0	66.984	2694700000	20	58			-1	134740000	2727000				8316300	4501300	2542500	2226600									134050000				91343000	119100000	148120000	133020000
EmuJ_000360000.1|EmuJ_000360000.1	EmuJ_000360000	EmuJ_000360000.1|EmuJ_000360000.1	EmuJ_000360000.1|EmuJ_000360000.1	gene=EmuJ_000360000	1	6	61.7	14.754	133	0	323.31	8286400000	5	178			-1	1657300000	221130000	298330000	1190200	3144000	213360000	391630000	58424000	56633000	591110	611740	294420	711470	3729100	4278500	9024100	10838000	2016900000	3084300000	1267200000	1754700000	1147300000	1422400000	1419900000	1270200000	267140000	293240000	518830000	907040000	1454600000	1501700000	1394100000
EmuJ_000360300.1|EmuJ_000360300.1	EmuJ_000360300	EmuJ_000360300.1|EmuJ_000360300.1	EmuJ_000360300.1|EmuJ_000360300.1	gene=EmuJ_000360300	1	6	57.9	15.596	140	0	250.89	3389900000	8	123			-1	423740000	781710	986880					5742500	551770			479800	698480	2790600	1899000	3011900	7129500	28709000	33336000					159440000	33725000			467150000	727790000	1027400000	1568000000	631890000
EmuJ_000360900.1|EmuJ_000360900.1	EmuJ_000360900	EmuJ_000360900.1|EmuJ_000360900.1	EmuJ_000360900.1|EmuJ_000360900.1	gene=EmuJ_000360900	1	37	33.8	154.97	1390	0	273.54	7807000000	60	194			-1	130120000					2458000	2347700	34649000	28518000					23383		27843						67747000	99817000	7187300000	6278800000					25265000		21923000
EmuJ_000361900.1|EmuJ_000361900.1	EmuJ_000361900	EmuJ_000361900.1|EmuJ_000361900.1	EmuJ_000361900.1|EmuJ_000361900.1	gene=EmuJ_000361900	1	22	89.2	18.184	167	0	142.96	91999000000	10	631			-1	9199900000	640300000	1039300000	9707400	14814000	3214700000	2799700000	126190000	99575000	26806000	24136000	3503900	2191000	9504900	3861800	37223000	27573000	11871000000	16985000000	22979000000	30710000000	23143000000	26621000000	4462700000	3893000000	20025000000	18785000000	8165300000	5384000000	5172300000	3809800000	6660100000
EmuJ_000363900.1|EmuJ_000363900.1	EmuJ_000363900	EmuJ_000363900.1|EmuJ_000363900.1	EmuJ_000363900.1|EmuJ_000363900.1	gene=EmuJ_000363900	1	8	16.2	94.981	854	0	13.938	259130000	47	28			-1	5513400	90850	934570			1591600	946800		57991	18511	18901							9347500							9929700	61833000	66968000
EmuJ_000364000.1|EmuJ_000364000.1	EmuJ_000364000	EmuJ_000364000.1|EmuJ_000364000.1	EmuJ_000364000.1|EmuJ_000364000.1	gene=EmuJ_000364000	1	19	69.8	27.393	245	0	323.31	55679000000	18	461			-1	3093300000	395090000	323630000	37701	94446	428820000	368560000	95651000	92503000	4588500	3575700	213520	97122	2071100	1237500	6117200	6676300	15578000000	12325000000	153280000	285160000	6714000000	6326300000	5448000000	5322700000	5923600000	5442100000	664910000	394380000	2721700000	1428300000	2254800000
EmuJ_000364600.1|EmuJ_000364600.1	EmuJ_000364600	EmuJ_000364600.1|EmuJ_000364600.1	EmuJ_000364600.1|EmuJ_000364600.1	gene=EmuJ_000364600	1	4	64.8	8.2643	71	0	6.3885	1129200000	4	11			-1	282290000	1344800				162020000	118170000	750450														549180000	617810000
EmuJ_000364700.1|EmuJ_000364700.1	EmuJ_000364700	EmuJ_000364700.1|EmuJ_000364700.1	EmuJ_000364700.1|EmuJ_000364700.1	gene=EmuJ_000364700	1	6	5.7	216.15	1928	0	6.8031	23311000	94	10			-1	247990															108300	139680															255220000
EmuJ_000365000.1|EmuJ_000365000.1	EmuJ_000365000	EmuJ_000365000.1|EmuJ_000365000.1	EmuJ_000365000.1|EmuJ_000365000.1	gene=EmuJ_000365000	1	18	31	75.545	693	0	323.31	3371800000	27	117			-1	124880000	12021000	9570700			16620000	14283000	35572000	29936000	53210	34771			63739	37565	1315900	1319400	473730000	403530000			308730000	292270000	3812400000	3218400000		86970000			120490000	108180000	749080000
EmuJ_000365200.1|EmuJ_000365200.1	EmuJ_000365200	EmuJ_000365200.1|EmuJ_000365200.1	EmuJ_000365200.1|EmuJ_000365200.1	gene=EmuJ_000365200	1	2	7.1	33.573	325	0	5.2396	58651000	6	12			-1	9775100	4982300	2185700								85992							35806000	25432000								39161000
EmuJ_000365800.1|EmuJ_000365800.1	EmuJ_000365800	EmuJ_000365800.1|EmuJ_000365800.1	EmuJ_000365800.1|EmuJ_000365800.1	gene=EmuJ_000365800	1	4	5.5	113.98	1056	0	8.0051	25293000	37	15			-1	683590	227780	227830	20296				51810		66659	56876							28832000	26524000	178890000				8484500		144420000	133750000
EmuJ_000366000.1|EmuJ_000366000.1	EmuJ_000366000	EmuJ_000366000.1|EmuJ_000366000.1	EmuJ_000366000.1|EmuJ_000366000.1	gene=EmuJ_000366000	1	15	46.2	50.795	463	0	323.31	5808400000	21	163			-1	276590000	17184000	17605000			71889000	103910000	4735300	5961900	25305	34777			124600	60561	371040	945770	963050000	934010000			1348800000	2017000000	377520000	416170000	122900000	179160000			195520000	150790000	117130000
EmuJ_000366100.1|EmuJ_000366100.1	EmuJ_000366100	EmuJ_000366100.1|EmuJ_000366100.1	EmuJ_000366100.1|EmuJ_000366100.1	gene=EmuJ_000366100	1	2	4.7	105.58	944	1	-2	28281000	45	2	+		-1	628470					184140	93999		350340													8286100	4984500
EmuJ_000366300.1|EmuJ_000366300.1	EmuJ_000366300	EmuJ_000366300.1|EmuJ_000366300.1	EmuJ_000366300.1|EmuJ_000366300.1	gene=EmuJ_000366300	1	5	5.7	182.39	1667	0	34.246	106740000	63	26			-1	1694400	498500	665620			247770	133810	75859	72805									68721000	83789000			13880000	8517900	17889000	19747000
EmuJ_000372400.1|EmuJ_000372400.1	EmuJ_000372400	EmuJ_000372400.1|EmuJ_000372400.1	EmuJ_000372400.1|EmuJ_000372400.1	gene=EmuJ_000372400	1	5	26.6	12.192	109	0	20.92	1509600000	7	52			-1	215660000				201740		13872000		5098400			1363100	2102300	976470		4483500	2261500				555190000		129010000		146600000			3343400000	4532200000	514230000		693160000
EmuJ_000373050.1|EmuJ_000373050.1	EmuJ_000373050	EmuJ_000373050.1|EmuJ_000373050.1;EmuJ_000644200.1|EmuJ_000644200.1	EmuJ_000373050.1|EmuJ_000373050.1	gene=EmuJ_000373050	2	14	51.5	23.62	206	0	71.098	7476300000	13	105			-1;-1	575100000	88963000	87464000			26817000	27918000	80881000	91511000	399260	471140			252520	106300	625520	750080	2551100000	2238500000			310180000	372770000	3762500000	4076500000	294260000	375820000			190200000	140150000	186120000
EmuJ_000374100.1|EmuJ_000374100.1	EmuJ_000374100	EmuJ_000374100.1|EmuJ_000374100.1	EmuJ_000374100.1|EmuJ_000374100.1	gene=EmuJ_000374100	1	2	4.4	71.779	642	0.0047988	1.215	45639000	32	2			-1	1426200	666850	648370					110990										46714000	41775000
EmuJ_000374800.1|EmuJ_000374800.1	EmuJ_000374800	EmuJ_000374800.1|EmuJ_000374800.1	EmuJ_000374800.1|EmuJ_000374800.1	gene=EmuJ_000374800	1	3	22.5	19.569	173	0	4.099	173420000	9	8			-1	19269000	6352100	7216000						337450									125150000	130760000
EmuJ_000375800.1|EmuJ_000375800.1	EmuJ_000375800	EmuJ_000375800.1|EmuJ_000375800.1	EmuJ_000375800.1|EmuJ_000375800.1	gene=EmuJ_000375800	1	11	19	83.029	720	0	31.821	3314100000	42	63			-1	78908000	5278300	6503400			21495000	19654000		1398600					45327	39757			406040000	471160000			876380000	905810000		298840000					137270000	128620000
EmuJ_000376500.1|EmuJ_000376500.1	EmuJ_000376500	EmuJ_000376500.1|EmuJ_000376500.1	EmuJ_000376500.1|EmuJ_000376500.1	gene=EmuJ_000376500	1	46	61.4	89.273	797	0	323.31	98272000000	33	658			-1	2977900000	161560000	253120000			639610000	561010000	513650000	502880000	513550	792450			977970	1079000	6070300	7008600	13028000000	14780000000			18214000000	19621000000	63179000000	61215000000	1046400000	1518000000			2293400000	3270300000	4597000000
EmuJ_000376600.1|EmuJ_000376600.1	EmuJ_000376600	EmuJ_000376600.1|EmuJ_000376600.1	EmuJ_000376600.1|EmuJ_000376600.1	gene=EmuJ_000376600	1	19	53.5	51.548	477	0	257.03	17966000000	17	141			-1	1056800000					323060000	373600000							324220	1316100							5853100000	7574900000							394710000	1613100000
EmuJ_000377000.1|EmuJ_000377000.1	EmuJ_000377000	EmuJ_000377000.1|EmuJ_000377000.1	EmuJ_000377000.1|EmuJ_000377000.1	gene=EmuJ_000377000	1	7	30.6	33.264	288	0	39.42	1630900000	17	36			-1	95936000	11511000	8354700			25395000	24202000	1297400	1645200									440630000	481700000			431860000	442630000	99660000	120740000
EmuJ_000377800.1|EmuJ_000377800.1	EmuJ_000377800	EmuJ_000377800.1|EmuJ_000377800.1	EmuJ_000377800.1|EmuJ_000377800.1	gene=EmuJ_000377800	1	17	39.2	61.604	538	0	47.407	1612800000	28	51			-1	57600000	908440				22395000	15246000											61219000				490250000	583900000
EmuJ_000378300.1|EmuJ_000378300.1	EmuJ_000378300	EmuJ_000378300.1|EmuJ_000378300.1	EmuJ_000378300.1|EmuJ_000378300.1	gene=EmuJ_000378300	1	2	24.3	15.939	140	1	-2	175990000	9	1	+		-1	19555000																394060
EmuJ_000378500.1|EmuJ_000378500.1	EmuJ_000378500	EmuJ_000378500.1|EmuJ_000378500.1	EmuJ_000378500.1|EmuJ_000378500.1	gene=EmuJ_000378500	1	5	26.8	29.266	265	0	8.0225	67695000	13	13			-1	5207300							2386200	2821100															103860000	140790000
EmuJ_000378600.1|EmuJ_000378600.1	EmuJ_000378600	EmuJ_000378600.1|EmuJ_000378600.1	EmuJ_000378600.1|EmuJ_000378600.1	gene=EmuJ_000378600	1	7	23.9	31.971	285	0	6.7385	106600000	15	29			-1	7107000	2688400	1635200			820800		116540		232630	196500			74379				132260000	72929000			23474000		30202000		255060000	210300000			141940000
EmuJ_000378700.1|EmuJ_000378700.1	EmuJ_000378700	EmuJ_000378700.1|EmuJ_000378700.1	EmuJ_000378700.1|EmuJ_000378700.1	gene=EmuJ_000378700	1	4	40.9	18.147	159	0	10.439	64565000	11	8			-1	5869500							3473500	2396000															132890000	99904000
EmuJ_000378900.1|EmuJ_000378900.1	EmuJ_000378900	EmuJ_000378900.1|EmuJ_000378900.1	EmuJ_000378900.1|EmuJ_000378900.1	gene=EmuJ_000378900	1	4	8.7	71.239	680	0	4.8912	991170000	21	12			-1	47199000	4756200	4614300			18489000	13014000								33705							388270000	322040000
EmuJ_000379000.1|EmuJ_000379000.1	EmuJ_000379000	EmuJ_000379000.1|EmuJ_000379000.1	EmuJ_000379000.1|EmuJ_000379000.1	gene=EmuJ_000379000	1	7	7.7	112.94	1024	0	4.8579	291390000	38	14			-1	7668100					1101900	2166900															18098000	20281000
EmuJ_000380100.1|EmuJ_000380100.1	EmuJ_000380100	EmuJ_000380100.1|EmuJ_000380100.1	EmuJ_000380100.1|EmuJ_000380100.1	gene=EmuJ_000380100	1	21	60.9	52.431	465	0	244.95	11248000000	22	290			-1	511250000	45687000	36386000			51574000	44028000	78036000	96708000	156170	171230			341110	644790	2540900	3224700	2118900000	1873000000			1352700000	1369700000	5596900000	5950200000	318620000	368720000			653870000	1256400000	1094600000
EmuJ_000380500.1|EmuJ_000380500.1	EmuJ_000380500	EmuJ_000380500.1|EmuJ_000380500.1	EmuJ_000380500.1|EmuJ_000380500.1	gene=EmuJ_000380500	1	20	37.8	69.799	624	0	61.445	6099800000	28	165			-1	217850000	8052300	7574900			47007000	66932000	3827600	2992700	14748								867250000	830370000			1441000000	1577600000	457870000	425060000
EmuJ_000380800.1|EmuJ_000380800.1	EmuJ_000380800	EmuJ_000380800.1|EmuJ_000380800.1	EmuJ_000380800.1|EmuJ_000380800.1	gene=EmuJ_000380800	1	6	57.8	12.121	109	0	56.366	1342600000	7	66			-1	191800000	58450000	56309000	1264100	1377400	12708000	15601000	14386000	13947000	1564500	3483400	743680	223210					1058400000	936930000	985860000	553830000	119590000	164340000	303840000	452450000	1062200000	1964600000	610030000	518930000
EmuJ_000380900.1|EmuJ_000380900.1	EmuJ_000380900	EmuJ_000380900.1|EmuJ_000380900.1	EmuJ_000380900.1|EmuJ_000380900.1	gene=EmuJ_000380900	1	3	8.7	80.222	726	0	10.36	54996000	36	12			-1	1527700	90414	291680															26551000	17071000
EmuJ_000381100.1|EmuJ_000381100.1	EmuJ_000381100	EmuJ_000381100.1|EmuJ_000381100.1	EmuJ_000381100.1|EmuJ_000381100.1	gene=EmuJ_000381100	1	29	76.7	10.279	90	0	273.29	657110000000	4	774			-1	164280000000	1772700000	2487600000			188980000	935570000	5957000000	4327800000	3087000	5492700			3512400	1135100	96143000	26516000	19990000000	22196000000			358980000	1027300000	95281000000	79402000000	1488300000	1806400000			835290000	145190000	4698200000
EmuJ_000381200.1|EmuJ_000381200.1	EmuJ_000381200	EmuJ_000381200.1|EmuJ_000381200.1	EmuJ_000381200.1|EmuJ_000381200.1	gene=EmuJ_000381200	1	18	65.9	9.7937	85	0	99.84	145100000000	3	545			-1	48365000000	1593900000	1591700000	893770	506890	405540000	303720000	3553000000	3236000000	48571000	46446000	3045500	2862000	11256000	4920500	45835000	15991000	9030200000	8001600000	445580000	123230000	844690000	746890000	34675000000	32028000000	6196100000	5999000000	2761300000	1810100000	2750900000	1834100000	3061600000
EmuJ_000381400.1|EmuJ_000381400.1	EmuJ_000381400	EmuJ_000381400.1|EmuJ_000381400.1	EmuJ_000381400.1|EmuJ_000381400.1	gene=EmuJ_000381400	1	20	62.9	10.238	89	0	323.31	73663000000	4	287			-1	18416000000	350010000	367390000					419030000	490200000	6946900	3667800			8046000	4091200	11841000	5121300	4063000000	3648700000					5849900000	6686600000	2509600000	1420600000			3197900000	1850400000	1295500000
EmuJ_000381500.1|EmuJ_000381500.1	EmuJ_000381500	EmuJ_000381500.1|EmuJ_000381500.1	EmuJ_000381500.1|EmuJ_000381500.1	gene=EmuJ_000381500	1	27	67	9.9519	88	0	323.31	853540000000	4	932			-1	213380000000	879030000	1664800000	302270	1051600	4618900000	3544400000	59453000	76394000	4335000	4140300			103910000	55138000	7899600	5437900	7980000000	10464000000	159640000	520970000	11707000000	14187000000	944810000	1354000000	1114200000	1172600000			28584000000	22404000000	739850000
EmuJ_000381700.1|EmuJ_000381700.1	EmuJ_000381700	EmuJ_000381700.1|EmuJ_000381700.1;EmuJ_000381600.1|EmuJ_000381600.1	EmuJ_000381700.1|EmuJ_000381700.1;EmuJ_000381600.1|EmuJ_000381600.1	gene=EmuJ_000381700;gene=EmuJ_000381600	2	8	66.3	9.8057	86	0	176.77	134730000000	4	430			-1;-1	33683000000	3826000000	3756700000	1962900	3149600	79956000	32813000	1222900000	1235400000	9792100	9062000	1376100	1064300	1390800	1276100	6996900	5297300	25657000000	22947000000	1749300000	2766200000	357280000	174980000	16395000000	15726000000	3005400000	2779200000	1201000000	815210000	488030000	582470000	720760000
EmuJ_000381800.1|EmuJ_000381800.1	EmuJ_000381800	EmuJ_000381800.1|EmuJ_000381800.1	EmuJ_000381800.1|EmuJ_000381800.1	gene=EmuJ_000381800	1	3	24.4	9.5993	86	0	2.8977	380160000	3	13			-1	126720000		11290000																91070000
EmuJ_000382200.1|EmuJ_000382200.1	EmuJ_000382200	EmuJ_000382200.1|EmuJ_000382200.1	EmuJ_000382200.1|EmuJ_000382200.1	gene=EmuJ_000382200	1	30	94.8	19.781	173	0	323.31	2116600000000	9	1911			-1	235180000000	8059600000	18306000000	9369600	13275000	17561000000	15306000000	548480000	703400000	138230000	168240000	17160000	16995000	185300000	71488000	100250000	83040000	126990000000	303720000000	20708000000	23576000000	125080000000	133470000000	27621000000	28043000000	107870000000	112710000000	34202000000	37182000000	85666000000	60661000000	27521000000
EmuJ_000383700.1|EmuJ_000383700.1	EmuJ_000383700	EmuJ_000383700.1|EmuJ_000383700.1;EmuJ_000384800.1|EmuJ_000384800.1;EmuJ_000384000.1|EmuJ_000384000.1;EmuJ_000384300.1|EmuJ_000384300.1;EmuJ_000279100.1|EmuJ_000279100.1;EmuJ_001203100.1|EmuJ_001203100.1;EmuJ_000398500.1|EmuJ_000398500.1;EmuJ_000336700.1|EmuJ_000336700.1;EmuJ_000367600.1|EmuJ_000367600.1;EmuJ_000386300.1|EmuJ_000386300.1;EmuJ_000336500.1|EmuJ_000336500.1;EmuJ_000367300.1|EmuJ_000…	EmuJ_000383700.1|EmuJ_000383700.1;EmuJ_000384800.1|EmuJ_000384800.1;EmuJ_000384000.1|EmuJ_000384000.1;EmuJ_000384300.1|EmuJ_000384300.1;EmuJ_000279100.1|EmuJ_000279100.1;EmuJ_001203100.1|EmuJ_001203100.1;EmuJ_000398500.1|EmuJ_000398500.1;EmuJ_000336700.1|EmuJ_000336700.1;EmuJ_000367600.1|EmuJ_000367600.1;EmuJ_000386300.1|EmuJ_000386300.1;EmuJ_000336500.1|EmuJ_000336500.1;EmuJ_000367300.1|EmuJ_000…	gene=EmuJ_000383700;gene=EmuJ_000384800;gene=EmuJ_000384000;gene=EmuJ_000384300;gene=EmuJ_000279100;gene=EmuJ_001203100;gene=EmuJ_000398500;gene=EmuJ_000336700;gene=EmuJ_000367600;gene=EmuJ_000386300;gene=EmuJ_000336500;gene=EmuJ_000367300;gene=EmuJ_000037	24	7	35.2	17.083	159	0	12.01	5788300000	10	102			-1;-1;-1;-1;-1;-1;-1;-1;-1;-1;-1;-1;-1;-1;-1;-1;-1;-1;-1;-1;-1;-1;-1;-1	578830000	25124000	23250000	970880	1811300	104380000	93266000	48769000	55584000	3632900	2701300	803460	962830	8044900	1189200	13559000	14607000	595810000	507130000	2018300000	2519600000	1037600000	1044200000	1804000000	2069000000	2248700000	2023200000	1643400000	2007100000	4629400000	3652500000	2426400000
EmuJ_000388100.1|EmuJ_000388100.1	EmuJ_000388100	EmuJ_000388100.1|EmuJ_000388100.1;EmuJ_000387600.1|EmuJ_000387600.1;EmuJ_000387100.1|EmuJ_000387100.1;EmuJ_000386600.1|EmuJ_000386600.1;EmuJ_000385500.1|EmuJ_000385500.1;EmuJ_000385100.1|EmuJ_000385100.1;EmuJ_000384600.1|EmuJ_000384600.1;EmuJ_000367100.1|EmuJ_000367100.1;EmuJ_000323100.1|EmuJ_000323100.1;EmuJ_000323000.1|EmuJ_000323000.1;EmuJ_000031300.1|EmuJ_000031300.1;EmuJ_000305000.1|EmuJ_000…	EmuJ_000388100.1|EmuJ_000388100.1;EmuJ_000387600.1|EmuJ_000387600.1;EmuJ_000387100.1|EmuJ_000387100.1;EmuJ_000386600.1|EmuJ_000386600.1;EmuJ_000385500.1|EmuJ_000385500.1;EmuJ_000385100.1|EmuJ_000385100.1;EmuJ_000384600.1|EmuJ_000384600.1;EmuJ_000367100.1|EmuJ_000367100.1;EmuJ_000323100.1|EmuJ_000323100.1;EmuJ_000323000.1|EmuJ_000323000.1;EmuJ_000031300.1|EmuJ_000031300.1	gene=EmuJ_000388100;gene=EmuJ_000387600;gene=EmuJ_000387100;gene=EmuJ_000386600;gene=EmuJ_000385500;gene=EmuJ_000385100;gene=EmuJ_000384600;gene=EmuJ_000367100;gene=EmuJ_000323100;gene=EmuJ_000323000;gene=EmuJ_000031300	13	17	62.1	11.367	103	0	18.65	1350400000	6	176			-1;-1;-1;-1;-1;-1;-1;-1;-1;-1;-1;-1;-1	225070000	13756000	22505000	1755700	2032400	11997000	11930000	3614200	1603000	4983000	3875000	1399100	1870500	5411200	1924600	3745700	2917400	256360000	349760000	1896600000	1658600000	87157000	102130000	103570000	39827000	1384000000	1377800000	969060000	2037200000	1501700000	1348900000	433440000
EmuJ_000389000.1|EmuJ_000389000.1	EmuJ_000389000	EmuJ_000389000.1|EmuJ_000389000.1	EmuJ_000389000.1|EmuJ_000389000.1	gene=EmuJ_000389000	1	14	17.2	146.26	1334	0	34.902	764950000	69	24			-1	11086000							459850
EmuJ_000389100.1|EmuJ_000389100.1	EmuJ_000389100	EmuJ_000389100.1|EmuJ_000389100.1	EmuJ_000389100.1|EmuJ_000389100.1	gene=EmuJ_000389100	1	30	61.6	52.258	487	0	323.31	274030000000	22	757			-1	12456000000	403050000	455900000			2515000000	2155600000	771860000	585940000	2443400	1550000	31934		9078900	3161400	18273000	14261000	23759000000	21017000000			59120000000	58637000000	58655000000	50277000000	4730800000	3782100000	163860000		11901000000	7174300000	4520000000
EmuJ_000391200.1|EmuJ_000391200.1	EmuJ_000391200	EmuJ_000391200.1|EmuJ_000391200.1	EmuJ_000391200.1|EmuJ_000391200.1	gene=EmuJ_000391200	1	7	15.3	86.162	785	0	6.614	310320000	42	13			-1	7388500					1288200	2324900										58863					118460000	74646000
EmuJ_000391250.1|EmuJ_000391250.1	EmuJ_000391250	EmuJ_000391250.1|EmuJ_000391250.1	EmuJ_000391250.1|EmuJ_000391250.1	gene=EmuJ_000391250	1	4	13.3	52.139	466	0	7.9347	545880000	19	21			-1	28730000						12803000	5434600	2013900														184260000	329510000	264930000
EmuJ_000391500.1|EmuJ_000391500.1	EmuJ_000391500	EmuJ_000391500.1|EmuJ_000391500.1	EmuJ_000391500.1|EmuJ_000391500.1	gene=EmuJ_000391500	1	6	5.6	185.34	1719	0	4.6903	76443000	87	21			-1	878660	195320	313590							54070	48406			26092	23267			49676000	40465000							355600000	326200000			119770000	179390000
EmuJ_000391800.1|EmuJ_000391800.1	EmuJ_000391800	EmuJ_000391800.1|EmuJ_000391800.1	EmuJ_000391800.1|EmuJ_000391800.1	gene=EmuJ_000391800	1	8	46.6	18.298	163	0	323.31	4784400000	6	82			-1	797410000	136370000	198250000			27151000	23964000	184260000	149340000	490570	568860			322150		3053700	4149800	1897100000	2301400000			165830000	172040000	4317800000	3567900000	306230000	376650000			188800000		273800000
EmuJ_000392000.1|EmuJ_000392000.1	EmuJ_000392000	EmuJ_000392000.1|EmuJ_000392000.1	EmuJ_000392000.1|EmuJ_000392000.1	gene=EmuJ_000392000	1	26	68.4	51.394	472	0	191.31	24147000000	22	184			-1	1097600000	12100000	9187200			213560000	164810000	71719000	63114000		43458			61306	48519	549620		364590000	274560000			5064500000	4340600000	6198300000	2608800000		83240000			103940000	107000000	97115000
EmuJ_000392300.1|EmuJ_000392300.1	EmuJ_000392300	EmuJ_000392300.1|EmuJ_000392300.1	EmuJ_000392300.1|EmuJ_000392300.1	gene=EmuJ_000392300	1	6	22.4	47.225	429	0	15.119	1260700000	18	43			-1	70039000	8405900	8974800			8611300	18144000		460190									308410000	249060000			271210000	307940000		100320000
EmuJ_000393000.1|EmuJ_000393000.1	EmuJ_000393000	EmuJ_000393000.1|EmuJ_000393000.1	EmuJ_000393000.1|EmuJ_000393000.1	gene=EmuJ_000393000	1	39	80.4	34.686	316	0	323.31	667720000000	19	1612			-1	35143000000	931050000	804480000	279690	276100	3023900000	3108100000	7132100000	6491400000	10095000	9572300	99910	170530	16521000	8358200	95315000	70026000	33212000000	25353000000	1142200000	853990000	45920000000	48134000000	497720000000	457910000000	18371000000	22367000000	416010000	731390000	26014000000	25292000000	37768000000
EmuJ_000393100.1|EmuJ_000393100.1	EmuJ_000393100	EmuJ_000393100.1|EmuJ_000393100.1	EmuJ_000393100.1|EmuJ_000393100.1	gene=EmuJ_000393100	1	24	48.5	96.852	891	0	323.31	4204700000	40	194			-1	105120000	12412000	14058000			8692500	11686000	19115000	19280000	22794	97484			9939.2	11092	150920	62745	1354100000	1500500000			338510000	334010000	2869100000	2821900000	80909000	223770000			33122000	48083000	75455000
EmuJ_000393300.1|EmuJ_000393300.1	EmuJ_000393300	EmuJ_000393300.1|EmuJ_000393300.1	EmuJ_000393300.1|EmuJ_000393300.1	gene=EmuJ_000393300	1	15	38.6	59.679	533	0	43.921	1865800000	28	95			-1	66636000	16208000	15956000					14032000	9306000							759270	857200	811060000	1011500000					1192300000	978470000							406450000
EmuJ_000393400.1|EmuJ_000393400.1	EmuJ_000393400	EmuJ_000393400.1|EmuJ_000393400.1	EmuJ_000393400.1|EmuJ_000393400.1	gene=EmuJ_000393400	1	13	31.7	60.569	543	0	53.34	1675500000	22	105			-1	76160000	12849000	6488900					25052000	12969000	8714.7	10737					436310	1347700	655460000	347500000					1832500000	926190000	16977000	22187000					215930000
EmuJ_000393800.1|EmuJ_000393800.1	EmuJ_000393800	EmuJ_000393800.1|EmuJ_000393800.1	EmuJ_000393800.1|EmuJ_000393800.1	gene=EmuJ_000393800	1	4	28.8	17.991	156	0	78.135	3592100000	8	71			-1	449020000	49128000	69707000			37809000	19811000	75538000	90800000	325040	396020			447470	436070	1857100	1843600	803010000	979070000			163660000	281610000	2108400000	2599800000	171620000	223700000			220890000	285570000	251390000
EmuJ_000394000.1|EmuJ_000394000.1	EmuJ_000394000	EmuJ_000394000.1|EmuJ_000394000.1	EmuJ_000394000.1|EmuJ_000394000.1	gene=EmuJ_000394000	1	6	28.9	28.571	256	0	26.01	1160800000	13	32			-1	89293000	18973000	2332900			12095000	7719100	17816000	16890000									651890000	60250000			148160000	111420000	855250000	860270000
EmuJ_000394100.1|EmuJ_000394100.1	EmuJ_000394100	EmuJ_000394100.1|EmuJ_000394100.1	EmuJ_000394100.1|EmuJ_000394100.1	gene=EmuJ_000394100	1	12	42.7	46.404	412	0	238.28	7197400000	26	116			-1	276820000	7273500	8411200			85471000	70970000	3470100	5417700	27579	28844			30617				557770000	741110000			2235300000	1438000000	523910000	609610000	72017000	79892000			110600000
EmuJ_000395100.1|EmuJ_000395100.1	EmuJ_000395100	EmuJ_000395100.1|EmuJ_000395100.1	EmuJ_000395100.1|EmuJ_000395100.1	gene=EmuJ_000395100	1	3	8.4	61.355	548	0	5.346	83628000	32	8			-1	2613400		1838400					629040																72053000
EmuJ_000395500.1|EmuJ_000395500.1	EmuJ_000395500	EmuJ_000395500.1|EmuJ_000395500.1	EmuJ_000395500.1|EmuJ_000395500.1	gene=EmuJ_000395500	1	27	56.4	57.685	498	0	303.46	20601000000	31	314			-1	664530000	73872000	85211000			160020000	146370000	8919500	8076300	1119500	947190			905140	794810	404170	65831	5545700000	5362000000			4700800000	5192600000	852010000	780660000	3292600000	2997100000			1946600000	2715400000	246880000
EmuJ_000406500.1|EmuJ_000406500.1	EmuJ_000406500	EmuJ_000406500.1|EmuJ_000406500.1	EmuJ_000406500.1|EmuJ_000406500.1	gene=EmuJ_000406500	1	3	26.1	30.222	291	0	14.131	199090000	6	7			-1	33182000					12918000	18079000															91528000	102410000
EmuJ_000406600.1|EmuJ_000406600.1	EmuJ_000406600	EmuJ_000406600.1|EmuJ_000406600.1	EmuJ_000406600.1|EmuJ_000406600.1	gene=EmuJ_000406600	1	5	16.6	58.83	548	0	8.8379	100470000	22	17			-1	4566800							3075200	1206200							201830	83656							188620000	133310000							72645000
EmuJ_000406800.1|EmuJ_000406800.1	EmuJ_000406800	EmuJ_000406800.1|EmuJ_000406800.1;EmuJ_000407100.1|EmuJ_000407100.1;EmuJ_000036200.1|EmuJ_000036200.1	EmuJ_000406800.1|EmuJ_000406800.1;EmuJ_000407100.1|EmuJ_000407100.1	gene=EmuJ_000406800;gene=EmuJ_000407100	3	14	34.1	66.137	595	0	85.642	8500000000	28	114			-1;-1;-1	303570000	3607000	22074000			83538000	71793000	9659900	8755000					59671				346100000	942120000			2514400000	2280600000	1061000000	864200000					106300000
EmuJ_000407200.1|EmuJ_000407200.1	EmuJ_000407200	EmuJ_000407200.1|EmuJ_000407200.1;EmuJ_000406900.1|EmuJ_000406900.1	EmuJ_000407200.1|EmuJ_000407200.1;EmuJ_000406900.1|EmuJ_000406900.1	gene=EmuJ_000407200;gene=EmuJ_000406900	2	32	91.7	41.823	375	0	323.31	624390000000	20	2121			-1;-1	31220000000	2160900000	2700100000	1348000	1607200	4160900000	2616000000	5402800000	4886000000	28770000	15869000	1664600	1707800	37774000	14863000	645690000	451300000	106760000000	116160000000	5805800000	5303400000	76973000000	65142000000	375070000000	342490000000	28990000000	22335000000	8043400000	7846500000	44699000000	38393000000	146800000000
EmuJ_000407300.1|EmuJ_000407300.1	EmuJ_000407300	EmuJ_000407300.1|EmuJ_000407300.1	EmuJ_000407300.1|EmuJ_000407300.1	gene=EmuJ_000407300	1	4	59.8	41.9	376	0	4.0267	2235800000	20	6			-1	111790000	1956500														104860000	1617900	49360000														41181000000
EmuJ_000409800.1|EmuJ_000409800.1	EmuJ_000409800	EmuJ_000409800.1|EmuJ_000409800.1	EmuJ_000409800.1|EmuJ_000409800.1	gene=EmuJ_000409800	1	4	28.8	25.35	226	0	5.18	26820000	12	9			-1	2235000	353860
EmuJ_000410000.1|EmuJ_000410000.1	EmuJ_000410000	EmuJ_000410000.1|EmuJ_000410000.1	EmuJ_000410000.1|EmuJ_000410000.1	gene=EmuJ_000410000	1	3	3.5	167.14	1530	0	4.7368	82860000	75	4			-1	1104800	471680	424680					35468										77443000	64131000
EmuJ_000410100.1|EmuJ_000410100.1	EmuJ_000410100	EmuJ_000410100.1|EmuJ_000410100.1	EmuJ_000410100.1|EmuJ_000410100.1	gene=EmuJ_000410100	1	29	73.5	44.958	412	0	323.31	59972000000	23	615			-1	2607500000	269680000	307440000	170220	181770	190360000	195310000	504170000	453540000	2195300	1656800	107120	173440	1615900	897150	7878400	8476200	13252000000	13555000000	925030000	733550000	4667600000	5690300000	39450000000	37833000000	3972600000	3507400000	570480000	901540000	2745300000	2204900000	3409200000
EmuJ_000410300.1|EmuJ_000410300.1	EmuJ_000410300	EmuJ_000410300.1|EmuJ_000410300.1	EmuJ_000410300.1|EmuJ_000410300.1	gene=EmuJ_000410300	1	5	1.2	631.09	5661	0.0033975	1.5947	107730000	299	10			-1	360290	56968														25429	24715	37289000														148940000
EmuJ_000410600.1|EmuJ_000410600.1	EmuJ_000410600	EmuJ_000410600.1|EmuJ_000410600.1	EmuJ_000410600.1|EmuJ_000410600.1	gene=EmuJ_000410600	1	3	6.8	90.776	819	1	-2	71866000	43	3	+		-1	1671300						1652800									18516																15597000
EmuJ_000410700.1|EmuJ_000410700.1	EmuJ_000410700	EmuJ_000410700.1|EmuJ_000410700.1;EmuJ_000410800.1|EmuJ_000410800.1	EmuJ_000410700.1|EmuJ_000410700.1;EmuJ_000410800.1|EmuJ_000410800.1	gene=EmuJ_000410700;gene=EmuJ_000410800	2	2	2.2	162.65	1581	0	5.3945	25175000	43	3			-1;-1	585460	223510	106380															21039000	9210400
EmuJ_000412200.1|EmuJ_000412200.1	EmuJ_000412200	EmuJ_000412200.1|EmuJ_000412200.1	EmuJ_000412200.1|EmuJ_000412200.1	gene=EmuJ_000412200	1	4	29.9	27.133	241	0	8.4801	181870000	15	17			-1	12125000						1331500	5596000	4313000							127270								319960000	202250000							46830000
EmuJ_000412250.1|EmuJ_000412250.1	EmuJ_000412250	EmuJ_000412250.1|EmuJ_000412250.1	EmuJ_000412250.1|EmuJ_000412250.1	gene=EmuJ_000412250	1	12	33.3	65.647	591	0	119.19	1185100000	30	58			-1	39504000	5665900	5031800			5852600	4763900	6238700	627700							65799	28835	352150000	275720000			241970000	232090000	398570000	64188000							53289000
EmuJ_000412400.1|EmuJ_000412400.1	EmuJ_000412400	EmuJ_000412400.1|EmuJ_000412400.1	EmuJ_000412400.1|EmuJ_000412400.1	gene=EmuJ_000412400	1	4	31.7	13.89	123	0	23.692	7040500000	5	109			-1	1408100000	296010000	279290000	250010	437490	295760000	282210000			3234200	3135200	331150	740990	26985000	4658100	7611900	8538900	3800800000	2249400000	282530000	367170000	1373000000	1491900000			1044700000	1091500000	366740000	728390000	7567500000	4113500000	568060000
EmuJ_000412500.1|EmuJ_000412500.1	EmuJ_000412500	EmuJ_000412500.1|EmuJ_000412500.1	EmuJ_000412500.1|EmuJ_000412500.1	gene=EmuJ_000412500	1	14	69.4	14.064	124	0	224.17	754820000000	5	2360			-1	150960000000	6949200000	10061000000	12867000	19194000	35818000000	33682000000	3527400000	4309100000	524210000	478960000	12397000	8869500	1080800000	353420000	578950000	317840000	54089000000	65645000000	14040000000	15104000000	162690000000	174090000000	85395000000	85952000000	171040000000	191600000000	11838000000	9342400000	278870000000	170500000000	55603000000
EmuJ_000412600.1|EmuJ_000412600.1	EmuJ_000412600	EmuJ_000412600.1|EmuJ_000412600.1	EmuJ_000412600.1|EmuJ_000412600.1	gene=EmuJ_000412600	1	2	19.1	10.229	89	0	3.954	54994000	2	11			-1	27497000					11280000	15422000	443430														19430000	32070000	5096800
EmuJ_000412700.1|EmuJ_000412700.1	EmuJ_000412700	EmuJ_000412700.1|EmuJ_000412700.1	EmuJ_000412700.1|EmuJ_000412700.1	gene=EmuJ_000412700	1	7	30.6	46.237	415	0	163.01	874380000	19	53			-1	46020000	6609500	5668300					2757000	2446100	211190	237880	52260		72849	85518	476670	565670	301230000	237610000					205460000	185530000	312480000	254880000	354340000		101200000	154530000	133450000
EmuJ_000412900.1|EmuJ_000412900.1	EmuJ_000412900	EmuJ_000412900.1|EmuJ_000412900.1	EmuJ_000412900.1|EmuJ_000412900.1	gene=EmuJ_000412900	1	8	27.9	39.065	341	0	11.304	184310000	16	62			-1	11520000			117690				1086100	1825100	249450	346430			371730	256050	910650	303170			349450000				94338000	108670000	254700000	360260000			409500000	423230000	245850000
EmuJ_000413100.1|EmuJ_000413100.1	EmuJ_000413100	EmuJ_000413100.1|EmuJ_000413100.1	EmuJ_000413100.1|EmuJ_000413100.1	gene=EmuJ_000413100	1	12	44.4	28.125	250	0	61.004	15307000000	13	188			-1	1177500000	23532000	23302000			481990000	457400000	10402000	17208000	200490	191480			2455200	1702800	336640	189070	699590000	665490000			5821500000	6443600000	574730000	807780000	115800000	117310000			2041500000	1927000000	99702000
EmuJ_000413200.1|EmuJ_000413200.1	EmuJ_000413200	EmuJ_000413200.1|EmuJ_000413200.1	EmuJ_000413200.1|EmuJ_000413200.1	gene=EmuJ_000413200	1	48	88.2	50.293	451	0	323.31	1119100000000	21	2445			-1	53289000000	1971500000	3331100000	871430	906970	8723800000	8593900000	3688800000	3304300000	15543000	14097000	431980	713010	30680000	8463200	54686000	40223000	109450000000	124000000000	3686800000	2950900000	176290000000	197930000000	273430000000	253410000000	23039000000	25288000000	2060100000	3197800000	37386000000	23703000000	19028000000
EmuJ_000413400.1|EmuJ_000413400.1	EmuJ_000413400	EmuJ_000413400.1|EmuJ_000413400.1	EmuJ_000413400.1|EmuJ_000413400.1	gene=EmuJ_000413400	1	2	9.4	36.065	309	0	3.7619	12916000	17	15			-1	759770				48819					44139	72399			153850	162110						124500000					55915000	97281000			126120000	250800000
EmuJ_000413500.1|EmuJ_000413500.1	EmuJ_000413500	EmuJ_000413500.1|EmuJ_000413500.1	EmuJ_000413500.1|EmuJ_000413500.1	gene=EmuJ_000413500	1	2	21.2	33.484	292	1	-2	3441400	11	2	+		-1	312850													312850																229630000
EmuJ_000413600.1|EmuJ_000413600.1	EmuJ_000413600	EmuJ_000413600.1|EmuJ_000413600.1	EmuJ_000413600.1|EmuJ_000413600.1	gene=EmuJ_000413600	1	8	17	45.388	393	0	87.9	822870000	15	55			-1	54858000	3459500	7908200					13982000	9831000					115680	180270	108740	453680	225080000	199910000					591890000	389980000					101560000	206320000	114310000
EmuJ_000413950.1|EmuJ_000413950.1	EmuJ_000413950	EmuJ_000413950.1|EmuJ_000413950.1	EmuJ_000413950.1|EmuJ_000413950.1	gene=EmuJ_000413950	1	4	25.7	30.427	269	0	8.588	356580000	12	13			-1	29715000	2375900	2482300			11980000	7611800											87232000	83824000			91362000	108660000
EmuJ_000414300.1|EmuJ_000414300.1	EmuJ_000414300	EmuJ_000414300.1|EmuJ_000414300.1	EmuJ_000414300.1|EmuJ_000414300.1	gene=EmuJ_000414300	1	2	6	65.766	598	0	4.8175	49027000	23	8			-1	2131600		475830					507640											22035000
EmuJ_000414400.1|EmuJ_000414400.1	EmuJ_000414400	EmuJ_000414400.1|EmuJ_000414400.1	EmuJ_000414400.1|EmuJ_000414400.1	gene=EmuJ_000414400	1	9	19.7	38.042	340	0	173.89	863630000	15	63			-1	57576000	18552000	13737000			2136400	11502000	1536600	1436400	878350	797600			447680	179250		78262	686310000	409650000			130460000	241440000	70346000	76107000	745070000	725810000			357370000	282680000
EmuJ_000415200.1|EmuJ_000415200.1	EmuJ_000415200	EmuJ_000415200.1|EmuJ_000415200.1	EmuJ_000415200.1|EmuJ_000415200.1	gene=EmuJ_000415200	1	4	23.9	12.214	109	0	323.31	99824000000	2	1437			-1	49912000000	3450200000	3059200000	126750000	203170000	113940000	77751000	4234800000	4414400000	1655300000	1534300000	218650000	184490000	514050000	288440000	2402300000	2083300000	19507000000	14601000000	55843000000	53829000000	368630000	279470000	46820000000	47122000000	243550000000	248380000000	65376000000	57305000000	76075000000	68871000000	95122000000
EmuJ_000416000.1|EmuJ_000416000.1	EmuJ_000416000	EmuJ_000416000.1|EmuJ_000416000.1	EmuJ_000416000.1|EmuJ_000416000.1	gene=EmuJ_000416000	1	9	78.7	14.436	122	0	33.223	8868200000	7	107			-1	1266900000	137130000	126330000			288960000	248540000	117290000	155890000	1357500	791130			814180	459010	7588500	8176000	1682900000	1461000000			2043300000	1985400000	3023000000	3500800000	516010000	351560000			442620000	442140000	1027100000
EmuJ_000416100.1|EmuJ_000416100.1	EmuJ_000416100	EmuJ_000416100.1|EmuJ_000416100.1	EmuJ_000416100.1|EmuJ_000416100.1	gene=EmuJ_000416100	1	11	68.9	17.27	151	0	173.28	17187000000	9	273			-1	1909700000	340470000	177250000			311720000	112620000	202080000	174550000	2573800	1870400			3741600	3850300	39248000	33700000	5647900000	4532300000			2752300000	1620100000	6216700000	5740900000	2058400000	1646200000			2131300000	3136700000	5014200000
EmuJ_000416200.1|EmuJ_000416200.1	EmuJ_000416200	EmuJ_000416200.1|EmuJ_000416200.1	EmuJ_000416200.1|EmuJ_000416200.1	gene=EmuJ_000416200	1	2	6.7	32.718	282	0.003758	1.5257	3304900000	18	26			-1	183600000	25741000	32106000			46124000	25232000	17125000	18526000						231920	1748700	1420900	837160000	960380000			349350000	321210000	706970000	1002700000						299050000	508920000
EmuJ_000416300.1|EmuJ_000416300.1	EmuJ_000416300	EmuJ_000416300.1|EmuJ_000416300.1	EmuJ_000416300.1|EmuJ_000416300.1	gene=EmuJ_000416300	1	6	3.9	163.54	1506	0	104.15	22096000000	71	87			-1	311220000	11815000	19108000			106210000	104620000	10310000	8795000					14392		34080		2113400000	2839700000			7361900000	8773100000	2792300000	1608600000					86416000		60072000
EmuJ_000416400.1|EmuJ_000416400.1	EmuJ_000416400	EmuJ_000416400.1|EmuJ_000416400.1	EmuJ_000416400.1|EmuJ_000416400.1	gene=EmuJ_000416400	1	20	84	27.179	250	0	56.805	4599100000	14	255			-1	328510000	63608000	58570000		38583		3445600		555590	257040	340450	1818900	1436700	661490	545020	406800	276340	2378200000	1814500000		61502000		89070000		56570000	300550000	388340000	3579500000	3126800000	792700000	786440000	165990000
EmuJ_000416500.1|EmuJ_000416500.1	EmuJ_000416500	EmuJ_000416500.1|EmuJ_000416500.1	EmuJ_000416500.1|EmuJ_000416500.1	gene=EmuJ_000416500	1	14	35.1	86.951	794	0	87.502	987850000	31	74			-1	31866000	1487300	1367200			164730	147800	2708100	2493400						14616		36533	152170000	113280000			14817000	15666000	394380000	309220000						46730000
EmuJ_000416900.1|EmuJ_000416900.1	EmuJ_000416900	EmuJ_000416900.1|EmuJ_000416900.1	EmuJ_000416900.1|EmuJ_000416900.1	gene=EmuJ_000416900	1	3	3.4	117.87	1079	0.00039604	2.5648	93736000	40	5			-1	2343400							1745900	597510															161130000	175920000
EmuJ_000417100.1|EmuJ_000417100.1	EmuJ_000417100	EmuJ_000417100.1|EmuJ_000417100.1	EmuJ_000417100.1|EmuJ_000417100.1	gene=EmuJ_000417100	1	29	81.9	36.556	332	0	323.31	20286000000	24	548			-1	845240000	45355000	53002000	43221	48972	130670000	102350000	19548000	20013000	1974600	941040	1346000	1882000	3020200	1810800	6936500	4510500	2377100000	2334600000	186120000	212560000	3288500000	3352500000	1784800000	1656300000	3646000000	2345500000	6515800000	9664600000	5301100000	4525100000	3725600000
EmuJ_000417200.1|EmuJ_000417200.1	EmuJ_000417200	EmuJ_000417200.1|EmuJ_000417200.1	EmuJ_000417200.1|EmuJ_000417200.1	gene=EmuJ_000417200	1	3	26.7	19.818	176	0	3.9866	55119000	12	10			-1	4593200		894270																48152000
EmuJ_000417350.1|EmuJ_000417350.1	EmuJ_000417350	EmuJ_000417350.1|EmuJ_000417350.1	EmuJ_000417350.1|EmuJ_000417350.1	gene=EmuJ_000417350	1	3	19.7	19.557	173	0.00078125	2.2528	31016000	8	3			-1	3877000		300360														367840		4838100
EmuJ_000417600.1|EmuJ_000417600.1	EmuJ_000417600	EmuJ_000417600.1|EmuJ_000417600.1	EmuJ_000417600.1|EmuJ_000417600.1	gene=EmuJ_000417600	1	14	13.4	182.4	1812	0	12.509	61275000	96	31			-1	638280													8676		278860	200520													58984000		419070000
EmuJ_000417800.1|EmuJ_000417800.1	EmuJ_000417800	EmuJ_000417800.1|EmuJ_000417800.1	EmuJ_000417800.1|EmuJ_000417800.1	gene=EmuJ_000417800	1	7	24.3	26.201	214	0	6.1732	236740000	10	20			-1	23674000										49618			5925500	5557900	6152100	5546100										295070000			6464700000	2638500000	791770000
EmuJ_000417900.1|EmuJ_000417900.1	EmuJ_000417900	EmuJ_000417900.1|EmuJ_000417900.1	EmuJ_000417900.1|EmuJ_000417900.1	gene=EmuJ_000417900	1	2	4.2	83.621	757	0.0062135	1.0916	18605000	35	4			-1	531580		38933			52126													2743600			1824400
EmuJ_000418600.1|EmuJ_000418600.1	EmuJ_000418600	EmuJ_000418600.1|EmuJ_000418600.1	EmuJ_000418600.1|EmuJ_000418600.1	gene=EmuJ_000418600	1	5	15.5	45.568	401	0	7.317	101030000	22	5			-1	4592200	1029400						870860	2458000							50187								129200000	136380000
EmuJ_000418900.1|EmuJ_000418900.1	EmuJ_000418900	EmuJ_000418900.1|EmuJ_000418900.1	EmuJ_000418900.1|EmuJ_000418900.1	gene=EmuJ_000418900	1	6	22.1	46.497	408	0	6.8539	325950000	28	15			-1	11641000	340980	2802500					1071000	1001300										166710000					83303000	79444000
EmuJ_000419100.1|EmuJ_000419100.1	EmuJ_000419100	EmuJ_000419100.1|EmuJ_000419100.1	EmuJ_000419100.1|EmuJ_000419100.1	gene=EmuJ_000419100	1	3	33.9	14.588	121	0	6.1351	35638000	4	27			-1	8909400									2200000	1593700	266700	189970	162330		2367900	1552200									512470000	459850000	268220000	194700000	57692000		132350000
EmuJ_000419300.1|EmuJ_000419300.1	EmuJ_000419300	EmuJ_000419300.1|EmuJ_000419300.1	EmuJ_000419300.1|EmuJ_000419300.1	gene=EmuJ_000419300	1	2	16.8	24.239	214	0	323.31	388520000	10	59			-1	38852000	5100100	18387000					3661500	6760500	254980	288630			304540	313150	244450	377820	195890000	277050000					110860000	149980000	148860000	180680000			176270000	236820000	81854000
EmuJ_000419400.1|EmuJ_000419400.1	EmuJ_000419400	EmuJ_000419400.1|EmuJ_000419400.1	EmuJ_000419400.1|EmuJ_000419400.1	gene=EmuJ_000419400	1	3	36.5	10.428	96	0	145.32	2399200000	4	132			-1	599810000	83747000	86591000	1050800	1553100	76466000	30196000	53798000	58890000	6033000	4431800	565870	899230	3121000	1055800	17747000	11346000	859460000	872770000	746860000	822690000	236700000	111480000	733710000	664190000	1512800000	1544300000	534560000	636120000	910770000	539620000	1134200000
EmuJ_000419700.1|EmuJ_000419700.1	EmuJ_000419700	EmuJ_000419700.1|EmuJ_000419700.1	EmuJ_000419700.1|EmuJ_000419700.1	gene=EmuJ_000419700	1	7	13.5	107.99	997	0	13.405	64604000	43	40			-1	1502400	182790	106090			158010	12600	135150	114650	194560	127950			15672	13608	238950	171950	36088000	14773000			7761100	5893700	60730000	23174000	545470000	135530000			85802000	96909000	339670000
EmuJ_000419900.1|EmuJ_000419900.1	EmuJ_000419900	EmuJ_000419900.1|EmuJ_000419900.1	EmuJ_000419900.1|EmuJ_000419900.1	gene=EmuJ_000419900	1	3	14.4	30.987	278	0	5.2286	70636000	18	13			-1	3924200						1498500																59794000
EmuJ_000420000.1|EmuJ_000420000.1	EmuJ_000420000	EmuJ_000420000.1|EmuJ_000420000.1	EmuJ_000420000.1|EmuJ_000420000.1	gene=EmuJ_000420000	1	24	46.2	80.715	741	0	234.05	4499100000	45	134			-1	99980000	7383800		116770	93893	19083000	15719000	182040	282030	163390	193160	13950	37687	182120	206970	383120	99346	725660000		534570000	548610000	632060000	542550000		99553000	488990000	693100000	194080000	431030000	509240000	746320000	307620000
EmuJ_000420300.1|EmuJ_000420300.1	EmuJ_000420300	EmuJ_000420300.1|EmuJ_000420300.1	EmuJ_000420300.1|EmuJ_000420300.1	gene=EmuJ_000420300	1	2	8.9	34.453	315	0	3.0725	155680000	16	8			-1	9730000							779210	2833400															161650000	98125000
EmuJ_000420600.1|EmuJ_000420600.1	EmuJ_000420600	EmuJ_000420600.1|EmuJ_000420600.1;EmuJ_000421100.1|EmuJ_000421100.1;EmuJ_000971300.1|EmuJ_000971300.1;EmuJ_000971200.1|EmuJ_000971200.1	EmuJ_000420600.1|EmuJ_000420600.1;EmuJ_000421100.1|EmuJ_000421100.1;EmuJ_000971300.1|EmuJ_000971300.1;EmuJ_000971200.1|EmuJ_000971200.1	gene=EmuJ_000420600;gene=EmuJ_000421100;gene=EmuJ_000971300;gene=EmuJ_000971200	4	2	1.9	116.86	1026	1	-2	30110000	49	0	+		-1;-1;-1;-1	614490					221570
EmuJ_000421400.1|EmuJ_000421400.1	EmuJ_000421400	EmuJ_000421400.1|EmuJ_000421400.1	EmuJ_000421400.1|EmuJ_000421400.1	gene=EmuJ_000421400	1	6	17.6	71.773	659	0	11.255	719720000	24	19			-1	29989000					14714000	9055900															311970000	234750000
EmuJ_000421550.1|EmuJ_000421550.1	EmuJ_000421550	EmuJ_000421550.1|EmuJ_000421550.1	EmuJ_000421550.1|EmuJ_000421550.1	gene=EmuJ_000421550	1	12	50.7	31.711	290	0	76.082	3424100000	15	175			-1	228280000	38414000	36652000	404350	512320	29641000	25552000	18692000	18702000	247480	209500	77129	191760	868550		803450	2708100	1357900000	1169100000	1173200000	1109300000	451990000	474060000	978020000	918140000	294810000	258840000	282870000	621840000	987990000		255490000
EmuJ_000421700.1|EmuJ_000421700.1	EmuJ_000421700	EmuJ_000421700.1|EmuJ_000421700.1	EmuJ_000421700.1|EmuJ_000421700.1	gene=EmuJ_000421700	1	16	56.4	26.317	236	0	131.5	6501700000	16	84			-1	406360000	173650000	193220000			8499300		488870	641970	789840	949380			49125	48283			2659800000	8532500000			184740000		14723000	19678000	1096100000	1697600000			71251000	91093000
EmuJ_000421800.1|EmuJ_000421800.1	EmuJ_000421800	EmuJ_000421800.1|EmuJ_000421800.1	EmuJ_000421800.1|EmuJ_000421800.1	gene=EmuJ_000421800	1	20	50.7	51.473	442	0	89.59	21254000000	23	238			-1	924090000	55772000	57789000			206120000	203550000	8684400	12278000	107920	187820			231920	172450			2881000000	2989800000			3879800000	4863100000	886380000	1263500000	182910000	336550000			393580000	423190000
EmuJ_000422000.1|EmuJ_000422000.1	EmuJ_000422000	EmuJ_000422000.1|EmuJ_000422000.1	EmuJ_000422000.1|EmuJ_000422000.1	gene=EmuJ_000422000	1	2	15.3	16.667	144	0.00077399	2.0378	53570000	10	4			-1	5357000	2142700	3214200															61102000	50523000
EmuJ_000422100.1|EmuJ_000422100.1	EmuJ_000422100	EmuJ_000422100.1|EmuJ_000422100.1	EmuJ_000422100.1|EmuJ_000422100.1	gene=EmuJ_000422100	1	8	38	36.623	329	0	126.37	9396700000	14	113			-1	671190000	217340000	176860000		35960	50374000	35893000	80604000	78177000	739990	558780	47425		66648	50755	2068000	1726300	6889200000	5517400000		81574000	676740000	611450000	3956100000	3899500000	679310000	382550000	141970000		70506000	69843000	572940000
EmuJ_000422300.1|EmuJ_000422300.1	EmuJ_000422300	EmuJ_000422300.1|EmuJ_000422300.1	EmuJ_000422300.1|EmuJ_000422300.1	gene=EmuJ_000422300	1	28	16.9	276.89	2521	0	66.523	210160000	119	118			-1	1766000							21413						12433	17225	267750	401230							34895000						212100000	115050000	614280000
EmuJ_000422400.1|EmuJ_000422400.1	EmuJ_000422400	EmuJ_000422400.1|EmuJ_000422400.1	EmuJ_000422400.1|EmuJ_000422400.1	gene=EmuJ_000422400	1	18	14.9	217.98	1982	0	25.218	157160000	88	64			-1	1785900															299640	465730															581980000
EmuJ_000422500.1|EmuJ_000422500.1	EmuJ_000422500	EmuJ_000422500.1|EmuJ_000422500.1	EmuJ_000422500.1|EmuJ_000422500.1	gene=EmuJ_000422500	1	23	60.4	55.525	508	0	253.86	9314800000	27	229			-1	344990000	28640000	49542000			12598000	16440000	78666000	96216000	163610	200720			82028	93165	2309700	1105500	1283700000	2729300000			362750000	550530000	7287200000	10296000000	340700000	496440000			202200000	283660000	818220000
EmuJ_000422600.1|EmuJ_000422600.1	EmuJ_000422600	EmuJ_000422600.1|EmuJ_000422600.1	EmuJ_000422600.1|EmuJ_000422600.1	gene=EmuJ_000422600	1	42	70.7	72.656	661	0	323.31	78710000000	35	1483			-1	2248800000	297070000	292740000	150650	116980	300410000	219290000	203780000	183170000	2572800	2137300	239510	261790	3390100	3979700	23117000	26447000	29559000000	23223000000	1071000000	630950000	8018000000	6399200000	22311000000	21553000000	7029000000	7536800000	1686700000	1866200000	7719300000	9322800000	14002000000
EmuJ_000422900.1|EmuJ_000422900.1	EmuJ_000422900	EmuJ_000422900.1|EmuJ_000422900.1	EmuJ_000422900.1|EmuJ_000422900.1	gene=EmuJ_000422900	1	14	12.9	165.02	1489	0	85.374	1280100000	77	54			-1	16624000	1688300	740320					6058700	6027600									276330000	119750000					1768800000	1485500000
EmuJ_000423200.1|EmuJ_000423200.1	EmuJ_000423200	EmuJ_000423200.1|EmuJ_000423200.1	EmuJ_000423200.1|EmuJ_000423200.1	gene=EmuJ_000423200	1	16	42.5	61.163	558	0	81.236	3899400000	32	128			-1	121860000	2501700	2675800			29503000	26914000	9517000	7816800						53888	201900	106780	134970000	149390000			859960000	1040800000	1126300000	1221900000						117170000	105850000
EmuJ_000423300.1|EmuJ_000423300.1	EmuJ_000423300	EmuJ_000423300.1|EmuJ_000423300.1	EmuJ_000423300.1|EmuJ_000423300.1	gene=EmuJ_000423300	1	12	42.9	34.811	315	0	35.675	744560000	12	102			-1	62046000	5898100	14445000	917560	944300					4329800	3054100	854570	908830	414650	298450	13268000	15634000	158950000	390270000	1964500000	1415300000					3742500000	3161100000	1966400000	2056200000	390370000	399870000	2700200000
EmuJ_000423400.1|EmuJ_000423400.1	EmuJ_000423400	EmuJ_000423400.1|EmuJ_000423400.1	EmuJ_000423400.1|EmuJ_000423400.1	gene=EmuJ_000423400	1	7	40.2	35.282	326	0	26.288	693300000	9	21			-1	77033000		1343600			43429000	18123000	1546700	1242300							1060500			35433000			398720000	104890000	72517000	73690000							78488000
EmuJ_000423900.1|EmuJ_000423900.1	EmuJ_000423900	EmuJ_000423900.1|EmuJ_000423900.1	EmuJ_000423900.1|EmuJ_000423900.1	gene=EmuJ_000423900	1	7	28.2	23.75	202	0	5.7977	172570000	10	26			-1	17257000	3629300	2919300												182190	182710	97183														159960000
EmuJ_000424000.1|EmuJ_000424000.1	EmuJ_000424000	EmuJ_000424000.1|EmuJ_000424000.1	EmuJ_000424000.1|EmuJ_000424000.1	gene=EmuJ_000424000	1	13	17.2	137.63	1233	0	29.34	642400000	51	36			-1	12596000	595960	631330			1177400	714370	631200	1730200													53578000	67191000	110080000	373560000
EmuJ_000424400.1|EmuJ_000424400.1	EmuJ_000424400	EmuJ_000424400.1|EmuJ_000424400.1	EmuJ_000424400.1|EmuJ_000424400.1	gene=EmuJ_000424400	1	2	5	84.779	780	0.0040756	1.3162	5693000	36	3			-1	158140	56273	56742														45123	4434800	4112900
EmuJ_000424800.1|EmuJ_000424800.1	EmuJ_000424800	EmuJ_000424800.1|EmuJ_000424800.1	EmuJ_000424800.1|EmuJ_000424800.1	gene=EmuJ_000424800	1	39	38.4	144.9	1293	0	323.31	32739000000	72	527			-1	454700000	78644000	61754000			69678000	66142000	17293000	16458000	208370	249580			114490	77816	492750	263990	10729000000	9274500000			4708400000	5207300000	4382600000	4543000000	1270300000	1540600000			661620000	641040000	743800000
EmuJ_000425200.1|EmuJ_000425200.1	EmuJ_000425200	EmuJ_000425200.1|EmuJ_000425200.1	EmuJ_000425200.1|EmuJ_000425200.1	gene=EmuJ_000425200	1	3	37.6	12.486	109	0	5.0483	70358000	7	24			-1	10051000				366940			2236800	1643800	123630	141150	127350	86683	172360	160620						403740000				86196000	67566000	81823000	184910000	128270000	88439000	107200000
EmuJ_000425300.1|EmuJ_000425300.1	EmuJ_000425300	EmuJ_000425300.1|EmuJ_000425300.1	EmuJ_000425300.1|EmuJ_000425300.1	gene=EmuJ_000425300	1	10	33.5	55.259	481	0	267.32	1701700000	25	66			-1	68069000	5140200	2901700			6283700	9081600	18007000	15984000							235540	87048	209050000	110520000			121750000	227470000	1739200000	1572100000							112710000
EmuJ_000425750.1|EmuJ_000425750.1	EmuJ_000425750	EmuJ_000425750.1|EmuJ_000425750.1	EmuJ_000425750.1|EmuJ_000425750.1	gene=EmuJ_000425750	1	6	36.8	34.322	302	0	11.584	1521300000	16	46			-1	95081000	14926000	22164000			2008500	7385200	12608000	11932000								219890	543380000	530910000			54499000	137840000	711820000	735820000
EmuJ_000425800.1|EmuJ_000425800.1	EmuJ_000425800	EmuJ_000425800.1|EmuJ_000425800.1	EmuJ_000425800.1|EmuJ_000425800.1	gene=EmuJ_000425800	1	2	5	97.172	896	0	4.7945	19052000	42	4			-1	453620	37484				258320	157810															10849000	7810500
EmuJ_000426500.1|EmuJ_000426500.1	EmuJ_000426500	EmuJ_000426500.1|EmuJ_000426500.1;EmuJ_000425900.1|EmuJ_000425900.1	EmuJ_000426500.1|EmuJ_000426500.1	gene=EmuJ_000426500	2	4	3.3	196.78	1768	0	2.9136	12904000	82	11			-1;-1	157370									56523	12417			11364	12393	42811	11178									187670000	145250000			117660000	166910000	58883000
EmuJ_000427400.1|EmuJ_000427400.1	EmuJ_000427400	EmuJ_000427400.1|EmuJ_000427400.1	EmuJ_000427400.1|EmuJ_000427400.1	gene=EmuJ_000427400	1	11	16.6	110.92	984	0	20.985	501100000	42	30			-1	11931000							5702300	3405900															634290000	538450000
EmuJ_000427900.1|EmuJ_000427900.1	EmuJ_000427900	EmuJ_000427900.1|EmuJ_000427900.1	EmuJ_000427900.1|EmuJ_000427900.1	gene=EmuJ_000427900	1	4	15.1	28.589	245	0.0003962	2.5718	138020000	12	12			-1	11502000		5884800					2652800	2128800								186760		118840000					101410000	105470000
EmuJ_000428000.1|EmuJ_000428000.1	EmuJ_000428000	EmuJ_000428000.1|EmuJ_000428000.1	EmuJ_000428000.1|EmuJ_000428000.1	gene=EmuJ_000428000	1	12	15.7	157.5	1480	0	14.417	71182000	69	28			-1	1031600		639400	16308						25623	18052					234550	97688			156200000						172220000	128700000					290970000
EmuJ_000428500.1|EmuJ_000428500.1	EmuJ_000428500	EmuJ_000428500.1|EmuJ_000428500.1	EmuJ_000428500.1|EmuJ_000428500.1	gene=EmuJ_000428500	1	15	44.4	35.443	324	0	323.31	48927000000	17	315			-1	2878100000	142400000	162710000			551870000	536580000	322130000	327480000	719000	603360			2107800	424640	4424300	5233200	6656400000	5444700000			8267200000	8799300000	20410000000	19992000000	1019800000	894830000			2842900000	764780000	1549700000
EmuJ_000428900.1|EmuJ_000428900.1	EmuJ_000428900	EmuJ_000428900.1|EmuJ_000428900.1	EmuJ_000428900.1|EmuJ_000428900.1	gene=EmuJ_000428900	1	11	22.5	90.158	816	0	26.598	1253100000	32	39			-1	39160000	5145100	3402500			1648700	3499300	11244000	10136000					48141			123450	273890000	173340000			45644000	114160000	1434500000	1160200000					113880000
EmuJ_000429200.1|EmuJ_000429200.1	EmuJ_000429200	EmuJ_000429200.1|EmuJ_000429200.1	EmuJ_000429200.1|EmuJ_000429200.1	gene=EmuJ_000429200	1	6	19.2	41.572	360	0	11.845	294660000	25	32			-1	11786000	609810	1111300			130990	2493700	1347600	766510									58146000	50125000			16649000	45621000	131770000	115640000
EmuJ_000429700.1|EmuJ_000429700.1	EmuJ_000429700	EmuJ_000429700.1|EmuJ_000429700.1	EmuJ_000429700.1|EmuJ_000429700.1	gene=EmuJ_000429700	1	28	32	113.38	999	0	87.193	9597500000	52	202			-1	184570000	61707	100210			55676000	34525000							165400	192640		131530	15293000	22843000			2684800000	1925300000							476910000	679360000
EmuJ_000430500.1|EmuJ_000430500.1	EmuJ_000430500	EmuJ_000430500.1|EmuJ_000430500.1	EmuJ_000430500.1|EmuJ_000430500.1	gene=EmuJ_000430500	1	12	36.7	22.026	188	0	44.445	1206300000	10	78			-1	120630000	22045000	19228000	119190	230480	1234700	4472100	11378000	6773400	1848800	1558800			1241000	324880	3559100	3973900	384260000	328710000	380960000	547070000	14033000	114410000	263670000	140350000	1318300000	1192400000			896940000	280230000	498840000
EmuJ_000430800.1|EmuJ_000430800.1	EmuJ_000430800	EmuJ_000430800.1|EmuJ_000430800.1	EmuJ_000430800.1|EmuJ_000430800.1	gene=EmuJ_000430800	1	20	82.5	23.435	212	0	323.31	22331000000	15	274			-1	1488700000	164860000	139300000			125620000	128350000	189020000	223650000	739070	918290			457420	391750	3321600	2178000	5442200000	4281400000			1813600000	2260000000	10788000000	11895000000	842930000	1075300000			493060000	566000000	1112800000
EmuJ_000432500.1|EmuJ_000432500.1	EmuJ_000432500	EmuJ_000432500.1|EmuJ_000432500.1	EmuJ_000432500.1|EmuJ_000432500.1	gene=EmuJ_000432500	1	4	8.4	100.7	925	0	70.648	318860000	39	13			-1	8176000	4601500	260330															96994000	74135000
EmuJ_000433000.1|EmuJ_000433000.1	EmuJ_000433000	EmuJ_000433000.1|EmuJ_000433000.1	EmuJ_000433000.1|EmuJ_000433000.1	gene=EmuJ_000433000	1	7	20.1	72.803	675	0	48.985	520360000	22	90			-1	23653000	5847900	4432200	426240	703560	4782200	2297200	225410	211870	1023700	1056300	660320	593950	135150	30167			332240000	297360000	1743800000	2163300000	124780000	87466000	100130000	95786000	1557600000	1657500000	2550200000	2379400000	210670000	80494000
EmuJ_000433400.1|EmuJ_000433400.1	EmuJ_000433400	EmuJ_000433400.1|EmuJ_000433400.1	EmuJ_000433400.1|EmuJ_000433400.1	gene=EmuJ_000433400	1	9	16.1	101.32	914	0	32.211	1602900000	57	76			-1	28120000	2943900	2546500			2922800	1464300	4906300	2946200									454620000	427680000			182250000	119040000	764790000	683400000
EmuJ_000433700.1|EmuJ_000433700.1	EmuJ_000433700	EmuJ_000433700.1|EmuJ_000433700.1	EmuJ_000433700.1|EmuJ_000433700.1	gene=EmuJ_000433700	1	20	20.4	128.71	1179	0	323.31	22421000000	57	222			-1	393350000	7813900	7192900			155050000	161250000	617130	570730	56623	35765			57955	66595		1275000	994500000	1008900000			9101900000	11351000000	84104000	131480000	243670000	122440000			201300000	335440000
EmuJ_000434000.1|EmuJ_000434000.1	EmuJ_000434000	EmuJ_000434000.1|EmuJ_000434000.1	EmuJ_000434000.1|EmuJ_000434000.1	gene=EmuJ_000434000	1	11	54.2	30.493	284	0	133.56	4928300000	10	107			-1	492830000	20647000	31150000			105330000	65044000	22176000	31891000	73750	70022					220180	124610	518820000	683930000			702720000	542760000	1213600000	1371000000	70758000	71259000					38124000
EmuJ_000434700.1|EmuJ_000434700.1	EmuJ_000434700	EmuJ_000434700.1|EmuJ_000434700.1	EmuJ_000434700.1|EmuJ_000434700.1	gene=EmuJ_000434700	1	5	36.7	9.6241	79	0	81.216	9486600000	4	78			-1	2371700000	49895000	670040000			91905000	113860000	697380000	637030000	10617000	10261000			885460	794480	12200000	10950000	1066200000	3929800000			445820000	672790000	10783000000	8965900000	2926900000	2728100000			302350000	352880000	924670000
EmuJ_000434910.1|EmuJ_000434910.1	EmuJ_000434910	EmuJ_000434910.1|EmuJ_000434910.1	EmuJ_000434910.1|EmuJ_000434910.1	gene=EmuJ_000434910	1	8	22.1	62.403	553	0	31.297	2266500000	28	27			-1	80947000	1884600	795370			28467000	23925000											155470000	248280000			623610000	716240000
EmuJ_000435200.1|EmuJ_000435200.1	EmuJ_000435200	EmuJ_000435200.1|EmuJ_000435200.1	EmuJ_000435200.1|EmuJ_000435200.1	gene=EmuJ_000435200	1	9	50.5	32.099	289	0	35.426	2768600000	17	138			-1	162860000	14580000	17019000	80541	139090			7594200	22257000	274610	335080	74981	100800	510810	565190	7413700	8351800	588720000	722520000	272900000	350000000			730890000	1473600000	398110000	506780000	248980000	341140000	734130000	1272600000	2667800000
EmuJ_000436000.1|EmuJ_000436000.1	EmuJ_000436000	EmuJ_000436000.1|EmuJ_000436000.1	EmuJ_000436000.1|EmuJ_000436000.1	gene=EmuJ_000436000	1	49	32.5	244.13	2160	0	323.31	4810300000	110	198			-1	43730000	17980000	14477000	14182		531250	1548200	2667900	4299400		9355.8	19239	17458			424410	190440	4989200000	3811600000	234240000		40694000	121350000	1084400000	1945600000		101930000	311420000	287990000			470650000
EmuJ_000437000.1|EmuJ_000437000.1	EmuJ_000437000	EmuJ_000437000.1|EmuJ_000437000.1	EmuJ_000437000.1|EmuJ_000437000.1	gene=EmuJ_000437000	1	5	16.8	38.566	334	0	13.604	279540000	15	21			-1	18636000							4707400	4203100															158580000	160390000
EmuJ_000437200.1|EmuJ_000437200.1	EmuJ_000437200	EmuJ_000437200.1|EmuJ_000437200.1	EmuJ_000437200.1|EmuJ_000437200.1	gene=EmuJ_000437200	1	4	29.6	14.547	125	0	9.1134	306030000	7	26			-1	43719000		19678000					2182700	1899900	219990	202540					1282200	1489700		172740000					196710000	174270000	129190000	126160000					170140000
EmuJ_000437500.1|EmuJ_000437500.1	EmuJ_000437500	EmuJ_000437500.1|EmuJ_000437500.1	EmuJ_000437500.1|EmuJ_000437500.1	gene=EmuJ_000437500	1	31	43.9	107.58	972	0	229.03	11263000000	49	144			-1	229850000	1829300	2502300			49025000	59913000	1254300	589700	31438	67813			85185	39516	18847		124080000	112560000			2694100000	3699600000	87823000	43641000	57085000	89337000			96914000	327160000	8559000
EmuJ_000437700.1|EmuJ_000437700.1	EmuJ_000437700	EmuJ_000437700.1|EmuJ_000437700.1	EmuJ_000437700.1|EmuJ_000437700.1	gene=EmuJ_000437700	1	4	27.9	22.779	208	0	12.361	2593400000	8	97			-1	324170000	31054000	32385000	1092800	1569700			103960000	83810000	2120900		927030		1546100	626330	11213000	12806000	1000200000	940880000	1464000000	1683500000			2421600000	1920000000	1109100000		1422500000		583930000	1202200000	1209100000
EmuJ_000438500.1|EmuJ_000438500.1	EmuJ_000438500	EmuJ_000438500.1|EmuJ_000438500.1	EmuJ_000438500.1|EmuJ_000438500.1	gene=EmuJ_000438500	1	11	46.5	52.061	467	0	114.67	6939400000	17	108			-1	408200000	8797800	4650000			12653000	20130000	73515000	64062000							189150	151410	419230000	203060000			323510000	479370000	4036400000	3651300000							83541000
EmuJ_000438900.1|EmuJ_000438900.1	EmuJ_000438900	EmuJ_000438900.1|EmuJ_000438900.1	EmuJ_000438900.1|EmuJ_000438900.1	gene=EmuJ_000438900	1	7	26.3	39.096	358	0	15.991	279560000	17	24			-1	16445000	6745100	3814500					590420										445780000	162470000					20239000
EmuJ_000439000.1|EmuJ_000439000.1	EmuJ_000439000	EmuJ_000439000.1|EmuJ_000439000.1	EmuJ_000439000.1|EmuJ_000439000.1	gene=EmuJ_000439000	1	13	32.3	49.541	424	0	43.788	7592900000	26	162			-1	292030000	33156000	30465000			17539000	8818900	75174000	68785000		131330			121470	142480	982270	688690	1701900000	1503700000			385950000	275700000	7166200000	6983100000		219330000			179560000	310920000	474630000
EmuJ_000439300.1|EmuJ_000439300.1	EmuJ_000439300	EmuJ_000439300.1|EmuJ_000439300.1	EmuJ_000439300.1|EmuJ_000439300.1	gene=EmuJ_000439300	1	3	12.3	43	381	0.0055006	1.136	3145900	18	5			-1	174770																65512
EmuJ_000440000.1|EmuJ_000440000.1	EmuJ_000440000	EmuJ_000440000.1|EmuJ_000440000.1	EmuJ_000440000.1|EmuJ_000440000.1	gene=EmuJ_000440000	1	6	13.7	64.162	592	0	6.979	203590000	21	18			-1	9694600	2484600	1962900					1035700	1303700									130720000	94989000					86846000	118490000
EmuJ_000440600.1|EmuJ_000440600.1	EmuJ_000440600	EmuJ_000440600.1|EmuJ_000440600.1	EmuJ_000440600.1|EmuJ_000440600.1	gene=EmuJ_000440600	1	5	8.4	130.99	1183	0	9.0465	73433000	60	11			-1	1223900	19611				111740			149210													18962000
EmuJ_000440700.1|EmuJ_000440700.1	EmuJ_000440700	EmuJ_000440700.1|EmuJ_000440700.1	EmuJ_000440700.1|EmuJ_000440700.1	gene=EmuJ_000440700	1	20	63.4	44.303	396	0	126.79	17890000000	22	237			-1	813190000	84675000	81949000			171160000	141310000	13718000	16157000	504030	359020			375900	212060	739060	981850	3752900000	3475400000			3337500000	2987100000	1221300000	1496400000	781520000	630620000			543710000	453090000	381400000
EmuJ_000440900.1|EmuJ_000440900.1	EmuJ_000440900	EmuJ_000440900.1|EmuJ_000440900.1	EmuJ_000440900.1|EmuJ_000440900.1	gene=EmuJ_000440900	1	12	37.8	49.792	439	0	64.985	2291200000	25	83			-1	91649000	7883100				32035000	23497000	2992300	2809800	90851					115830	700860	323230	349500000				552110000	582520000	339250000	334550000	244880000					338200000	256550000
EmuJ_000441200.1|EmuJ_000441200.1	EmuJ_000441200	EmuJ_000441200.1|EmuJ_000441200.1	EmuJ_000441200.1|EmuJ_000441200.1	gene=EmuJ_000441200	1	8	30.1	51.698	452	0	16.247	281500000	21	57			-1	13405000	2492100	5750900	33513	74781	299270		241610	244990	191490	148740	59463	32181	46350		258780	62815	112360000	173860000	139440000	231070000	6462900		25216000	119780000	238980000	181270000	242460000	133730000	66790000
EmuJ_000441300.1|EmuJ_000441300.1	EmuJ_000441300	EmuJ_000441300.1|EmuJ_000441300.1	EmuJ_000441300.1|EmuJ_000441300.1	gene=EmuJ_000441300	1	5	24.8	28.092	246	0	13.394	623710000	14	51			-1	44551000	6560800	3562500			8136000	20908000	1759300	1374600									264240000	136890000			75580000	108070000	158240000	100690000
EmuJ_000443000.1|EmuJ_000443000.1	EmuJ_000443000	EmuJ_000443000.1|EmuJ_000443000.1	EmuJ_000443000.1|EmuJ_000443000.1	gene=EmuJ_000443000	1	3	10.3	51.013	468	0	18.248	1038100000	18	14			-1	57671000	738230	942350			18592000	25448000		319970									98304000	115420000			249230000	504800000		70908000
EmuJ_000443500.1|EmuJ_000443500.1	EmuJ_000443500	EmuJ_000443500.1|EmuJ_000443500.1	EmuJ_000443500.1|EmuJ_000443500.1	gene=EmuJ_000443500	1	14	22.2	105.36	951	0	323.31	1469200000	46	73			-1	31939000	2923000	3198800			3160200	1742600	7503600	7562600	35320	38288			87946	88421	112550	146330	233680000	231780000			138610000	96650000	1280100000	1317400000	119630000	150540000			306070000	400280000	105870000
EmuJ_000444000.1|EmuJ_000444000.1	EmuJ_000444000	EmuJ_000444000.1|EmuJ_000444000.1	EmuJ_000444000.1|EmuJ_000444000.1	gene=EmuJ_000444000	1	20	69.7	37.595	340	0	74.176	20325000000	10	167			-1	2032500000	162310000	136090000			635010000	597400000	1915400		1302300	1595700			393830	268710			3925700000	3241000000			7368400000	8391300000	131040000		1045400000	597900000			328190000	293670000
EmuJ_000444100.1|EmuJ_000444100.1	EmuJ_000444100	EmuJ_000444100.1|EmuJ_000444100.1	EmuJ_000444100.1|EmuJ_000444100.1	gene=EmuJ_000444100	1	6	13.3	62.505	570	0	5.3151	517030000	24	15			-1	21543000	7602000	857120				7341600	2557300	2136200									375130000	100770000					195180000	172660000
EmuJ_000444700.1|EmuJ_000444700.1	EmuJ_000444700	EmuJ_000444700.1|EmuJ_000444700.1	EmuJ_000444700.1|EmuJ_000444700.1	gene=EmuJ_000444700	1	2	18.7	37.213	327	1	-2	5487700	19	1	+		-1	288830													81614
EmuJ_000445000.1|EmuJ_000445000.1	EmuJ_000445000	EmuJ_000445000.1|EmuJ_000445000.1	EmuJ_000445000.1|EmuJ_000445000.1	gene=EmuJ_000445000	1	24	45.5	76.192	670	0	99.553	9920700000	33	140			-1	300630000	4860000	2274800			123820000	105750000	1699600	1607700	149100	271620			52172	31411			296680000	98705000			4335500000	4494600000	165190000	194310000	258430000	535590000			102280000	78634000
EmuJ_000445400.1|EmuJ_000445400.1	EmuJ_000445400	EmuJ_000445400.1|EmuJ_000445400.1	EmuJ_000445400.1|EmuJ_000445400.1	gene=EmuJ_000445400	1	5	15.4	66.361	585	0	4.3575	113490000	23	7			-1	4934400							4037500	896870															214820000	192730000
EmuJ_000445600.1|EmuJ_000445600.1	EmuJ_000445600	EmuJ_000445600.1|EmuJ_000445600.1	EmuJ_000445600.1|EmuJ_000445600.1	gene=EmuJ_000445600	1	22	38.7	79.447	714	0	127.39	6215400000	29	123			-1	214320000	28619000	19295000			21174000	21719000	50451000	53405000	24099						381250	898580	1789800000	686860000			562450000	717060000	5302000000	6143700000	52286000						217050000
EmuJ_000446300.1|EmuJ_000446300.1	EmuJ_000446300	EmuJ_000446300.1|EmuJ_000446300.1	EmuJ_000446300.1|EmuJ_000446300.1	gene=EmuJ_000446300	1	10	38.3	28.368	243	0	13.899	902200000	12	63			-1	75183000	6304000	3643500	117230	122990		897840		798530	328180	243360	73938		222770	222870	3737600	3489100	140620000	101540000	376020000	292970000				28741000	220120000	253930000	232410000		205750000	267750000	778490000
EmuJ_000446400.1|EmuJ_000446400.1	EmuJ_000446400	EmuJ_000446400.1|EmuJ_000446400.1	EmuJ_000446400.1|EmuJ_000446400.1	gene=EmuJ_000446400	1	5	14.6	36.306	314	0	5.9567	80327000	11	22			-1	7302500									3170800	3048700			320590	643540											2322200000	2325000000			466890000	732050000
EmuJ_000446700.1|EmuJ_000446700.1	EmuJ_000446700	EmuJ_000446700.1|EmuJ_000446700.1	EmuJ_000446700.1|EmuJ_000446700.1	gene=EmuJ_000446700	1	38	47.3	137.1	1223	0	231.03	1839900000	59	253			-1	31186000	5556400	8304200	430740	598680			186720	158750	1290600	1114100	245940	263020	29195	65211	6912500	5630100	942620000	1001400000	4111800000	4144600000			79522000	68813000	5029700000	5025500000	2115500000	2234900000	99116000	284040000	9617100000
EmuJ_000447500.1|EmuJ_000447500.1	EmuJ_000447500	EmuJ_000447500.1|EmuJ_000447500.1	EmuJ_000447500.1|EmuJ_000447500.1	gene=EmuJ_000447500	1	15	85	21.326	187	0	170.56	19151000000	11	265			-1	1741000000	163810000	159900000		99002	188530000	183610000	361600000	342190000	3878400	3311600			2835200	2738400	17116000	16282000	3633100000	3300700000		199840000	2178900000	2385500000	13512000000	12295000000	3612900000	3490100000			2683400000	3118800000	3864600000
EmuJ_000448300.1|EmuJ_000448300.1	EmuJ_000448300	EmuJ_000448300.1|EmuJ_000448300.1	EmuJ_000448300.1|EmuJ_000448300.1	gene=EmuJ_000448300	1	3	37.7	8.0385	69	0	5.4348	189540000	4	36			-1	47386000	5672200	8217000	1486500	1945000	17869000				922500	1715400	1305100	1504000	635710	687940	1443000	1223000	61759000	82286000	854110000	951340000	88874000				483370000	570510000	1009100000	1025300000	145270000	202450000	98340000
EmuJ_000448400.1|EmuJ_000448400.1	EmuJ_000448400	EmuJ_000448400.1|EmuJ_000448400.1	EmuJ_000448400.1|EmuJ_000448400.1	gene=EmuJ_000448400	1	2	6	52.924	481	0	37.811	918260000	22	11			-1	41739000	2818600	1833600			26462000		4710200														582170000		370930000
EmuJ_000448500.1|EmuJ_000448500.1	EmuJ_000448500	EmuJ_000448500.1|EmuJ_000448500.1	EmuJ_000448500.1|EmuJ_000448500.1	gene=EmuJ_000448500	1	6	13.7	56.624	482	0	9.1709	258150000	26	25			-1	9928700	185890	254640					1523700	1364700							120150	116280	31796000	40062000					89921000	81968000							69790000
EmuJ_000449500.1|EmuJ_000449500.1	EmuJ_000449500	EmuJ_000449500.1|EmuJ_000449500.1	EmuJ_000449500.1|EmuJ_000449500.1	gene=EmuJ_000449500	1	16	56.1	29.062	262	0	323.31	11180000000	15	219			-1	745300000	60537000	46925000	72583	61145	37851000	36288000	174080000	176230000	858590	639410		35946	517960	547940	4009000	2794600	1806100000	1576300000	281570000	176150000	549960000	617650000	9971900000	9998000000	714610000	637960000		78381000	446380000	623750000	1176000000
EmuJ_000449800.1|EmuJ_000449800.1	EmuJ_000449800	EmuJ_000449800.1|EmuJ_000449800.1	EmuJ_000449800.1|EmuJ_000449800.1	gene=EmuJ_000449800	1	2	1.4	115.48	1038	0.000777	2.1311	506650000	41	6			-1	12357000		1770700				5971400								18048				146180000				288500000								64227000
EmuJ_000449900.1|EmuJ_000449900.1	EmuJ_000449900	EmuJ_000449900.1|EmuJ_000449900.1	EmuJ_000449900.1|EmuJ_000449900.1	gene=EmuJ_000449900	1	6	34.9	22.019	195	0	323.31	19065000000	11	50			-1	1733200000	13143000	21958000			932160000	597860000											284840000	521210000			8186800000	9074600000
EmuJ_000450400.1|EmuJ_000450400.1	EmuJ_000450400	EmuJ_000450400.1|EmuJ_000450400.1	EmuJ_000450400.1|EmuJ_000450400.1	gene=EmuJ_000450400	1	5	7.5	115.84	1087	0	51.126	80388000	31	12			-1	2593200	232690				420290	193410															31656000	17166000
EmuJ_000450800.1|EmuJ_000450800.1	EmuJ_000450800	EmuJ_000450800.1|EmuJ_000450800.1	EmuJ_000450800.1|EmuJ_000450800.1	gene=EmuJ_000450800	1	4	26.7	19.312	172	0	19.54	597760000	6	26			-1	99627000	36334000	22735000					6444500	4349200	665300	525590							338450000	377320000					126280000	88535000	263640000	220840000
EmuJ_000451100.1|EmuJ_000451100.1	EmuJ_000451100	EmuJ_000451100.1|EmuJ_000451100.1	EmuJ_000451100.1|EmuJ_000451100.1	gene=EmuJ_000451100	1	2	6.5	46.912	415	0	2.904	30069000	23	4			-1	1307400	574490	576990															28925000	26720000
EmuJ_000451200.1|EmuJ_000451200.1	EmuJ_000451200	EmuJ_000451200.1|EmuJ_000451200.1	EmuJ_000451200.1|EmuJ_000451200.1	gene=EmuJ_000451200	1	5	16.8	57.795	558	0	12.91	689190000	16	24			-1	43075000	489210				30366000	6633400	526470			55454											236390000	252810000	76269000
EmuJ_000451900.1|EmuJ_000451900.1	EmuJ_000451900	EmuJ_000451900.1|EmuJ_000451900.1	EmuJ_000451900.1|EmuJ_000451900.1	gene=EmuJ_000451900	1	7	36.7	28.886	264	0	93.169	6441600000	14	48			-1	460110000					247410000	176500000	6036000	1974700													3257600000	2817200000	216230000	112850000
EmuJ_000452000.1|EmuJ_000452000.1	EmuJ_000452000	EmuJ_000452000.1|EmuJ_000452000.1	EmuJ_000452000.1|EmuJ_000452000.1	gene=EmuJ_000452000	1	6	17.1	73.385	656	0	10.401	721380000	32	11			-1	22543000					7882900	9848200															261100000	327840000
EmuJ_000452400.1|EmuJ_000452400.1	EmuJ_000452400	EmuJ_000452400.1|EmuJ_000452400.1	EmuJ_000452400.1|EmuJ_000452400.1	gene=EmuJ_000452400	1	4	5.5	103.92	944	0.0011565	1.9836	86942000	42	6			-1	2070000						1148200	459490	141170															69080000
EmuJ_000452600.1|EmuJ_000452600.1	EmuJ_000452600	EmuJ_000452600.1|EmuJ_000452600.1	EmuJ_000452600.1|EmuJ_000452600.1	gene=EmuJ_000452600	1	5	15.9	34.801	302	0	11.251	774880000	16	45			-1	48430000	3160200	2219300			9268100	14140000	4524400	5495000	101970	59294					206750	256260	161370000	104230000			155120000	219100000	154820000	240980000	91676000	139370000					126280000
EmuJ_000452800.1|EmuJ_000452800.1	EmuJ_000452800	EmuJ_000452800.1|EmuJ_000452800.1	EmuJ_000452800.1|EmuJ_000452800.1	gene=EmuJ_000452800	1	14	37.2	50.159	449	0	105.71	4220400000	17	122			-1	248260000	10361000	6505000			78060000	80072000	11024000	7244800	29565						26465	19386	247580000	310410000			1280400000	1543600000	687530000	737010000	31778000						12718000
EmuJ_000453100.1|EmuJ_000453100.1	EmuJ_000453100	EmuJ_000453100.1|EmuJ_000453100.1	EmuJ_000453100.1|EmuJ_000453100.1	gene=EmuJ_000453100	1	3	29.6	22.399	199	0	11.371	742510000	10	29			-1	74251000	13875000	4688600			10497000	8137200	17389000	9358700							143670		259030000	174600000			194270000	109250000	344580000	304670000							61345000
EmuJ_000453400.1|EmuJ_000453400.1	EmuJ_000453400	EmuJ_000453400.1|EmuJ_000453400.1	EmuJ_000453400.1|EmuJ_000453400.1	gene=EmuJ_000453400	1	7	6.3	196.68	1846	0	16.182	3696300000	64	34			-1	57755000		2043800	14827	38642		241800			3133900	36384	11496		2329300		1795600	57881			9589100000	10194000000					5872200000	3364700000	7285800000		5085200000		3784300000
EmuJ_000453900.1|EmuJ_000453900.1	EmuJ_000453900	EmuJ_000453900.1|EmuJ_000453900.1	EmuJ_000453900.1|EmuJ_000453900.1	gene=EmuJ_000453900	1	11	42.7	30.9	288	0	323.31	2174400000	14	48			-1	155320000		1742600					2263600	1694200							111570			30327000					61754000	55876000							19229000
EmuJ_000454000.1|EmuJ_000454000.1	EmuJ_000454000	EmuJ_000454000.1|EmuJ_000454000.1	EmuJ_000454000.1|EmuJ_000454000.1	gene=EmuJ_000454000	1	13	28.5	74.685	662	0	34.532	1364500000	25	49			-1	54581000	5628000	5394800			4577000	5587400	6576500	6615400									245200000	235930000			123250000	163230000	499370000	730920000
EmuJ_000454200.1|EmuJ_000454200.1	EmuJ_000454200	EmuJ_000454200.1|EmuJ_000454200.1	EmuJ_000454200.1|EmuJ_000454200.1	gene=EmuJ_000454200	1	5	85.3	8.5849	75	0	5.3667	972030000	4	23			-1	243010000	37736000	43340000			33198000		24836000	19640000					583990		3585200	3168000	379890000	401290000			152670000		408830000	329050000					179200000		322970000
EmuJ_000454300.1|EmuJ_000454300.1	EmuJ_000454300	EmuJ_000454300.1|EmuJ_000454300.1	EmuJ_000454300.1|EmuJ_000454300.1	gene=EmuJ_000454300	1	6	62.1	18.99	169	0	16.756	1253500000	9	27			-1	139280000		5862000			26425000	24186000	24566000	17202000										78306000			296570000	319870000	572330000	280640000
EmuJ_000454700.1|EmuJ_000454700.1	EmuJ_000454700	EmuJ_000454700.1|EmuJ_000454700.1	EmuJ_000454700.1|EmuJ_000454700.1	gene=EmuJ_000454700	1	5	5	226.48	2100	0	5.5475	50427000	91	12			-1	554150										11278			9209
EmuJ_000455500.1|EmuJ_000455500.1	EmuJ_000455500	EmuJ_000455500.1|EmuJ_000455500.1	EmuJ_000455500.1|EmuJ_000455500.1	gene=EmuJ_000455500	1	2	4	99.538	893	0	2.9708	83025000	44	4			-1	1886900									23277
EmuJ_000455600.1|EmuJ_000455600.1	EmuJ_000455600	EmuJ_000455600.1|EmuJ_000455600.1	EmuJ_000455600.1|EmuJ_000455600.1	gene=EmuJ_000455600	1	2	8.2	62.743	547	0	5.1129	442410000	25	6			-1	17696000					2340300	2452700															107710000
EmuJ_000455700.1|EmuJ_000455700.1	EmuJ_000455700	EmuJ_000455700.1|EmuJ_000455700.1	EmuJ_000455700.1|EmuJ_000455700.1	gene=EmuJ_000455700	1	10	55.4	13.954	121	0	189.65	28705000000	6	78			-1	4784200000	28611000	37134000			2277300000	2206700000		3187900	243390	203910			2983000	684980			475620000	567790000			12534000000	14898000000		88194000	131360000	116740000			1178700000	911710000
EmuJ_000456000.1|EmuJ_000456000.1	EmuJ_000456000	EmuJ_000456000.1|EmuJ_000456000.1	EmuJ_000456000.1|EmuJ_000456000.1	gene=EmuJ_000456000	1	12	55	20.683	180	0	146.13	26810000000	11	205			-1	2437300000	318010000	360450000			729900000	779590000	44032000	48157000	1753600	758050			3990600	1861500	20469000	16820000	8384900000	7372700000			7738800000	9434200000	1995700000	2183600000	1861100000	616820000			2725800000	1915800000	3854800000
EmuJ_000456150.1|EmuJ_000456150.1	EmuJ_000456150	EmuJ_000456150.1|EmuJ_000456150.1	EmuJ_000456150.1|EmuJ_000456150.1	gene=EmuJ_000456150	1	12	30	53.074	474	0	323.31	52404000000	19	266			-1	2758100000	132830000	110480000			588940000	624530000	40538000	30397000	166540	104400			2611400	775690	237030	433890	5970100000	4734000000			11101000000	14052000000	2872600000	2478500000	259700000	186330000			1634000000	990780000	109920000
EmuJ_000456300.1|EmuJ_000456300.1	EmuJ_000456300	EmuJ_000456300.1|EmuJ_000456300.1	EmuJ_000456300.1|EmuJ_000456300.1	gene=EmuJ_000456300	1	3	9.1	30.172	285	0.00078064	2.2435	120810000	11	4			-1	10983000		1901700				9081300												42120000
EmuJ_000456700.1|EmuJ_000456700.1	EmuJ_000456700	EmuJ_000456700.1|EmuJ_000456700.1	EmuJ_000456700.1|EmuJ_000456700.1	gene=EmuJ_000456700	1	7	15.4	77.618	668	0	323.31	750800000	33	46			-1	22752000	4475400	7190000					3962800	3737000							78883		324610000	494160000					324730000	318750000							150660000
EmuJ_000457700.1|EmuJ_000457700.1	EmuJ_000457700	EmuJ_000457700.1|EmuJ_000457700.1	EmuJ_000457700.1|EmuJ_000457700.1	gene=EmuJ_000457700	1	2	6	49.842	450	0	2.6398	87399000	13	5			-1	6723000							1698800	2492700															79052000	118060000
EmuJ_000457800.1|EmuJ_000457800.1	EmuJ_000457800	EmuJ_000457800.1|EmuJ_000457800.1	EmuJ_000457800.1|EmuJ_000457800.1	gene=EmuJ_000457800	1	16	36.9	74.328	667	0	28.207	3643400000	30	62			-1	121450000	2942400	1567600	30474	60233	35676000	49126000	465990	1669800	33421			21662	45541	33978			175800000	115770000	334780000	339630000	1274700000	1096800000	66544000	190170000	49998000			237680000	71247000	326070000
EmuJ_000457900.1|EmuJ_000457900.1	EmuJ_000457900	EmuJ_000457900.1|EmuJ_000457900.1	EmuJ_000457900.1|EmuJ_000457900.1	gene=EmuJ_000457900	1	21	49.3	50.731	440	0	317.26	15397000000	20	266			-1	769860000	17436000	10665000			173700000	191180000	5508300	2756400	121970	125800			1041600	595830	867740	1319600	977070000	720590000			3298400000	4422200000	479070000	285700000	254090000	278600000			1307500000	986730000	385460000
EmuJ_000458000.1|EmuJ_000458000.1	EmuJ_000458000	EmuJ_000458000.1|EmuJ_000458000.1	EmuJ_000458000.1|EmuJ_000458000.1	gene=EmuJ_000458000	1	3	9.8	29.197	266	0	9.3131	459220000	9	30			-1	51024000	12784000	13955000			6301400	668060	3022800	3126500									232330000	247760000			47191000	14024000	83191000	81235000
EmuJ_000458200.1|EmuJ_000458200.1	EmuJ_000458200	EmuJ_000458200.1|EmuJ_000458200.1	EmuJ_000458200.1|EmuJ_000458200.1	gene=EmuJ_000458200	1	3	7.7	102.32	926	0	4.4398	73698000	32	5			-1	2303100					1511500							371200									48368000
EmuJ_000458400.1|EmuJ_000458400.1	EmuJ_000458400	EmuJ_000458400.1|EmuJ_000458400.1	EmuJ_000458400.1|EmuJ_000458400.1	gene=EmuJ_000458400	1	48	43.6	163.17	1469	0	323.31	9080200000	66	484			-1	137580000	803750	1315600			734300	2716400	213740							15944	318370	244390	99012000	183530000			50003000	193900000								75359000	439470000
EmuJ_000458700.1|EmuJ_000458700.1	EmuJ_000458700	EmuJ_000458700.1|EmuJ_000458700.1	EmuJ_000458700.1|EmuJ_000458700.1	gene=EmuJ_000458700	1	8	56.6	13.793	122	0	21.636	946460000	7	77			-1	135210000	1446000		648470	677420	73465000	33166000	1980100	3364000	3249000	3648100	51196	179510	2499200	2684900	1096600	983210	163000000		445240000	397340000	569280000	228180000	364960000	88976000	1533300000	2199100000	234530000	166230000	1331900000	1657100000	95125000
EmuJ_000458800.1|EmuJ_000458800.1	EmuJ_000458800	EmuJ_000458800.1|EmuJ_000458800.1	EmuJ_000458800.1|EmuJ_000458800.1	gene=EmuJ_000458800	1	4	17.4	61.96	586	0	22.605	36215000	22	8			-1	1646100					1147500	274980			183600	40083											17483000	11954000			300570000	55930000
EmuJ_000459050.1|EmuJ_000459050.1	EmuJ_000459050	EmuJ_000459050.1|EmuJ_000459050.1	EmuJ_000459050.1|EmuJ_000459050.1	gene=EmuJ_000459050	1	18	84.9	24.311	212	0	82.741	16002000000	11	161			-1	1454700000	365620000	307630000			217750000	214390000	8606200	5964100	1409300	982920			157580	145780			7930500000	6677200000			1983100000	2749700000	379410000	243440000	1266700000	841290000			140840000	169490000
EmuJ_000459100.1|EmuJ_000459100.1	EmuJ_000459100	EmuJ_000459100.1|EmuJ_000459100.1	EmuJ_000459100.1|EmuJ_000459100.1	gene=EmuJ_000459100	1	5	27.7	20.836	184	0	5.7313	1540000000	8	20			-1	192490000	20232000	21167000			51014000	38861000	4842500	4158300					124910				334230000	331290000			400340000	338300000	141840000	129990000					71518000
EmuJ_000459500.1|EmuJ_000459500.1	EmuJ_000459500	EmuJ_000459500.1|EmuJ_000459500.1	EmuJ_000459500.1|EmuJ_000459500.1	gene=EmuJ_000459500	1	7	24.2	54.973	492	0	16.728	768080000	23	22			-1	33395000					13122000	13143000															272260000	262750000
EmuJ_000459700.1|EmuJ_000459700.1	EmuJ_000459700	EmuJ_000459700.1|EmuJ_000459700.1	EmuJ_000459700.1|EmuJ_000459700.1	gene=EmuJ_000459700	1	2	7.7	30.684	271	0.009329	0.82727	20182000	13	5			-1	1552400					460820	567880															5990700	8699400
EmuJ_000459800.1|EmuJ_000459800.1	EmuJ_000459800	EmuJ_000459800.1|EmuJ_000459800.1	EmuJ_000459800.1|EmuJ_000459800.1	gene=EmuJ_000459800	1	8	57.5	17.184	146	0	263.71	2384600000	9	45			-1	264960000	114260000	107540000															1784300000	1497400000
EmuJ_000460300.1|EmuJ_000460300.1	EmuJ_000460300	EmuJ_000460300.1|EmuJ_000460300.1	EmuJ_000460300.1|EmuJ_000460300.1	gene=EmuJ_000460300	1	11	42.9	20.52	177	0	323.31	6542600000	14	90			-1	467330000	187480000	161670000						415020	339340	420250						165690	5652800000	4602300000						20496000	283940000	364780000
EmuJ_000460500.1|EmuJ_000460500.1	EmuJ_000460500	EmuJ_000460500.1|EmuJ_000460500.1	EmuJ_000460500.1|EmuJ_000460500.1	gene=EmuJ_000460500	1	9	11	159.33	1477	0	37.686	92606000	64	67			-1	1447000	453220	506050		7518.4					42392	47874			33162	61740		29044	77920000	54744000		98095000					152640000	190410000			178780000	250820000
EmuJ_000461200.1|EmuJ_000461200.1	EmuJ_000461200	EmuJ_000461200.1|EmuJ_000461200.1	EmuJ_000461200.1|EmuJ_000461200.1	gene=EmuJ_000461200	1	13	50.5	59.192	537	0	323.31	8827400000	24	78			-1	367810000					79065000	82980000			79879					106580							1725500000	2841400000			131480000					197050000
EmuJ_000462200.1|EmuJ_000462200.1	EmuJ_000462200	EmuJ_000462200.1|EmuJ_000462200.1	EmuJ_000462200.1|EmuJ_000462200.1	gene=EmuJ_000462200	1	22	41.5	68.946	634	0	274.07	3470600000	27	279			-1	128540000	2709300	3594500			24301000	12497000	6357800	3010200	278430	236370			664320	375520	10142000	6997900	234340000	233210000			727730000	483990000	697400000	366750000	571770000	500690000			1356200000	1045500000	4434600000
EmuJ_000462500.1|EmuJ_000462500.1	EmuJ_000462500	EmuJ_000462500.1|EmuJ_000462500.1	EmuJ_000462500.1|EmuJ_000462500.1	gene=EmuJ_000462500	1	4	4.5	157.06	1428	0	12.01	315810000	51	11			-1	6192300						519660				13723												87579000
EmuJ_000462800.1|EmuJ_000462800.1	EmuJ_000462800	EmuJ_000462800.1|EmuJ_000462800.1	EmuJ_000462800.1|EmuJ_000462800.1	gene=EmuJ_000462800	1	13	28.6	74.167	657	0	50.647	2977900000	32	56			-1	93058000	3693400	1943500			980990	3183800	453750						36175	79587	85539		342250000	124880000			20986000	60542000	21957000						72402000	79198000	50259000
EmuJ_000463200.1|EmuJ_000463200.1	EmuJ_000463200	EmuJ_000463200.1|EmuJ_000463200.1	EmuJ_000463200.1|EmuJ_000463200.1	gene=EmuJ_000463200	1	2	24	18.523	175	0	5.4066	117220000	11	29			-1	10657000	1017100	889410			605020	366260	2767400	3079500									50966000	40183000			12594000	11663000	58861000	71319000
EmuJ_000463400.1|EmuJ_000463400.1	EmuJ_000463400	EmuJ_000463400.1|EmuJ_000463400.1	EmuJ_000463400.1|EmuJ_000463400.1	gene=EmuJ_000463400	1	21	56.3	40.108	348	0	181.92	8888700000	19	233			-1	467830000	65087000	74414000			115750000	88830000	47463000	37018000	340280	635170			856070	659460	232120	130090	2618000000	2633000000			1641500000	1556900000	3016300000	2603800000	605170000	1171200000			1572500000	1040100000	102970000
EmuJ_000463800.1|EmuJ_000463800.1	EmuJ_000463800	EmuJ_000463800.1|EmuJ_000463800.1	EmuJ_000463800.1|EmuJ_000463800.1	gene=EmuJ_000463800	1	2	4.4	66.139	589	0	5.063	139210000	31	12			-1	4490700							1844600	1510900															178470000	199410000
EmuJ_000463900.1|EmuJ_000463900.1	EmuJ_000463900	EmuJ_000463900.1|EmuJ_000463900.1	EmuJ_000463900.1|EmuJ_000463900.1	gene=EmuJ_000463900	1	7	36	37.245	333	0	16.63	1212400000	15	47			-1	80829000	6106200	5240600			7704500	44557	25369000	24979000									156770000	145270000			79279000	7037400	1729400000	689760000
EmuJ_000465000.1|EmuJ_000465000.1	EmuJ_000465000	EmuJ_000465000.1|EmuJ_000465000.1	EmuJ_000465000.1|EmuJ_000465000.1	gene=EmuJ_000465000	1	15	24.1	95.509	896	0	109	5226600000	38	114			-1	137540000	22009000	12091000			44924000	37911000	1766600	2378900	38105						128660		1727800000	536890000			1737900000	1782200000	283290000	431280000	126000000						52096000
EmuJ_000465300.1|EmuJ_000465300.1	EmuJ_000465300	EmuJ_000465300.1|EmuJ_000465300.1	EmuJ_000465300.1|EmuJ_000465300.1	gene=EmuJ_000465300	1	11	77.1	24.261	227	0	225.74	66091000000	11	237			-1	6008200000	202080000	187160000			2261000000	1522500000	227380000	292160000	259410				1463300	773460	4311800	4114500	4580100000	4309600000			23297000000	20661000000	8195500000	10871000000	161440000				1123600000	745620000	877100000
EmuJ_000465500.1|EmuJ_000465500.1	EmuJ_000465500	EmuJ_000465500.1|EmuJ_000465500.1	EmuJ_000465500.1|EmuJ_000465500.1	gene=EmuJ_000465500	1	3	13.7	34.291	300	0	2.6462	10729000	14	5			-1	766370		33452
EmuJ_000466000.1|EmuJ_000466000.1	EmuJ_000466000	EmuJ_000466000.1|EmuJ_000466000.1	EmuJ_000466000.1|EmuJ_000466000.1	gene=EmuJ_000466000	1	5	17.3	37.123	324	0	7.2201	128360000	18	18			-1	7131300	1763700	404000					2486600	1794700							92572	113290	60646000	32560000					139030000	79952000							45182000
EmuJ_000466700.1|EmuJ_000466700.1	EmuJ_000466700	EmuJ_000466700.1|EmuJ_000466700.1	EmuJ_000466700.1|EmuJ_000466700.1	gene=EmuJ_000466700	1	8	17.8	91.213	837	0	22.719	756680000	28	41			-1	27024000	5809800	5826900				3264700	2374700	1177400	49478	29368						200990	243360000	229550000				119350000	173260000	134280000	150150000	94534000
EmuJ_000467200.1|EmuJ_000467200.1	EmuJ_000467200	EmuJ_000467200.1|EmuJ_000467200.1	EmuJ_000467200.1|EmuJ_000467200.1	gene=EmuJ_000467200	1	8	2.8	531.82	4987	0	6.0168	33056000	167	13			-1	197940	106120														67262	14000															166590000
EmuJ_000467400.1|EmuJ_000467400.1	EmuJ_000467400	EmuJ_000467400.1|EmuJ_000467400.1	EmuJ_000467400.1|EmuJ_000467400.1	gene=EmuJ_000467400	1	3	4.8	103.01	961	0	7.1076	104710000	39	13			-1	2684900	1309200	944290					113250	125950	45363	39200							80243000	48435000					18843000	21329000	149860000	137360000
EmuJ_000467600.1|EmuJ_000467600.1	EmuJ_000467600	EmuJ_000467600.1|EmuJ_000467600.1	EmuJ_000467600.1|EmuJ_000467600.1	gene=EmuJ_000467600	1	4	7.2	69.018	608	0	5.5097	947420000	23	17			-1	41192000					22396000	17040000			27915				80493	25583							247550000	119990000			325000000				252540000	140120000
EmuJ_000468000.1|EmuJ_000468000.1	EmuJ_000468000	EmuJ_000468000.1|EmuJ_000468000.1	EmuJ_000468000.1|EmuJ_000468000.1	gene=EmuJ_000468000	1	4	4.7	253.26	2300	0	6.8936	198430000	98	8			-1	2024800						322790	1035800	475140														180900000	107480000
EmuJ_000468100.1|EmuJ_000468100.1	EmuJ_000468100	EmuJ_000468100.1|EmuJ_000468100.1	EmuJ_000468100.1|EmuJ_000468100.1	gene=EmuJ_000468100	1	12	45.5	33.861	301	0	30.729	4889600000	13	91			-1	376130000	24895000	25493000					51877000	77310000									1179900000	1137600000					2366200000	2457100000
EmuJ_000468400.1|EmuJ_000468400.1	EmuJ_000468400	EmuJ_000468400.1|EmuJ_000468400.1	EmuJ_000468400.1|EmuJ_000468400.1	gene=EmuJ_000468400	1	4	8.2	88.617	793	0	50.499	539170000	23	9			-1	23442000					8839800	7507600															207340000	207500000
EmuJ_000468500.1|EmuJ_000468500.1	EmuJ_000468500	EmuJ_000468500.1|EmuJ_000468500.1	EmuJ_000468500.1|EmuJ_000468500.1	gene=EmuJ_000468500	1	3	32.5	23.23	209	0	6.8387	8479900	9	6			-1	942220									145680
EmuJ_000468600.1|EmuJ_000468600.1	EmuJ_000468600	EmuJ_000468600.1|EmuJ_000468600.1	EmuJ_000468600.1|EmuJ_000468600.1	gene=EmuJ_000468600	1	5	13.8	87.122	776	0	9.5392	34152000	38	20			-1	898730	181690	84730							94154	157130				13587	135210	232230									315960000	358290000				133850000	91333000
EmuJ_000469100.1|EmuJ_000469100.1	EmuJ_000469100	EmuJ_000469100.1|EmuJ_000469100.1	EmuJ_000469100.1|EmuJ_000469100.1	gene=EmuJ_000469100	1	3	17.3	32.842	306	0	11.654	1553200000	10	33			-1	155320000	16945000	20510000				3076900	46245000	45492000	70828	90447						2056500	311820000	535680000				54783000	1473200000	1323000000	76060000	103020000
EmuJ_000469200.1|EmuJ_000469200.1	EmuJ_000469200	EmuJ_000469200.1|EmuJ_000469200.1	EmuJ_000469200.1|EmuJ_000469200.1	gene=EmuJ_000469200	1	37	30.1	184.64	1643	0	280.64	9222300000	79	312			-1	116740000	17684000	13694000		7970.3	32678000	23179000	4317700	5003300	187610	199150			261190	244630	71530	41306	2999600000	2519200000		56429000	2821500000	2288600000	1330700000	1526100000	891910000	1002900000			1502000000	1276200000	59565000
EmuJ_000469900.1|EmuJ_000469900.1	EmuJ_000469900	EmuJ_000469900.1|EmuJ_000469900.1	EmuJ_000469900.1|EmuJ_000469900.1	gene=EmuJ_000469900	1	3	10.3	63.676	584	1	-2	64206000	32	2	+		-1	2006400		1536000														330940		98965000
EmuJ_000470100.1|EmuJ_000470100.1	EmuJ_000470100	EmuJ_000470100.1|EmuJ_000470100.1	EmuJ_000470100.1|EmuJ_000470100.1	gene=EmuJ_000470100	1	2	3.1	110.32	990	0	5.06	274570000	41	11			-1	6696800	4229200	2467600															345480000	237810000
EmuJ_000470200.1|EmuJ_000470200.1	EmuJ_000470200	EmuJ_000470200.1|EmuJ_000470200.1	EmuJ_000470200.1|EmuJ_000470200.1	gene=EmuJ_000470200	1	5	13.9	52.818	488	0	291.63	549290000	17	19			-1	32311000	409320	484740			11471000	19946000											104690000	114030000			262830000	144860000
EmuJ_000470500.1|EmuJ_000470500.1	EmuJ_000470500	EmuJ_000470500.1|EmuJ_000470500.1	EmuJ_000470500.1|EmuJ_000470500.1	gene=EmuJ_000470500	1	9	17.2	82.592	756	0	153.39	461760000	33	29			-1	13993000		1444500					3628700	5811400										53710000					329800000	798300000
EmuJ_000470900.1|EmuJ_000470900.1	EmuJ_000470900	EmuJ_000470900.1|EmuJ_000470900.1	EmuJ_000470900.1|EmuJ_000470900.1	gene=EmuJ_000470900	1	8	27.8	58.284	526	0	194.75	594070000	26	36			-1	22849000	7415200	4522900					5641200	4161800						33085	229080	192440	369810000	203200000					461850000	335830000						105020000	159710000
EmuJ_000471100.1|EmuJ_000471100.1	EmuJ_000471100	EmuJ_000471100.1|EmuJ_000471100.1	EmuJ_000471100.1|EmuJ_000471100.1	gene=EmuJ_000471100	1	14	63.4	43.625	399	0	106.21	5918000000	19	145			-1	311470000	15778000	20898000			81242000	65251000	9763800	10074000					89480		224500	156880	645340000	801100000			1545000000	1326200000	662120000	656380000					58062000		56577000
EmuJ_000471300.1|EmuJ_000471300.1	EmuJ_000471300	EmuJ_000471300.1|EmuJ_000471300.1	EmuJ_000471300.1|EmuJ_000471300.1	gene=EmuJ_000471300	1	4	15.4	39.585	364	0	8.7117	975880000	18	43			-1	54215000	14653000	15211000			11349000	5995100				38069			35855		72365	72592										51658000			43064000		25516000
EmuJ_000471500.1|EmuJ_000471500.1	EmuJ_000471500	EmuJ_000471500.1|EmuJ_000471500.1	EmuJ_000471500.1|EmuJ_000471500.1	gene=EmuJ_000471500	1	41	18.4	377.19	3441	0	323.31	2810100000	182	176			-1	15440000	1528300	1252200			5503200	3552400	535880	300720	26259	18084			38494	40103	143770	245820	596420000	509660000			967100000	737990000	413310000	254860000	303750000	240000000			438020000	656050000	479290000
EmuJ_000471600.1|EmuJ_000471600.1	EmuJ_000471600	EmuJ_000471600.1|EmuJ_000471600.1;EmuJ_000471200.1|EmuJ_000471200.1	EmuJ_000471600.1|EmuJ_000471600.1	gene=EmuJ_000471600	2	93	85.4	88.089	796	0	323.31	557780000000	40	2060			-1;-1	13945000000	86118000	128370000			3862100000	3510900000	525270000	472630000	180120	97985			7285300	5371800	15050000	11660000	8622400000	10596000000			157670000000	171180000000	68659000000	73931000000	333110000	188280000			15888000000	7468100000	11233000000
EmuJ_000471800.1|EmuJ_000471800.1	EmuJ_000471800	EmuJ_000471800.1|EmuJ_000471800.1	EmuJ_000471800.1|EmuJ_000471800.1	gene=EmuJ_000471800	1	8	15.6	81.15	742	0	29.454	671040000	30	24			-1	22368000	2885800	3805600			3150600	6051500	353640	153860									164920000	194550000			155390000	157500000	91051000	40318000
EmuJ_000472000.1|EmuJ_000472000.1	EmuJ_000472000	EmuJ_000472000.1|EmuJ_000472000.1	EmuJ_000472000.1|EmuJ_000472000.1	gene=EmuJ_000472000	1	5	16.9	39.986	362	0	5.5379	76605000	15	8			-1	5107000		63298			4786800	256920															53921000	22421000
EmuJ_000472900.1|EmuJ_000472900.1	EmuJ_000472900	EmuJ_000472900.1|EmuJ_000472900.1;EmuJ_000472600.1|EmuJ_000472600.1	EmuJ_000472900.1|EmuJ_000472900.1;EmuJ_000472600.1|EmuJ_000472600.1	gene=EmuJ_000472900;gene=EmuJ_000472600	2	6	66.4	13.772	128	0	33.325	6108300000	6	169			-1;-1	1018100000	47479000	45657000	4488500	5033100	147960000	71086000	153460000	147160000	8525700	8056800	1674200	1416600	20673000	3654300	34721000	28726000	685470000	619650000	4563500000	4754800000	763200000	498520000	3066600000	3071800000	3428300000	3908900000	2082000000	1795500000	7597700000	5638900000	3848500000
EmuJ_000473400.1|EmuJ_000473400.1	EmuJ_000473400	EmuJ_000473400.1|EmuJ_000473400.1	EmuJ_000473400.1|EmuJ_000473400.1	gene=EmuJ_000473400	1	2	17.6	26.154	245	0	4.0581	118490000	6	5			-1	19749000							3122700	2746900								660330							67067000	60045000
EmuJ_000474100.1|EmuJ_000474100.1	EmuJ_000474100	EmuJ_000474100.1|EmuJ_000474100.1	EmuJ_000474100.1|EmuJ_000474100.1	gene=EmuJ_000474100	1	7	34.4	17.673	154	0	323.31	2120400000	9	30			-1	235600000	102580000	119250000				8821300											2218800000	1946900000				111830000
EmuJ_000474200.1|EmuJ_000474200.1	EmuJ_000474200	EmuJ_000474200.1|EmuJ_000474200.1	EmuJ_000474200.1|EmuJ_000474200.1	gene=EmuJ_000474200	1	8	62.5	9.6808	88	0	151.83	63761000000	6	82			-1	10627000000	4719900000	5260500000			16530000	5146500			9857300	10245000	116640			123130	199800	235900	67464000000	68145000000			83072000	16829000			4192500000	4570600000	162580000			78894000	28892000
EmuJ_000474300.1|EmuJ_000474300.1	EmuJ_000474300	EmuJ_000474300.1|EmuJ_000474300.1	EmuJ_000474300.1|EmuJ_000474300.1	gene=EmuJ_000474300	1	3	48.6	8.0741	70	0	107.51	1820500000	5	17			-1	364100000	68449000	85827000			98419000	83217000	3800400										509860000	557050000			687600000	659610000	97322000
EmuJ_000474400.1|EmuJ_000474400.1	EmuJ_000474400	EmuJ_000474400.1|EmuJ_000474400.1	EmuJ_000474400.1|EmuJ_000474400.1	gene=EmuJ_000474400	1	3	37.1	7.7788	70	0	264.1	22410000000	4	52			-1	5602500000	941480000	1448200000			1046900000	1021700000	7951300	63878000	2764700	1986300							8215700000	14698000000			4676500000	5113000000	423780000	898970000	698810000	532280000
EmuJ_000474500.1|EmuJ_000474500.1	EmuJ_000474500	EmuJ_000474500.1|EmuJ_000474500.1	EmuJ_000474500.1|EmuJ_000474500.1	gene=EmuJ_000474500	1	3	45.8	8.1262	72	0.0037258	1.4033	57388000	5	4			-1	11478000							10437000	1040100															117750000	88002000
EmuJ_000474800.1|EmuJ_000474800.1	EmuJ_000474800	EmuJ_000474800.1|EmuJ_000474800.1	EmuJ_000474800.1|EmuJ_000474800.1	gene=EmuJ_000474800	1	4	5.6	71.562	655	0	7.3989	1332800000	25	27			-1	53313000	6318500	5048500			17574000	17394000		796660									395890000	400960000			309160000	365060000		69986000
EmuJ_000475400.1|EmuJ_000475400.1	EmuJ_000475400	EmuJ_000475400.1|EmuJ_000475400.1	EmuJ_000475400.1|EmuJ_000475400.1	gene=EmuJ_000475400	1	17	51.2	59.816	539	0	323.31	4454600000	21	182			-1	212120000	1113300				19871000	17041000							383220	272150	361320	354890	82235000				309860000	340530000							640440000	640580000	190940000
EmuJ_000476200.1|EmuJ_000476200.1	EmuJ_000476200	EmuJ_000476200.1|EmuJ_000476200.1	EmuJ_000476200.1|EmuJ_000476200.1	gene=EmuJ_000476200	1	2	15.8	24.621	215	0	5.45	54026000	5	15			-1	10805000						7565800			583890	302270			894760	432650		266820						54382000			179010000	138990000			262980000	229070000
EmuJ_000476300.1|EmuJ_000476300.1	EmuJ_000476300	EmuJ_000476300.1|EmuJ_000476300.1	EmuJ_000476300.1|EmuJ_000476300.1	gene=EmuJ_000476300	1	2	5.1	70.69	606	1	-2	71575000	32	2	+		-1	2236700																83104
EmuJ_000476700.1|EmuJ_000476700.1	EmuJ_000476700	EmuJ_000476700.1|EmuJ_000476700.1	EmuJ_000476700.1|EmuJ_000476700.1	gene=EmuJ_000476700	1	6	12.6	77.039	705	0	10.383	185380000	25	9			-1	7415400	731400	2703500					1054900	2925600									126910000	95295000					130730000	184040000
EmuJ_000476800.1|EmuJ_000476800.1	EmuJ_000476800	EmuJ_000476800.1|EmuJ_000476800.1	EmuJ_000476800.1|EmuJ_000476800.1	gene=EmuJ_000476800	1	5	30.7	36.661	336	0	8.1627	546130000	14	25			-1	39010000		1292400			4657300	7395900	9892100	7475300										54425000			89057000	178600000	297380000	348640000
EmuJ_000476900.1|EmuJ_000476900.1	EmuJ_000476900	EmuJ_000476900.1|EmuJ_000476900.1	EmuJ_000476900.1|EmuJ_000476900.1	gene=EmuJ_000476900	1	16	63.7	44.286	397	0	284.85	37009000000	19	167			-1	1947800000	3478300	7005200			757950000	607710000	3618700	2669200					468160	38141		322120	216670000	321680000			14781000000	14199000000	163010000	139770000					463340000	127310000
EmuJ_000477100.1|EmuJ_000477100.1	EmuJ_000477100	EmuJ_000477100.1|EmuJ_000477100.1	EmuJ_000477100.1|EmuJ_000477100.1	gene=EmuJ_000477100	1	5	33.6	33.94	298	0	9.653	287540000	11	17			-1	26140000		3470800					6167900	7059800							154220	119830		181490000					243070000	230180000							78459000
EmuJ_000477200.1|EmuJ_000477200.1	EmuJ_000477200	EmuJ_000477200.1|EmuJ_000477200.1	EmuJ_000477200.1|EmuJ_000477200.1	gene=EmuJ_000477200	1	7	32.2	38.831	348	0	22.404	1239000000	13	58			-1	95307000	11838000	13198000					5038800	3983100	196160	137450			299630	207970	563110	626360	262800000	270630000					264920000	317340000	140810000	192030000			370530000		111220000
EmuJ_000477800.1|EmuJ_000477800.1	EmuJ_000477800	EmuJ_000477800.1|EmuJ_000477800.1	EmuJ_000477800.1|EmuJ_000477800.1	gene=EmuJ_000477800	1	16	25.9	91.213	831	0	65.752	3112300000	39	93			-1	79802000		156430			9871000	10242000	5259200	5197900													316180000	365680000	827530000	831800000
EmuJ_000477900.1|EmuJ_000477900.1	EmuJ_000477900	EmuJ_000477900.1|EmuJ_000477900.1	EmuJ_000477900.1|EmuJ_000477900.1	gene=EmuJ_000477900	1	2	1.2	302.69	2704	0.00077912	2.225	83199000	119	1			-1	699150	618340					80811																11332000
EmuJ_000478200.1|EmuJ_000478200.1	EmuJ_000478200	EmuJ_000478200.1|EmuJ_000478200.1	EmuJ_000478200.1|EmuJ_000478200.1	gene=EmuJ_000478200	1	3	25.4	8.549	71	0	2.686	228110000	3	9			-1	76038000	57695000								8818900	8826800							519340000								1791700000	1821800000
EmuJ_000478300.1|EmuJ_000478300.1	EmuJ_000478300	EmuJ_000478300.1|EmuJ_000478300.1	EmuJ_000478300.1|EmuJ_000478300.1	gene=EmuJ_000478300	1	18	18.6	151.31	1362	0	21.096	921550000	74	66			-1	12453000	1664100	983220			1153700	4584400		455130					5787.9		106990	81210	276230000	242670000			98918000	254030000		126150000					64703000		143910000
EmuJ_000479300.1|EmuJ_000479300.1	EmuJ_000479300	EmuJ_000479300.1|EmuJ_000479300.1	EmuJ_000479300.1|EmuJ_000479300.1	gene=EmuJ_000479300	1	393	87.1	227.55	1990	0	323.31	1052300000000	103	7933			-1	10217000000	183010000	245250000	3278300	5058600	274910000	264200000	611650000	620080000	6695000	7626500	3286800	3015000	341150000	263540000	3733200000	3456600000	47809000000	53064000000	63224000000	67764000000	29903000000	31691000000	218560000000	224030000000	51066000000	57689000000	55090000000	55284000000	2348300000000	2496000000000	7404900000000
EmuJ_000479600.1|EmuJ_000479600.1	EmuJ_000479600	EmuJ_000479600.1|EmuJ_000479600.1	EmuJ_000479600.1|EmuJ_000479600.1	gene=EmuJ_000479600	1	12	36.4	57.933	530	0	323.31	2994800000	12	67			-1	249560000		774500				2205900	64191000	53931000							305830			18235000				98397000	2911900000	2042300000							86318000
EmuJ_000480500.1|EmuJ_000480500.1	EmuJ_000480500	EmuJ_000480500.1|EmuJ_000480500.1	EmuJ_000480500.1|EmuJ_000480500.1	gene=EmuJ_000480500	1	4	6.2	143.69	1281	0	7.6774	263220000	66	10			-1	3988200					697990	1003500										38526					63303000	56150000
EmuJ_000480600.1|EmuJ_000480600.1	EmuJ_000480600	EmuJ_000480600.1|EmuJ_000480600.1	EmuJ_000480600.1|EmuJ_000480600.1	gene=EmuJ_000480600	1	11	53.1	16.296	145	0	323.31	6219100000	7	254			-1	888440000	52783000	45829000	460210	728430	152280000	110250000	87710000	92232000	10457000	9498400	220040	361550	11827000	6963700	45155000	38805000	1072700000	829560000	578680000	687600000	1074400000	829850000	2467200000	2191600000	4570300000	4690500000	319350000	484440000	5757900000	4885400000	5367000000
EmuJ_000480700.1|EmuJ_000480700.1	EmuJ_000480700	EmuJ_000480700.1|EmuJ_000480700.1	EmuJ_000480700.1|EmuJ_000480700.1	gene=EmuJ_000480700	1	7	13.4	79.359	738	0	11.833	322110000	30	15			-1	10737000					505990	1079500	1885400	1437500													31807000	41403000	244940000	215750000
EmuJ_000481200.1|EmuJ_000481200.1	EmuJ_000481200	EmuJ_000481200.1|EmuJ_000481200.1	EmuJ_000481200.1|EmuJ_000481200.1	gene=EmuJ_000481200	1	4	20.5	22.155	195	0	29.462	954300000	9	34			-1	106030000	17055000	8708900			25635000	24826000	3014100	3154900									295790000	343870000			194750000	188240000	82127000	93963000
EmuJ_000481400.1|EmuJ_000481400.1	EmuJ_000481400	EmuJ_000481400.1|EmuJ_000481400.1	EmuJ_000481400.1|EmuJ_000481400.1	gene=EmuJ_000481400	1	9	18.6	108.73	1015	0	21.646	33519000	50	37			-1	670380				11664					332700	257900	17574		8227.7							33364000					1189400000	1045700000	152430000
EmuJ_000482000.1|EmuJ_000482000.1	EmuJ_000482000	EmuJ_000482000.1|EmuJ_000482000.1	EmuJ_000482000.1|EmuJ_000482000.1	gene=EmuJ_000482000	1	11	31.4	56.227	490	0	14.671	887700000	29	49			-1	30610000	2645100	4588200			12354000	8037200	24292	28485	149280	134070					34838		98504000	196560000			543530000	321530000	15031000	17939000	238120000	221500000					25258000
EmuJ_000482300.1|EmuJ_000482300.1	EmuJ_000482300	EmuJ_000482300.1|EmuJ_000482300.1	EmuJ_000482300.1|EmuJ_000482300.1	gene=EmuJ_000482300	1	6	14.9	70.539	632	0	15.524	635470000	29	69			-1	21913000	2499200	2478200			3715500	3209700	2938300	2011200									190150000	180530000			100230000	114140000	312070000	199230000
EmuJ_000482500.1|EmuJ_000482500.1	EmuJ_000482500	EmuJ_000482500.1|EmuJ_000482500.1	EmuJ_000482500.1|EmuJ_000482500.1	gene=EmuJ_000482500	1	5	16.3	60	520	0	7.0003	409010000	28	16			-1	14607000							121540	195010	40061														38879000	63486000	187260000
EmuJ_000482700.1|EmuJ_000482700.1	EmuJ_000482700	EmuJ_000482700.1|EmuJ_000482700.1	EmuJ_000482700.1|EmuJ_000482700.1	gene=EmuJ_000482700	1	8	32.4	42.12	377	0	54.948	1646200000	19	51			-1	86641000	502760	553570			40816000	27980000	279200										59869000	60629000			567180000	353090000	39535000
EmuJ_000483000.1|EmuJ_000483000.1	EmuJ_000483000	EmuJ_000483000.1|EmuJ_000483000.1	EmuJ_000483000.1|EmuJ_000483000.1	gene=EmuJ_000483000	1	3	16.7	24.103	210	0	8.1283	290550000	4	16			-1	72636000							29330000	35094000							3317600	2342200							305190000	632830000							207010000
EmuJ_000483700.1|EmuJ_000483700.1	EmuJ_000483700	EmuJ_000483700.1|EmuJ_000483700.1	EmuJ_000483700.1|EmuJ_000483700.1	gene=EmuJ_000483700	1	5	37.7	17.017	159	0	10.71	149810000	10	30			-1	14981000					2251700																150150000
EmuJ_000484100.1|EmuJ_000484100.1	EmuJ_000484100	EmuJ_000484100.1|EmuJ_000484100.1	EmuJ_000484100.1|EmuJ_000484100.1	gene=EmuJ_000484100	1	6	52.7	13.737	131	0	128.09	2192800000	7	144			-1	313260000		44620000	509740	8595800			39372000	51135000	8515100	6888600	2807100	3676100	2975100	559260	24735000	23861000		578110000	2151800000	7914500000			890980000	1137800000	3782700000	3224500000	2974300000	3598200000	1397400000	745920000	2683100000
EmuJ_000484900.1|EmuJ_000484900.1	EmuJ_000484900	EmuJ_000484900.1|EmuJ_000484900.1	EmuJ_000484900.1|EmuJ_000484900.1	gene=EmuJ_000484900	1	10	17.8	100.92	919	0	10.775	322160000	44	21			-1	7321900	1720000	1236900					784790	144420							135970		127510000	88509000
EmuJ_000485000.1|EmuJ_000485000.1	EmuJ_000485000	EmuJ_000485000.1|EmuJ_000485000.1	EmuJ_000485000.1|EmuJ_000485000.1	gene=EmuJ_000485000	1	2	6.8	43.736	398	0	5.461	16950000	19	8			-1	892090		225890					139270	169810							160270	90081		10105000					11076000	13745000							45890000
EmuJ_000485100.1|EmuJ_000485100.1	EmuJ_000485100	EmuJ_000485100.1|EmuJ_000485100.1	EmuJ_000485100.1|EmuJ_000485100.1	gene=EmuJ_000485100	1	6	5.1	204.28	1876	0	156.97	355100000	84	27			-1	4227400	981690	1116300			139520	130850	579420	814860									155450000	171560000			25244000	26587000	191620000	300910000
EmuJ_000485300.1|EmuJ_000485300.1	EmuJ_000485300	EmuJ_000485300.1|EmuJ_000485300.1	EmuJ_000485300.1|EmuJ_000485300.1	gene=EmuJ_000485300	1	7	29.8	32.158	289	0	9.7458	652920000	15	24			-1	43528000					7352000	9907800	1876700														166890000	122850000	152490000
EmuJ_000485700.1|EmuJ_000485700.1	EmuJ_000485700	EmuJ_000485700.1|EmuJ_000485700.1	EmuJ_000485700.1|EmuJ_000485700.1	gene=EmuJ_000485700	1	3	6.3	92.596	841	0	4.3375	39762000	43	7			-1	924700		656000								23367					35197	210140		142830000													74558000
EmuJ_000485800.1|EmuJ_000485800.1	EmuJ_000485800	EmuJ_000485800.1|EmuJ_000485800.1	EmuJ_000485800.1|EmuJ_000485800.1	gene=EmuJ_000485800	1	19	38.3	65.291	559	0	246.88	3518100000	29	244			-1	121310000	4887300	4924900	147250	326530	2660800	2750100	12165000	9851500	2177800	1633100	110380	73280	538910	404880	2786400	2646300	334030000	283880000	881260000	1301000000	88507000	148420000	1312900000	999440000	4071700000	3825800000	630350000	488830000	1130900000	1206300000	1661100000
EmuJ_000485900.1|EmuJ_000485900.1	EmuJ_000485900	EmuJ_000485900.1|EmuJ_000485900.1	EmuJ_000485900.1|EmuJ_000485900.1	gene=EmuJ_000485900	1	3	7.3	44.315	409	0	5.9611	43928000	14	26			-1	3137700			143390	182340				1000300	60266	178820	42492	58408			368780	200730			276330000	210780000				59998000	127180000	157300000	132090000	185050000			118940000
EmuJ_000486100.1|EmuJ_000486100.1	EmuJ_000486100	EmuJ_000486100.1|EmuJ_000486100.1	EmuJ_000486100.1|EmuJ_000486100.1	gene=EmuJ_000486100	1	8	26.3	47.372	415	0	24.449	1056000000	18	41			-1	58667000	1618300	1721700			4133200	4223600	10324000	9051100									74376000	72776000			82561000	166730000	667580000	621860000
EmuJ_000486200.1|EmuJ_000486200.1	EmuJ_000486200	EmuJ_000486200.1|EmuJ_000486200.1	EmuJ_000486200.1|EmuJ_000486200.1	gene=EmuJ_000486200	1	37	75.1	48.974	437	0	323.31	21869000000	29	446			-1	754100000	84859000	128910000			159410000	148890000	24933000	29288000	377050	340700			30021	74781	483060	194760	5334900000	7506500000			3966500000	4355200000	2631900000	2690900000	740850000	717820000			49335000	166500000	258160000
EmuJ_000486500.1|EmuJ_000486500.1	EmuJ_000486500	EmuJ_000486500.1|EmuJ_000486500.1	EmuJ_000486500.1|EmuJ_000486500.1	gene=EmuJ_000486500	1	3	25.6	17.79	156	0	136.47	95526000	8	22			-1	11941000						1487400	3432800	2987800		58758					588740											58308000
EmuJ_000486600.1|EmuJ_000486600.1	EmuJ_000486600	EmuJ_000486600.1|EmuJ_000486600.1	EmuJ_000486600.1|EmuJ_000486600.1	gene=EmuJ_000486600	1	6	2	514.48	4564	1	-2	5125700000	249	9	+		-1	20585000	205970				2506600		199720	8739300															4918900000	3415500000
EmuJ_000486800.1|EmuJ_000486800.1	EmuJ_000486800	EmuJ_000486800.1|EmuJ_000486800.1	EmuJ_000486800.1|EmuJ_000486800.1	gene=EmuJ_000486800	1	13	38	41.622	361	0	75.312	2520800000	21	89			-1	120040000	9953800	6905400			36330000	23291000	4850400	4563400					86538	38345			400230000	336840000			787950000	625700000	448030000	458550000					115460000	109580000
EmuJ_000487400.1|EmuJ_000487400.1	EmuJ_000487400	EmuJ_000487400.1|EmuJ_000487400.1	EmuJ_000487400.1|EmuJ_000487400.1	gene=EmuJ_000487400	1	23	77.4	32.964	288	0	71.464	1898000000	17	130			-1	111650000		653500			13187000	8571500					93439	109490	171180	324570				20704000			227790000	201340000					259990000	310480000	156720000	316690000
EmuJ_000487500.1|EmuJ_000487500.1	EmuJ_000487500	EmuJ_000487500.1|EmuJ_000487500.1	EmuJ_000487500.1|EmuJ_000487500.1	gene=EmuJ_000487500	1	6	6.4	178.11	1603	0	6.3083	17209000000	71	14			-1	242380000					232510000		1094300	1188700															147780000	339940000
EmuJ_000487600.1|EmuJ_000487600.1	EmuJ_000487600	EmuJ_000487600.1|EmuJ_000487600.1	EmuJ_000487600.1|EmuJ_000487600.1	gene=EmuJ_000487600	1	6	9.5	90.307	791	0	3.5021	29989000	44	9			-1	681560		351440					227300											31135000
EmuJ_000487700.1|EmuJ_000487700.1	EmuJ_000487700	EmuJ_000487700.1|EmuJ_000487700.1	EmuJ_000487700.1|EmuJ_000487700.1	gene=EmuJ_000487700	1	6	21.7	54.885	484	0	17.464	196450000	20	40			-1	9822700		841160					1311400	1125400							485490	329980		100670000					98260000	81495000							151850000
EmuJ_000487900.1|EmuJ_000487900.1	EmuJ_000487900	EmuJ_000487900.1|EmuJ_000487900.1	EmuJ_000487900.1|EmuJ_000487900.1	gene=EmuJ_000487900	1	2	3.9	94.547	837	0.0075922	0.96629	961580000	48	5			-1	20033000					5577000	11678000															294600000	549110000
EmuJ_000488100.1|EmuJ_000488100.1	EmuJ_000488100	EmuJ_000488100.1|EmuJ_000488100.1	EmuJ_000488100.1|EmuJ_000488100.1	gene=EmuJ_000488100	1	2	26.8	8.2869	71	0	5.3011	966030000	2	41			-1	483010000		27593000	3903500	4476000			99965000	98353000	26670000	25852000	3117800	2734400	16746000	16698000	56520000	66188000		409400000	1520600000	1294900000			546550000	485410000	3832500000	3940400000	1190200000	1063800000	2259200000	2930300000	2238500000
EmuJ_000488200.1|EmuJ_000488200.1	EmuJ_000488200	EmuJ_000488200.1|EmuJ_000488200.1	EmuJ_000488200.1|EmuJ_000488200.1	gene=EmuJ_000488200	1	3	7.8	64.966	579	0	233.84	75189000	27	12			-1	2784800							773450	1045700															87436000	80900000
EmuJ_000488300.1|EmuJ_000488300.1	EmuJ_000488300	EmuJ_000488300.1|EmuJ_000488300.1	EmuJ_000488300.1|EmuJ_000488300.1	gene=EmuJ_000488300	1	11	17.3	72.782	641	0	59.168	2441900000	20	58			-1	122100000	3330800	2874000					36867000	45398000							252210	266950	105180000	89343000					2323700000	3266200000							110900000
EmuJ_000488800.1|EmuJ_000488800.1	EmuJ_000488800	EmuJ_000488800.1|EmuJ_000488800.1	EmuJ_000488800.1|EmuJ_000488800.1	gene=EmuJ_000488800	1	3	18.9	37.96	339	0	6.6278	154040000	14	13			-1	11003000		1682400					835210	627590															48456000	37057000
EmuJ_000489500.1|EmuJ_000489500.1	EmuJ_000489500	EmuJ_000489500.1|EmuJ_000489500.1	EmuJ_000489500.1|EmuJ_000489500.1	gene=EmuJ_000489500	1	13	21.9	109.88	1014	0	50.898	731040000	49	53			-1	14919000	164690	141110			232950	1630300	735600	1252700									70243000	55358000			26923000	68424000	225660000	358090000
EmuJ_000489600.1|EmuJ_000489600.1	EmuJ_000489600	EmuJ_000489600.1|EmuJ_000489600.1	EmuJ_000489600.1|EmuJ_000489600.1	gene=EmuJ_000489600	1	3	12.2	69.422	629	0	8.0388	30909000	32	5			-1	965910					879770									86140							28153000
EmuJ_000489900.1|EmuJ_000489900.1	EmuJ_000489900	EmuJ_000489900.1|EmuJ_000489900.1	EmuJ_000489900.1|EmuJ_000489900.1	gene=EmuJ_000489900	1	4	11.9	63.34	572	0	6.72	175530000	30	24			-1	5850900	2076400	1985300	16510	17521			689420	349310	53730	56973					322610	269030	120660000	106740000	116630000	91916000			90481000	46659000	140010000	157470000					133620000
EmuJ_000490500.1|EmuJ_000490500.1	EmuJ_000490500	EmuJ_000490500.1|EmuJ_000490500.1	EmuJ_000490500.1|EmuJ_000490500.1	gene=EmuJ_000490500	1	19	55.5	42.243	389	0	323.31	3612100000	18	511			-1	200670000	11911000	13868000	1103100	1376000	23910000	34314000	14910000	15101000	4677600	3033400	1219800	1453200	2367300	1465800	6243500	4129400	683690000	689320000	4199400000	4233200000	518790000	593580000	791240000	881710000	3931400000	3925700000	4826400000	4891000000	2680800000	3034600000	1725100000
EmuJ_000490900.1|EmuJ_000490900.1	EmuJ_000490900	EmuJ_000490900.1|EmuJ_000490900.1	EmuJ_000490900.1|EmuJ_000490900.1	gene=EmuJ_000490900	1	12	43.5	49.999	462	0	40.693	7432700000	20	140			-1	371640000	15965000	20019000			84522000	93033000	6966100	4776400	623450	696120			770480	740120	457640	481650	757530000	760280000			1583700000	1973700000	599470000	461090000	1118100000	1448200000			879800000	1201200000	239340000
EmuJ_000491100.1|EmuJ_000491100.1	EmuJ_000491100	EmuJ_000491100.1|EmuJ_000491100.1	EmuJ_000491100.1|EmuJ_000491100.1	gene=EmuJ_000491100	1	14	15	142.58	1290	0	19.003	1404200000	57	41			-1	24635000					3178000	6633300		102840													189710000	563170000		23079000
EmuJ_000491400.1|EmuJ_000491400.1	EmuJ_000491400	EmuJ_000491400.1|EmuJ_000491400.1	EmuJ_000491400.1|EmuJ_000491400.1	gene=EmuJ_000491400	1	14	53.7	16.819	149	0	323.31	43348000000	9	229			-1	4816400000	1676300000	1712100000	825830	1368400	83797000	42234000	26260000	22733000	27428000	24839000	1296900	2218600	1164000	1064200	1807800	2027500	30444000000	32954000000	2617000000	2825600000	1175100000	810560000	1040100000	582960000	17692000000	12302000000	3817200000	6210700000	1209400000	1416600000	672370000
EmuJ_000491800.1|EmuJ_000491800.1	EmuJ_000491800	EmuJ_000491800.1|EmuJ_000491800.1	EmuJ_000491800.1|EmuJ_000491800.1	gene=EmuJ_000491800	1	11	22.8	85.78	768	0	60.389	1646200000	37	54			-1	44491000	9539400	7854100			3587400	4902200	5389400	8145100							42733	53950	789250000	609350000			158210000	148230000	803860000	1048200000							32767000
EmuJ_000491900.1|EmuJ_000491900.1	EmuJ_000491900	EmuJ_000491900.1|EmuJ_000491900.1	EmuJ_000491900.1|EmuJ_000491900.1	gene=EmuJ_000491900	1	19	41.6	68.021	606	0	136.28	4906000000	40	80			-1	122650000		53921			38483000	45754000												16463000			2434400000	767230000
EmuJ_000492300.1|EmuJ_000492300.1	EmuJ_000492300	EmuJ_000492300.1|EmuJ_000492300.1;EmuJ_000492200.1|EmuJ_000492200.1	EmuJ_000492300.1|EmuJ_000492300.1	gene=EmuJ_000492300	2	6	14.6	44.405	397	0	65.471	1829300000	19	22			-1;-1	96281000					46843000	37025000		767050													900700000	783200000		40572000
EmuJ_000492400.1|EmuJ_000492400.1	EmuJ_000492400	EmuJ_000492400.1|EmuJ_000492400.1	EmuJ_000492400.1|EmuJ_000492400.1	gene=EmuJ_000492400	1	12	17.4	130.27	1170	0	323.31	193500000	62	31			-1	3121000	141770						1177600	1789500															297880000	367690000
EmuJ_000492700.1|EmuJ_000492700.1	EmuJ_000492700	EmuJ_000492700.1|EmuJ_000492700.1	EmuJ_000492700.1|EmuJ_000492700.1	gene=EmuJ_000492700	1	11	23.8	24.064	210	0	222.67	76205000000	13	189			-1	5861900000	1304600000	1649500000			1964200	1196300	10334000	9479000	13762000	13486000	283620		2295100		1028000	1060400	36624000000	45373000000			31009000	22257000	560880000	513340000	12257000000	12428000000	845430000		2107000000		292680000
EmuJ_000492900.1|EmuJ_000492900.1	EmuJ_000492900	EmuJ_000492900.1|EmuJ_000492900.1	EmuJ_000492900.1|EmuJ_000492900.1	gene=EmuJ_000492900	1	7	10.6	140.65	1262	0	9.4044	288250000	52	17			-1	5543300	701450	823100			1229800		162160	155430									86067000	84287000			40307000		49502000
EmuJ_000493100.1|EmuJ_000493100.1	EmuJ_000493100	EmuJ_000493100.1|EmuJ_000493100.1	EmuJ_000493100.1|EmuJ_000493100.1	gene=EmuJ_000493100	1	4	7.5	74.515	671	0.0007761	2.1097	54961000	37	5			-1	1485400							817100
EmuJ_000493600.1|EmuJ_000493600.1	EmuJ_000493600	EmuJ_000493600.1|EmuJ_000493600.1	EmuJ_000493600.1|EmuJ_000493600.1	gene=EmuJ_000493600	1	8	7.8	145.71	1296	0	40.173	418940000	67	72			-1	6252900	1466300	2319300			304580	100590	781010	516200									189430000	313280000			21355000	13269000	147840000	109470000
EmuJ_000494200.1|EmuJ_000494200.1	EmuJ_000494200	EmuJ_000494200.1|EmuJ_000494200.1	EmuJ_000494200.1|EmuJ_000494200.1	gene=EmuJ_000494200	1	16	29	94.523	839	0	25.968	1331700000	40	47			-1	33291000	7260900	5554800			5780900	4204700	3613500	3373500		23340						89139	581260000	408720000			267710000	219430000	472180000	526010000
EmuJ_000494400.1|EmuJ_000494400.1	EmuJ_000494400	EmuJ_000494400.1|EmuJ_000494400.1	EmuJ_000494400.1|EmuJ_000494400.1	gene=EmuJ_000494400	1	7	34.7	31.122	277	0	161.14	1977500000	10	96			-1	197750000	24080000	25271000			3154600	4899500	50218000	58560000	109230	89777			114720	52057	1162800	864690	584000000	381840000			71942000	64563000	1864400000	1815600000	110700000	96370000			112400000	70957000	173970000
EmuJ_000494800.1|EmuJ_000494800.1	EmuJ_000494800	EmuJ_000494800.1|EmuJ_000494800.1	EmuJ_000494800.1|EmuJ_000494800.1	gene=EmuJ_000494800	1	9	20.9	76.339	709	0	93.128	3069600000	30	163			-1	102320000	9449100	13757000			2031100	3843600	9472800	7125900					215930	219550	3188100	3380100	699260000	865150000			89768000	178940000	982310000	816100000					470880000	612030000	1413600000
EmuJ_000495000.1|EmuJ_000495000.1	EmuJ_000495000	EmuJ_000495000.1|EmuJ_000495000.1	EmuJ_000495000.1|EmuJ_000495000.1	gene=EmuJ_000495000	1	2	3.9	79.45	711	0.0037481	1.4721	36392000	24	2			-1	1516300		619530					896820											29938000
EmuJ_000495100.1|EmuJ_000495100.1	EmuJ_000495100	EmuJ_000495100.1|EmuJ_000495100.1	EmuJ_000495100.1|EmuJ_000495100.1	gene=EmuJ_000495100	1	3	10.2	46.391	423	0	5.4068	203840000	24	13			-1	8493400					1850800	4040100	561290	467880													108900000	81389000	39282000
EmuJ_000496600.1|EmuJ_000496600.1	EmuJ_000496600	EmuJ_000496600.1|EmuJ_000496600.1	EmuJ_000496600.1|EmuJ_000496600.1	gene=EmuJ_000496600	1	8	43.2	25.02	222	0	8.256	851030000	15	22			-1	56736000		4515600			27714000	19328000				48870								105950000			375870000	240860000
EmuJ_000497000.1|EmuJ_000497000.1	EmuJ_000497000	EmuJ_000497000.1|EmuJ_000497000.1	EmuJ_000497000.1|EmuJ_000497000.1	gene=EmuJ_000497000	1	6	12.7	106.81	952	0	15.154	266080000	43	21			-1	6187900					1458700	1125900				12982											54192000	47986000				52054000
EmuJ_000497100.1|EmuJ_000497100.1	EmuJ_000497100	EmuJ_000497100.1|EmuJ_000497100.1	EmuJ_000497100.1|EmuJ_000497100.1	gene=EmuJ_000497100	1	3	7.1	84.503	777	1	-2	64938000	35	3	+		-1	1855400	435290						1420100										33351000
EmuJ_000497300.1|EmuJ_000497300.1	EmuJ_000497300	EmuJ_000497300.1|EmuJ_000497300.1	EmuJ_000497300.1|EmuJ_000497300.1	gene=EmuJ_000497300	1	3	37.3	8.5337	75	0	32.819	443420000	5	63			-1	88685000		9556400	1375900	2126200			18905000	22745000	3578200	3508600	1722600	2013500	1104800	1019400	7372100	4335600		108270000	1287900000	1482100000			210430000	235410000	1156200000	1184800000	1565100000	1846400000	302320000	431340000	701080000
EmuJ_000497400.1|EmuJ_000497400.1	EmuJ_000497400	EmuJ_000497400.1|EmuJ_000497400.1	EmuJ_000497400.1|EmuJ_000497400.1	gene=EmuJ_000497400	1	3	5.3	93.709	842	0	3.1724	8830800	46	5			-1	191970						66670		125310																20999000
EmuJ_000498200.1|EmuJ_000498200.1	EmuJ_000498200	EmuJ_000498200.1|EmuJ_000498200.1	EmuJ_000498200.1|EmuJ_000498200.1	gene=EmuJ_000498200	1	2	14.7	23.505	217	0	62.263	6236100	12	5			-1	519670	204440	315230															5370600	7616500
EmuJ_000498400.1|EmuJ_000498400.1	EmuJ_000498400	EmuJ_000498400.1|EmuJ_000498400.1	EmuJ_000498400.1|EmuJ_000498400.1	gene=EmuJ_000498400	1	4	15.6	44.224	391	0	7.4264	134840000	15	18			-1	8989500	293810	294130					2076900	3908200									28490000	26233000					165690000	182680000
EmuJ_000498600.1|EmuJ_000498600.1	EmuJ_000498600	EmuJ_000498600.1|EmuJ_000498600.1	EmuJ_000498600.1|EmuJ_000498600.1	gene=EmuJ_000498600	1	12	48.1	26.48	233	0	162.07	2943400000	18	104			-1	163520000	22650000	21545000			1490500	10293000	33792000	31353000	33741	51252					243060	777120	972900000	892720000			61860000	108930000	2231200000	1908100000	88985000	107330000					140100000
EmuJ_000499300.1|EmuJ_000499300.1	EmuJ_000499300	EmuJ_000499300.1|EmuJ_000499300.1;EmuJ_000499100.1|EmuJ_000499100.1	EmuJ_000499300.1|EmuJ_000499300.1;EmuJ_000499100.1|EmuJ_000499100.1	gene=EmuJ_000499300;gene=EmuJ_000499100	2	6	25.2	21.023	202	0	8.4953	438150000	10	48			-1;-1	43815000	3796600	4063000		39743	12965000	2537200	1237700	1656400	414220	430600			374310		168540	108620	85074000	77347000		143580000	32002000	18144000	66233000	90217000	239520000	281930000			258910000		83363000
EmuJ_000500300.1|EmuJ_000500300.1	EmuJ_000500300	EmuJ_000500300.1|EmuJ_000500300.1	EmuJ_000500300.1|EmuJ_000500300.1	gene=EmuJ_000500300	1	5	45.9	22.005	196	0	5.6478	192140000	10	10			-1	19214000	3261300	4391500			9054700												80676000	79139000
EmuJ_000500400.1|EmuJ_000500400.1	EmuJ_000500400	EmuJ_000500400.1|EmuJ_000500400.1	EmuJ_000500400.1|EmuJ_000500400.1	gene=EmuJ_000500400	1	2	1.3	277.46	2462	1	-2	30207000	127	1	+		-1	237850								84645																39163000
EmuJ_000500600.1|EmuJ_000500600.1	EmuJ_000500600	EmuJ_000500600.1|EmuJ_000500600.1	EmuJ_000500600.1|EmuJ_000500600.1	gene=EmuJ_000500600	1	9	17.1	80.342	738	0	30.024	433430000	28	33			-1	15480000							6590700	6742200								101400							691840000	679910000
EmuJ_000501500.1|EmuJ_000501500.1	EmuJ_000501500	EmuJ_000501500.1|EmuJ_000501500.1	EmuJ_000501500.1|EmuJ_000501500.1	gene=EmuJ_000501500	1	75	72.6	97.801	848	0	323.31	394860000000	52	947			-1	7593400000	226020	926740			2761200000	2433700000					9416		2636300	1235700	72913	194360	12078000	24604000			142850000000	149450000000					56352000		6118200000	1815600000	35656000
EmuJ_000501600.1|EmuJ_000501600.1	EmuJ_000501600	EmuJ_000501600.1|EmuJ_000501600.1	EmuJ_000501600.1|EmuJ_000501600.1	gene=EmuJ_000501600	1	46	71.9	98.294	852	0	323.31	377410000000	52	731			-1	7257900000	2683200	4914600			3060000000	2337200000	435940	729440	17092	13496	20647	26358	1343000	402020	312460	248480	219450000	611220000			155620000000	143390000000	88493000	136050000	68891000	57699000	221070000	166000000	4238700000	922300000	303910000
EmuJ_000502100.1|EmuJ_000502100.1	EmuJ_000502100	EmuJ_000502100.1|EmuJ_000502100.1	EmuJ_000502100.1|EmuJ_000502100.1	gene=EmuJ_000502100	1	20	68.8	33.138	308	0	323.31	4097700000	14	330			-1	292690000	27257000	26489000	280060	287690	48962000	51814000	24073000	30969000	7129400	5200200	108630	131880	4484000	2213200	8902300	7902700	1020100000	887270000	838520000	486520000	836600000	996320000	1337400000	1560500000	6375400000	4726400000	367200000	420770000	3349800000	3369700000	2163700000
EmuJ_000503400.1|EmuJ_000503400.1	EmuJ_000503400	EmuJ_000503400.1|EmuJ_000503400.1	EmuJ_000503400.1|EmuJ_000503400.1	gene=EmuJ_000503400	1	15	20	112.76	1010	0	23.07	1217900000	41	65			-1	29705000					6757500	6089500	959630	553160													284080000	248940000	170920000	119340000
EmuJ_000503600.1|EmuJ_000503600.1	EmuJ_000503600	EmuJ_000503600.1|EmuJ_000503600.1	EmuJ_000503600.1|EmuJ_000503600.1	gene=EmuJ_000503600	1	4	5.9	113.87	1035	0	4.7349	119110000	45	9			-1	2647000						1052800								60945								49692000
EmuJ_000503700.1|EmuJ_000503700.1	EmuJ_000503700	EmuJ_000503700.1|EmuJ_000503700.1	EmuJ_000503700.1|EmuJ_000503700.1	gene=EmuJ_000503700	1	5	43.1	19.342	174	0	9.2543	221950000	10	16			-1	22195000		7552300					1823800	1205400										187510000					67820000	158060000
EmuJ_000505200.1|EmuJ_000505200.1	EmuJ_000505200	EmuJ_000505200.1|EmuJ_000505200.1	EmuJ_000505200.1|EmuJ_000505200.1	gene=EmuJ_000505200	1	9	22.7	56.784	490	0	162.31	1244200000	30	55			-1	41472000	9599200	6982000			1020100	900810	8970700	6843400	62811								669560000	498210000			96574000	100500000	785740000	655620000	191330000
EmuJ_000505700.1|EmuJ_000505700.1	EmuJ_000505700	EmuJ_000505700.1|EmuJ_000505700.1	EmuJ_000505700.1|EmuJ_000505700.1	gene=EmuJ_000505700	1	19	49	64.592	571	0	107.82	896660000	27	195			-1	33210000	619130	1003500	1086300	1745000			904810	2955600	505280	394410	671700	186180	115190	72210	11689000	10379000	30403000	101630000	3547300000	3688300000			188970000	266910000	1012200000	895110000	1976800000	717090000	148530000	405620000	8985800000
EmuJ_000506000.1|EmuJ_000506000.1	EmuJ_000506000	EmuJ_000506000.1|EmuJ_000506000.1	EmuJ_000506000.1|EmuJ_000506000.1	gene=EmuJ_000506000	1	3	6.3	39.512	335	0.003028	1.6408	98389000	15	8			-1	6559300		2693400
EmuJ_000506100.1|EmuJ_000506100.1	EmuJ_000506100	EmuJ_000506100.1|EmuJ_000506100.1	EmuJ_000506100.1|EmuJ_000506100.1	gene=EmuJ_000506100	1	4	8.8	75.275	681	0	17.016	211650000	31	17			-1	6827600							1381500	409060															130980000	67071000
EmuJ_000506400.1|EmuJ_000506400.1	EmuJ_000506400	EmuJ_000506400.1|EmuJ_000506400.1	EmuJ_000506400.1|EmuJ_000506400.1	gene=EmuJ_000506400	1	9	17.8	78.133	702	0	59.964	842840000	30	26			-1	28095000		729730			4517500	15634000												27346000			197790000	562600000
EmuJ_000506900.1|EmuJ_000506900.1	EmuJ_000506900	EmuJ_000506900.1|EmuJ_000506900.1	EmuJ_000506900.1|EmuJ_000506900.1	gene=EmuJ_000506900	1	10	24.8	59.013	540	0	194.53	1615100000	28	39			-1	57682000	7357700	6843600			15422000	28004000			14992	39860							586190000	593480000			290190000	349000000			125440000	199390000
EmuJ_000507000.1|EmuJ_000507000.1	EmuJ_000507000	EmuJ_000507000.1|EmuJ_000507000.1	EmuJ_000507000.1|EmuJ_000507000.1	gene=EmuJ_000507000	1	13	39.9	33.936	318	0	323.31	8775100000	14	298			-1	626790000	15655000	17928000	1580100	3319200	103900000	92554000	13488000	19682000	3595000	4395500	1180000	1081800	1831700	1157000	3654900	2830700	488920000	442730000	6030900000	5343100000	1507400000	1231700000	816280000	921580000	2736700000	2778500000	4652400000	3720300000	1863600000	1806500000	817260000
EmuJ_000507800.1|EmuJ_000507800.1	EmuJ_000507800	EmuJ_000507800.1|EmuJ_000507800.1	EmuJ_000507800.1|EmuJ_000507800.1	gene=EmuJ_000507800	1	2	10	45.558	430	0	5.1948	14899000	10	4			-1	1489900									26713																18986000
EmuJ_000508000.1|EmuJ_000508000.1	EmuJ_000508000	EmuJ_000508000.1|EmuJ_000508000.1	EmuJ_000508000.1|EmuJ_000508000.1	gene=EmuJ_000508000	1	10	6.5	291.01	2771	0	36.515	178910000	101	38			-1	1771400	281200	199360			205780	340970	118340	172300								19260	92738000	53559000			8019300	7026300	27842000	44340000
EmuJ_000510600.1|EmuJ_000510600.1	EmuJ_000510600	EmuJ_000510600.1|EmuJ_000510600.1;EmuJ_000510500.1|EmuJ_000510500.1	EmuJ_000510600.1|EmuJ_000510600.1;EmuJ_000510500.1|EmuJ_000510500.1	gene=EmuJ_000510600;gene=EmuJ_000510500	2	15	28.1	80.517	744	0	193.51	855910000	45	145			-1;-1	19020000	3678200	3422300	112380	280400	6072100	2893100	347910	417750	312370	422340	260130	225990	59909	21336	49057	135770	333310000	356240000	965460000	1809900000	253120000	218660000	57017000	68063000	1241600000	1551700000	1793300000	1899000000	190740000	69690000	99334000
EmuJ_000510700.1|EmuJ_000510700.1	EmuJ_000510700	EmuJ_000510700.1|EmuJ_000510700.1	EmuJ_000510700.1|EmuJ_000510700.1	gene=EmuJ_000510700	1	10	17.2	84.648	767	0	126.81	2094600000	42	56			-1	49872000	2507200	2523600			13874000	12061000				39034			26782	18691			127330000	132460000			350290000	401980000				223620000			135800000	123280000
EmuJ_000511100.1|EmuJ_000511100.1	EmuJ_000511100	EmuJ_000511100.1|EmuJ_000511100.1	EmuJ_000511100.1|EmuJ_000511100.1	gene=EmuJ_000511100	1	16	8.5	332.7	2936	0	20.875	578620000	117	83			-1	4945400		199690	15700	47138		2023800	940840	864490	21096	27234	5104.6	12069	7835.7	11045	157290	101900		48515000	432350000	629030000			379510000	350960000	214310000	276860000	137760000	331950000	74732000	137030000	305140000
EmuJ_000511600.1|EmuJ_000511600.1	EmuJ_000511600	EmuJ_000511600.1|EmuJ_000511600.1	EmuJ_000511600.1|EmuJ_000511600.1	gene=EmuJ_000511600	1	6	14.2	63.491	569	0	9.586	362430000	21	32			-1	17258000	593910	450580			5036900	1102000	1146500	538370									57170000	42342000			58989000	41754000	104170000	82691000
EmuJ_000511900.1|EmuJ_000511900.1	EmuJ_000511900	EmuJ_000511900.1|EmuJ_000511900.1	EmuJ_000511900.1|EmuJ_000511900.1	gene=EmuJ_000511900	1	25	63	40.644	362	0	323.31	101600000000	20	593			-1	5080200000	70353000	87238000		73032	1380800000	1397800000	171950000	172580000	428090	402370			3401400	1560000	3724600	465370	3492800000	3663000000		211980000	25853000000	31333000000	13323000000	12292000000	718760000	726180000			4553500000	4112300000	1274900000
EmuJ_000512700.1|EmuJ_000512700.1	EmuJ_000512700	EmuJ_000512700.1|EmuJ_000512700.1	EmuJ_000512700.1|EmuJ_000512700.1	gene=EmuJ_000512700	1	3	10.5	53.815	488	0	262.74	58056000	21	2			-1	2764600					1802400
EmuJ_000512800.1|EmuJ_000512800.1	EmuJ_000512800	EmuJ_000512800.1|EmuJ_000512800.1	EmuJ_000512800.1|EmuJ_000512800.1	gene=EmuJ_000512800	1	6	4	344.85	3149	0	17.339	276230000	127	29			-1	2175000	288140	296500			392130	559130				3686.6							102200000	115560000			45131000	23772000
EmuJ_000513400.1|EmuJ_000513400.1	EmuJ_000513400	EmuJ_000513400.1|EmuJ_000513400.1	EmuJ_000513400.1|EmuJ_000513400.1	gene=EmuJ_000513400	1	34	25.9	182.6	1640	0	323.31	10174000000	67	188			-1	151850000	2361300	3253700			32900000	28880000	234780	130740	12261	49354			127640	133370	90638		217430000	350680000			2243600000	2174100000	40536000	14088000	63442000	158120000			426620000	640140000	152360000
EmuJ_000514200.1|EmuJ_000514200.1	EmuJ_000514200	EmuJ_000514200.1|EmuJ_000514200.1	EmuJ_000514200.1|EmuJ_000514200.1	gene=EmuJ_000514200	1	36	76.9	46.56	433	0	323.31	20844000000	26	665			-1	801700000	23604000	25495000	134020	194040	66156000	39703000	4161200	3900600	432360	530350	7753100	7195100	2383600	1620100	3548600	4822400	1520000000	1536600000	867100000	587060000	1904200000	1663600000	528310000	580090000	1060700000	1273300000	35866000000	34561000000	4802900000	6271900000	2064200000
EmuJ_000514400.1|EmuJ_000514400.1	EmuJ_000514400	EmuJ_000514400.1|EmuJ_000514400.1	EmuJ_000514400.1|EmuJ_000514400.1	gene=EmuJ_000514400	1	9	30.8	57.27	520	0	63.857	1949100000	23	67			-1	84744000	3247300	1653300			20193000	15191000	6211900	4826400									161490000	77934000			383050000	339390000	466410000	376540000
EmuJ_000516300.1|EmuJ_000516300.1	EmuJ_000516300	EmuJ_000516300.1|EmuJ_000516300.1	EmuJ_000516300.1|EmuJ_000516300.1	gene=EmuJ_000516300	1	7	16.4	61.025	561	0	15.605	687240000	27	32			-1	25453000					4067400	5683400		672530													147310000	98632000		164410000
EmuJ_000517100.1|EmuJ_000517100.1	EmuJ_000517100	EmuJ_000517100.1|EmuJ_000517100.1	EmuJ_000517100.1|EmuJ_000517100.1	gene=EmuJ_000517100	1	23	88	28.023	250	0	323.31	130890000000	15	748			-1	8725900000	949060000	872450000	117020	206560	1906500000	1627500000	138770000	167470000	10926000	10876000	117220	225460	9198200	3526100	14639000	14364000	25370000000	24786000000	440220000	491780000	24318000000	24351000000	8065300000	8429000000	13317000000	13136000000	432140000	722620000	9148000000	3302600000	4767200000
EmuJ_000517350.1|EmuJ_000517350.1	EmuJ_000517350	EmuJ_000517350.1|EmuJ_000517350.1	EmuJ_000517350.1|EmuJ_000517350.1	gene=EmuJ_000517350	1	4	23.8	37.46	332	0	80.585	455530000	12	27			-1	37961000	2819000	1537500				1576600	6471800	7320200						27987			208380000	143490000					169270000	228040000
EmuJ_000517550.1|EmuJ_000517550.1	EmuJ_000517550	EmuJ_000517550.1|EmuJ_000517550.1	EmuJ_000517550.1|EmuJ_000517550.1	gene=EmuJ_000517550	1	38	32.1	131.44	1208	0	323.31	18414000000	44	442			-1	418500000	91004000	70306000	10556	14041	88180000	87650000	10679000	11831000	259660	247490			162080	165950	222240	208560	9394700000	3913500000	105090000	103800000	4163100000	4324200000	1955700000	2098400000	918190000	937740000			496030000	676690000	125460000
EmuJ_000517600.1|EmuJ_000517600.1	EmuJ_000517600	EmuJ_000517600.1|EmuJ_000517600.1	EmuJ_000517600.1|EmuJ_000517600.1	gene=EmuJ_000517600	1	4	5.8	121.63	1093	0	4.8223	20125000	54	6			-1	372690		202290			115950	54442															6261500	3464300
EmuJ_000517700.1|EmuJ_000517700.1	EmuJ_000517700	EmuJ_000517700.1|EmuJ_000517700.1	EmuJ_000517700.1|EmuJ_000517700.1	gene=EmuJ_000517700	1	8	35.3	47.858	433	0	30.262	2915800000	14	95			-1	208270000	3383600	4494800			29768000	37783000	13079000	11636000	157120								167950000	205200000			360740000	525160000	515510000	492640000	280850000
EmuJ_000517800.1|EmuJ_000517800.1	EmuJ_000517800	EmuJ_000517800.1|EmuJ_000517800.1	EmuJ_000517800.1|EmuJ_000517800.1	gene=EmuJ_000517800	1	5	23.9	23.385	201	0	5.1227	923880000	12	54			-1	76990000	7293300	8150300			1976900		1988100	4578400	242790	210010			303440	236420	6544800	4254900	186980000	196750000			44571000		85325000	146690000	281000000	265110000			329710000	434990000	1634300000
EmuJ_000518000.1|EmuJ_000518000.1	EmuJ_000518000	EmuJ_000518000.1|EmuJ_000518000.1	EmuJ_000518000.1|EmuJ_000518000.1	gene=EmuJ_000518000	1	8	8.5	135.69	1219	0	11.616	664180000	57	27			-1	11652000		123350			3426200	4102300															181510000	248050000
EmuJ_000518100.1|EmuJ_000518100.1	EmuJ_000518100	EmuJ_000518100.1|EmuJ_000518100.1	EmuJ_000518100.1|EmuJ_000518100.1	gene=EmuJ_000518100	1	2	15.2	25.958	223	0.0030223	1.6155	2249400000	12	11			-1	187450000	14460000	16755000			34089000	32101000	7566200	5889100									379850000	404820000			409070000	453930000	325000000	257460000
EmuJ_000518400.1|EmuJ_000518400.1	EmuJ_000518400	EmuJ_000518400.1|EmuJ_000518400.1;EmuJ_000518600.1|EmuJ_000518600.1	EmuJ_000518400.1|EmuJ_000518400.1;EmuJ_000518600.1|EmuJ_000518600.1	gene=EmuJ_000518400;gene=EmuJ_000518600	2	19	55.6	58.821	536	0	316.72	4982700000	29	187			-1;-1	171820000	8250800	8070200			13158000	6897400	15742000	8721300							145170		447240000	436240000			429650000	310020000	1504400000	889580000							107540000
EmuJ_000519200.1|EmuJ_000519200.1	EmuJ_000519200	EmuJ_000519200.1|EmuJ_000519200.1	EmuJ_000519200.1|EmuJ_000519200.1	gene=EmuJ_000519200	1	28	73.3	47.158	438	0	323.31	40195000000	28	505			-1	1435500000	265640000	297550000			125560000	128570000	18113000	22165000	1242100	836350			573380	384730	1019600	913370	15487000000	15466000000			3284900000	4464700000	2221700000	2352300000	2390500000	2514100000			1212200000	1280800000	704990000
EmuJ_000519900.1|EmuJ_000519900.1	EmuJ_000519900	EmuJ_000519900.1|EmuJ_000519900.1	EmuJ_000519900.1|EmuJ_000519900.1	gene=EmuJ_000519900	1	8	6.2	244.27	2176	0	11.144	174320000	81	19			-1	2152100							441960	776970															182520000	389510000
EmuJ_000520000.1|EmuJ_000520000.1	EmuJ_000520000	EmuJ_000520000.1|EmuJ_000520000.1	EmuJ_000520000.1|EmuJ_000520000.1	gene=EmuJ_000520000	1	42	40.8	148.74	1325	0	323.31	21414000000	76	440			-1	281760000	8775200	13427000			80158000	75924000	9135400	9164300	154480	76785			65089	106990	563220	454430	1110000000	2325100000			5851500000	6489800000	2414400000	2442800000	837390000	418150000			464420000	745490000	800030000
EmuJ_000520300.1|EmuJ_000520300.1	EmuJ_000520300	EmuJ_000520300.1|EmuJ_000520300.1	EmuJ_000520300.1|EmuJ_000520300.1	gene=EmuJ_000520300	1	4	11.5	53.584	487	0	2.8209	113520000	20	4			-1	5676100					1138600	4087400															22771000
EmuJ_000520450.1|EmuJ_000520450.1	EmuJ_000520450	EmuJ_000520450.1|EmuJ_000520450.1;EmuJ_000520100.1|EmuJ_000520100.1	EmuJ_000520450.1|EmuJ_000520450.1;EmuJ_000520100.1|EmuJ_000520100.1	gene=EmuJ_000520450;gene=EmuJ_000520100	2	3	5.8	105.7	947	0	66.143	154910000	52	24			-1;-1	2979000	437240	236660			917580	328100	492480	536770									53974000	47907000			52238000	28851000	70315000	72695000
EmuJ_000521700.1|EmuJ_000521700.1	EmuJ_000521700	EmuJ_000521700.1|EmuJ_000521700.1;EmuJ_000521000.1|EmuJ_000521000.1	EmuJ_000521700.1|EmuJ_000521700.1;EmuJ_000521000.1|EmuJ_000521000.1	gene=EmuJ_000521700;gene=EmuJ_000521000	2	2	2.8	68.236	615	0	3.8314	853130000	34	13			-1;-1	25092000	3227500	4153500				5432100					100650			103840			686100000	812110000				621600000					324210000
EmuJ_000522200.1|EmuJ_000522200.1	EmuJ_000522200	EmuJ_000522200.1|EmuJ_000522200.1	EmuJ_000522200.1|EmuJ_000522200.1	gene=EmuJ_000522200	1	4	27.9	25.371	226	0	109.24	2445600000	13	41			-1	188130000	9238300	16979000			54000000	53263000	5457700	4914100									256160000	418150000			555810000	619810000	334510000	295530000
EmuJ_000522400.1|EmuJ_000522400.1	EmuJ_000522400	EmuJ_000522400.1|EmuJ_000522400.1	EmuJ_000522400.1|EmuJ_000522400.1	gene=EmuJ_000522400	1	10	22.4	77.6	719	0	84.615	6806800000	18	47			-1	378150000	18508000	18893000			129480000	103230000	7845600	7490400									639260000	603610000			1178000000	1072900000	939870000	960230000
EmuJ_000522800.1|EmuJ_000522800.1	EmuJ_000522800	EmuJ_000522800.1|EmuJ_000522800.1	EmuJ_000522800.1|EmuJ_000522800.1	gene=EmuJ_000522800	1	3	19.2	36.769	323	0	79.9	596740000	18	31			-1	33152000	10811000	4532200			4224300		4253100	4394800					43424	35243	264310	325130	317690000	158850000			91963000		243880000	254620000					63079000	66593000	112710000
EmuJ_000523100.1|EmuJ_000523100.1	EmuJ_000523100	EmuJ_000523100.1|EmuJ_000523100.1	EmuJ_000523100.1|EmuJ_000523100.1	gene=EmuJ_000523100	1	5	15.4	52.735	493	0	5.3438	463860000	22	20			-1	21085000	4645800	1380600			5552500	2023000	955410	691450									190020000	84281000				72276000	119280000	87862000
EmuJ_000523200.1|EmuJ_000523200.1	EmuJ_000523200	EmuJ_000523200.1|EmuJ_000523200.1	EmuJ_000523200.1|EmuJ_000523200.1	gene=EmuJ_000523200	1	2	4.1	66.345	582	0.0033911	1.5756	62032000	32	4			-1	1938500					1259100																40292000
EmuJ_000523600.1|EmuJ_000523600.1	EmuJ_000523600	EmuJ_000523600.1|EmuJ_000523600.1	EmuJ_000523600.1|EmuJ_000523600.1	gene=EmuJ_000523600	1	7	17	71.33	659	0	11.601	454040000	29	42			-1	15657000	1662800	3092700			5878600	349620			72761	59960			164290	169100			164360000	205720000			143730000				211240000	172940000			176420000	275030000
EmuJ_000523700.1|EmuJ_000523700.1	EmuJ_000523700	EmuJ_000523700.1|EmuJ_000523700.1	EmuJ_000523700.1|EmuJ_000523700.1	gene=EmuJ_000523700	1	19	27.4	107.35	962	0	40.967	433540000	45	90			-1	9634300	569410	319270			2497900	942970	1255000	1373200	159160	152040			160600	164220	196700	167970	53400000	43915000			122350000	82583000	206030000	242110000	761190000	796370000			349810000	594250000	191270000
EmuJ_000523900.1|EmuJ_000523900.1	EmuJ_000523900	EmuJ_000523900.1|EmuJ_000523900.1	EmuJ_000523900.1|EmuJ_000523900.1	gene=EmuJ_000523900	1	3	21.7	34.084	314	0	10.645	132870000	10	24			-1	13287000	1593600						4928700	2601600	194630	201060					1375400	1055700	34886000							94779000	138330000	151570000
EmuJ_000524400.1|EmuJ_000524400.1	EmuJ_000524400	EmuJ_000524400.1|EmuJ_000524400.1	EmuJ_000524400.1|EmuJ_000524400.1	gene=EmuJ_000524400	1	2	6.7	64.718	594	0	2.7854	23973000	23	2			-1	1042300							1042300																85812000
EmuJ_000524500.1|EmuJ_000524500.1	EmuJ_000524500	EmuJ_000524500.1|EmuJ_000524500.1	EmuJ_000524500.1|EmuJ_000524500.1	gene=EmuJ_000524500	1	6	78.8	8.9896	80	0	263.3	5682000000	7	85			-1	811710000	161660000	169290000		126500	94934000	90375000	73923000	192620000		443850			249390	163070	1174600	901600	2953000000	2474100000		120280000	500000000	488200000	419080000	4732300000		222360000			110580000	94056000	152900000
EmuJ_000524600.1|EmuJ_000524600.1	EmuJ_000524600	EmuJ_000524600.1|EmuJ_000524600.1	EmuJ_000524600.1|EmuJ_000524600.1	gene=EmuJ_000524600	1	37	67.4	78.807	739	0	323.31	55404000000	33	596			-1	1678900000	77555000	75408000		76915	550300000	500040000	2875300	5145300	795360	231790			788840	879300	83370	135630	5955800000	4443800000		194490000	18608000000	19137000000	254890000	382820000	1805500000	541750000			1694000000	2637300000	54899000
EmuJ_000524700.1|EmuJ_000524700.1	EmuJ_000524700	EmuJ_000524700.1|EmuJ_000524700.1	EmuJ_000524700.1|EmuJ_000524700.1	gene=EmuJ_000524700	1	14	38.1	51.034	454	0	49.585	5256300000	21	114			-1	250300000	41902000	34100000			29799000	64363000	37404000	28256000		100350			118420	103970	452600	359630	1824300000	1625900000			487710000	879940000	2932900000	2474500000		123830000			129340000	147720000	135240000
EmuJ_000525600.1|EmuJ_000525600.1	EmuJ_000525600	EmuJ_000525600.1|EmuJ_000525600.1	EmuJ_000525600.1|EmuJ_000525600.1	gene=EmuJ_000525600	1	8	22.8	49.563	435	0	31.941	1443700000	22	58			-1	65624000	13082000	13840000			5144200	561060	9546800	14599000					86085	93631	757630	707890	618770000	681240000			121090000	41543000	672350000	1065700000					135220000	191300000	318440000
EmuJ_000525910.1|EmuJ_000525910.1	EmuJ_000525910	EmuJ_000525910.1|EmuJ_000525910.1	EmuJ_000525910.1|EmuJ_000525910.1	gene=EmuJ_000525910	1	7	52.4	20.121	185	0	4.6264	81651000	12	19			-1	6804200					2867800	125230	2397800	1029400	24107						27082						6622100	6700600	12456000	13287000	77797000						24088000
EmuJ_000526000.1|EmuJ_000526000.1	EmuJ_000526000	EmuJ_000526000.1|EmuJ_000526000.1	EmuJ_000526000.1|EmuJ_000526000.1	gene=EmuJ_000526000	1	12	60.1	40.698	368	0	76.173	4103900000	20	67			-1	205190000	4230700	1949200			56248000	51292000											461380000	122170000			757000000	1057400000
EmuJ_000526100.1|EmuJ_000526100.1	EmuJ_000526100	EmuJ_000526100.1|EmuJ_000526100.1	EmuJ_000526100.1|EmuJ_000526100.1	gene=EmuJ_000526100	1	3	4.3	133.63	1194	0	4.6326	103130000	60	8			-1	1718800					1263100	455660															62049000	45954000
EmuJ_000527000.1|EmuJ_000527000.1	EmuJ_000527000	EmuJ_000527000.1|EmuJ_000527000.1	EmuJ_000527000.1|EmuJ_000527000.1	gene=EmuJ_000527000	1	21	21.1	142.68	1277	0	220.67	4939100000	56	122			-1	88198000	5493300	4620700			15711000	16222000	2378600	2705600	23207	25330			10599	11167	34786	39302	824680000	666610000			1042900000	1197800000	629150000	366630000	42261000	48927000			37432000	51298000	36065000
EmuJ_000527300.1|EmuJ_000527300.1	EmuJ_000527300	EmuJ_000527300.1|EmuJ_000527300.1	EmuJ_000527300.1|EmuJ_000527300.1	gene=EmuJ_000527300	1	3	2.8	165.79	1500	0.0040892	1.3582	9176700000	71	10			-1	129250000								22884000																5958300000
EmuJ_000527450.1|EmuJ_000527450.1	EmuJ_000527450	EmuJ_000527450.1|EmuJ_000527450.1	EmuJ_000527450.1|EmuJ_000527450.1	gene=EmuJ_000527450	1	2	8.8	39.924	354	0.0033937	1.5835	48027000	23	3			-1	2088200								1070600																135940000
EmuJ_000527600.1|EmuJ_000527600.1	EmuJ_000527600	EmuJ_000527600.1|EmuJ_000527600.1	EmuJ_000527600.1|EmuJ_000527600.1	gene=EmuJ_000527600	1	3	1.9	237.59	2136	0.00039339	2.3923	90744000	89	5			-1	1019600		155290			864310													27827000
EmuJ_000528400.1|EmuJ_000528400.1	EmuJ_000528400	EmuJ_000528400.1|EmuJ_000528400.1	EmuJ_000528400.1|EmuJ_000528400.1	gene=EmuJ_000528400	1	10	17.9	98.999	900	0	296.72	667430000	38	57			-1	17564000	3091000	1946400					3791700	5167200							816490	440300	223550000	156530000					492720000	690650000							537630000
EmuJ_000528900.1|EmuJ_000528900.1	EmuJ_000528900	EmuJ_000528900.1|EmuJ_000528900.1	EmuJ_000528900.1|EmuJ_000528900.1	gene=EmuJ_000528900	1	7	59.9	15.856	137	0	87.076	401260000	9	65			-1	44585000	1783000									67972	660760	126520	289770	89403	170600	901620	49716000									60517000		287540000	189790000	148740000	64059000
EmuJ_000529300.1|EmuJ_000529300.1	EmuJ_000529300	EmuJ_000529300.1|EmuJ_000529300.1	EmuJ_000529300.1|EmuJ_000529300.1	gene=EmuJ_000529300	1	26	48.5	85.663	771	0	323.31	39534000000	33	333			-1	1198000000	51534000	61171000			292330000	305500000	5336300	6635200	31555	97384			315750	277850		155960	3863300000	4321400000			9857300000	11809000000	666070000	709090000	89303000	226860000			630690000	622310000
EmuJ_000530300.1|EmuJ_000530300.1	EmuJ_000530300	EmuJ_000530300.1|EmuJ_000530300.1	EmuJ_000530300.1|EmuJ_000530300.1	gene=EmuJ_000530300	1	3	5.7	63.124	558	0	5.8817	338880000	15	6			-1	22592000							8975700	6157900							104730								381350000	518960000							158780000
EmuJ_000530320.1|EmuJ_000530320.1	EmuJ_000530320	EmuJ_000530320.1|EmuJ_000530320.1	EmuJ_000530320.1|EmuJ_000530320.1	gene=EmuJ_000530320	1	16	36.7	89.315	825	0	86.342	2847500000	42	72			-1	67797000	40425000	985820			7513900	5892000	3443000	5449400	15136	18799				23236			1692600000	145390000			532850000	394490000	1305100000	1138700000	144500000	190360000				270900000
EmuJ_000530600.1|EmuJ_000530600.1	EmuJ_000530600	EmuJ_000530600.1|EmuJ_000530600.1	EmuJ_000530600.1|EmuJ_000530600.1	gene=EmuJ_000530600	1	2	14.2	19.19	169	0	2.983	12234000	10	3			-1	1223400							1223400																43793000
EmuJ_000531300.1|EmuJ_000531300.1	EmuJ_000531300	EmuJ_000531300.1|EmuJ_000531300.1	EmuJ_000531300.1|EmuJ_000531300.1	gene=EmuJ_000531300	1	13	32.6	51.243	454	0	52.587	687920000	24	67			-1	28663000	4254400	4241200			3229100	1428700	4508900	3107900	448980	480570					290570	240390	238460000	219910000			129530000	81573000	271990000	187930000	630630000	825520000					140900000
EmuJ_000532000.1|EmuJ_000532000.1	EmuJ_000532000	EmuJ_000532000.1|EmuJ_000532000.1	EmuJ_000532000.1|EmuJ_000532000.1	gene=EmuJ_000532000	1	10	47.5	28.177	244	0	323.31	8744700000	18	121			-1	485820000	23064000	10567000			137970000	157190000	19908000	16691000	22010				67743				552250000	384210000			2744200000	3551200000	1490100000	1196800000	102610000				53034000
EmuJ_000532100.1|EmuJ_000532100.1	EmuJ_000532100	EmuJ_000532100.1|EmuJ_000532100.1	EmuJ_000532100.1|EmuJ_000532100.1	gene=EmuJ_000532100	1	3	2.7	191.9	1763	0	2.8573	148150000	77	5			-1	1924000	1331000	344040				248980											224030000	53663000
EmuJ_000532700.1|EmuJ_000532700.1	EmuJ_000532700	EmuJ_000532700.1|EmuJ_000532700.1	EmuJ_000532700.1|EmuJ_000532700.1	gene=EmuJ_000532700	1	11	78.8	18.465	160	0	323.31	8888800000	9	116			-1	987650000	301090000	345450000			53120000	50317000			1699100	715170							4521400000	4016000000			759140000	926520000			1066900000	698340000
EmuJ_000532800.1|EmuJ_000532800.1	EmuJ_000532800	EmuJ_000532800.1|EmuJ_000532800.1	EmuJ_000532800.1|EmuJ_000532800.1	gene=EmuJ_000532800	1	15	57.5	47.694	426	0	323.31	2597300000	18	141			-1	144290000	3639100	8793500			50950000	46459000	3240900	3205200					715050	713050	1098000	662730	258980000	485180000			824740000	734170000	277610000	260970000					890870000	852590000	454170000
EmuJ_000533700.1|EmuJ_000533700.1	EmuJ_000533700	EmuJ_000533700.1|EmuJ_000533700.1	EmuJ_000533700.1|EmuJ_000533700.1	gene=EmuJ_000533700	1	10	73.5	16.609	147	0	323.31	32747000000	7	210			-1	4678100000	175180000	283910000		139610	2047500000	1517400000	172550000	150030000	4550200	3916200			10419000	2821300	54928000	41369000	4038300000	4164800000		196010000	13115000000	11995000000	3618900000	3229500000	1966000000	1624500000			4067200000	2260400000	8128700000
EmuJ_000534300.1|EmuJ_000534300.1	EmuJ_000534300	EmuJ_000534300.1|EmuJ_000534300.1	EmuJ_000534300.1|EmuJ_000534300.1	gene=EmuJ_000534300	1	8	32.5	56.593	523	0	74.845	1069000000	16	32			-1	66815000	12730000	24005000				3121900	10797000	11851000									495970000	797130000				136360000	652110000	476780000
EmuJ_000534400.1|EmuJ_000534400.1	EmuJ_000534400	EmuJ_000534400.1|EmuJ_000534400.1	EmuJ_000534400.1|EmuJ_000534400.1	gene=EmuJ_000534400	1	11	17.1	110.56	1002	0	192.48	2204900000	45	91			-1	48998000	4561800	2810100			10312000	7333100	1557900	1332900	91315	76018			58269	38200	198790	83907	406990000	396400000			407350000	324640000	299390000	229910000	343500000	304000000			220990000	154660000	184610000
EmuJ_000535000.1|EmuJ_000535000.1	EmuJ_000535000	EmuJ_000535000.1|EmuJ_000535000.1	EmuJ_000535000.1|EmuJ_000535000.1	gene=EmuJ_000535000	1	7	31.9	39.082	370	0	28.506	771530000	19	33			-1	40607000	6896700	5545000			10883000	10280000	93301	1646500	77506	36280							275410000	209470000			157890000	182960000	21332000	60543000	120790000
EmuJ_000535400.1|EmuJ_000535400.1	EmuJ_000535400	EmuJ_000535400.1|EmuJ_000535400.1	EmuJ_000535400.1|EmuJ_000535400.1	gene=EmuJ_000535400	1	5	25.8	34.813	310	0	26.979	931680000	14	38			-1	66549000					23811000	23040000							333220								313320000	347790000							308950000
EmuJ_000535600.1|EmuJ_000535600.1	EmuJ_000535600	EmuJ_000535600.1|EmuJ_000535600.1	EmuJ_000535600.1|EmuJ_000535600.1	gene=EmuJ_000535600	1	2	48.4	7.5726	64	0.0019128	1.8507	23810000	3	42			-1	7936700					272070	243480	308510	260300	272900	240360			322230	210200	176550						1037000	1093600	4209300	3614700	73930000	69067000			81954000	69542000	13182000
EmuJ_000535700.1|EmuJ_000535700.1	EmuJ_000535700	EmuJ_000535700.1|EmuJ_000535700.1	EmuJ_000535700.1|EmuJ_000535700.1	gene=EmuJ_000535700	1	2	9.1	32.33	285	1	-2	67767000	13	5	+		-1	5212800		554370					4226500											14511000
EmuJ_000536400.1|EmuJ_000536400.1	EmuJ_000536400	EmuJ_000536400.1|EmuJ_000536400.1	EmuJ_000536400.1|EmuJ_000536400.1	gene=EmuJ_000536400	1	4	14	38.03	342	0	7.0698	126750000	20	9			-1	6337400					4391600	1444100		81365														30986000
EmuJ_000536700.1|EmuJ_000536700.1	EmuJ_000536700	EmuJ_000536700.1|EmuJ_000536700.1	EmuJ_000536700.1|EmuJ_000536700.1	gene=EmuJ_000536700	1	3	6.5	36.422	337	0	3.5192	47310000	19	11			-1	2490000				240580					316050	399720	189040	149160				134710				576860000					616660000	827250000	367420000	481010000
EmuJ_000537000.1|EmuJ_000537000.1	EmuJ_000537000	EmuJ_000537000.1|EmuJ_000537000.1	EmuJ_000537000.1|EmuJ_000537000.1	gene=EmuJ_000537000	1	14	52.8	43.79	398	0	323.31	19194000000	18	206			-1	1066300000	103450000	235260000		45315	283100000	316730000	5572100	5323700	1293900	1476600			700020	277160	804590	760200	3493000000	8405400000		136330000	4315800000	6456900000	382900000	435300000	1992800000	2179000000			873500000	688830000	331380000
EmuJ_000537050.1|EmuJ_000537050.1	EmuJ_000537050	EmuJ_000537050.1|EmuJ_000537050.1	EmuJ_000537050.1|EmuJ_000537050.1	gene=EmuJ_000537050	1	4	6.7	125.55	1157	0	8.4337	64789000	50	17			-1	1295800	310620	308930		10351	245500	190360		75852									14577000	12805000		98874000	24992000	10433000		10703000
EmuJ_000537400.1|EmuJ_000537400.1	EmuJ_000537400	EmuJ_000537400.1|EmuJ_000537400.1	EmuJ_000537400.1|EmuJ_000537400.1	gene=EmuJ_000537400	1	6	51.5	11.95	101	0	8.0115	564290000	6	45			-1	94048000	1384200	1041900		309520	220410		7510000	6775700	461820	454280			208200		859890	237360	213000000	147460000		241300000	15493000		182080000	136600000	215330000	319710000			173890000		110510000
EmuJ_000538300.1|EmuJ_000538300.1	EmuJ_000538300	EmuJ_000538300.1|EmuJ_000538300.1;EmuJ_000538600.1|EmuJ_000538600.1;EmuJ_000538000.1|EmuJ_000538000.1;EmuJ_000538900.1|EmuJ_000538900.1;EmuJ_000005400.1|EmuJ_000005400.1	EmuJ_000538300.1|EmuJ_000538300.1	gene=EmuJ_000538300	5	17	71.2	25.47	219	0	42.284	5040000000	17	146			-1;-1;-1;-1;-1	296470000	36360000	35770000			22085000	4728700	2013500	523370		218240	365520	221180	1012800	510870	916990	526210	1205200000	1265600000			378420000	138090000	135870000	51057000		275580000	1312600000	712910000	1110800000	1215200000	298330000
EmuJ_000539200.1|EmuJ_000539200.1	EmuJ_000539200	EmuJ_000539200.1|EmuJ_000539200.1	EmuJ_000539200.1|EmuJ_000539200.1	gene=EmuJ_000539200	1	5	15	51.162	466	0	10.36	159210000	17	12			-1	9365500		987170					3606000	4772300															236100000	278890000
EmuJ_000539600.1|EmuJ_000539600.1	EmuJ_000539600	EmuJ_000539600.1|EmuJ_000539600.1	EmuJ_000539600.1|EmuJ_000539600.1	gene=EmuJ_000539600	1	2	16.4	18.636	165	0.0037425	1.453	69227000	10	7			-1	6922700	2451200	1680700															61591000	38843000
EmuJ_000539900.1|EmuJ_000539900.1	EmuJ_000539900	EmuJ_000539900.1|EmuJ_000539900.1	EmuJ_000539900.1|EmuJ_000539900.1	gene=EmuJ_000539900	1	14	34	64.237	588	0	36.231	1461500000	30	69			-1	48718000	17701000	15921000				3294600	4288500	3113000	157620	65561					371190	202060	1301500000	642070000				157550000	450800000	338110000	351490000	242130000					248500000
EmuJ_000540000.1|EmuJ_000540000.1	EmuJ_000540000	EmuJ_000540000.1|EmuJ_000540000.1	EmuJ_000540000.1|EmuJ_000540000.1	gene=EmuJ_000540000	1	3	28.3	32.199	279	0	5.4111	114480000	10	5			-1	11448000	1647400						2820700	6979600															134830000	220420000
EmuJ_000540200.1|EmuJ_000540200.1	EmuJ_000540200	EmuJ_000540200.1|EmuJ_000540200.1	EmuJ_000540200.1|EmuJ_000540200.1	gene=EmuJ_000540200	1	26	6.4	693.74	6337	0	122.14	1323500000	255	99			-1	5190000	1115900	759050			919900	1183900	377870	472410	1280.6	1409.9				4240.9	11542	9179.9	488160000	325910000			259840000	466490000	318530000	417300000	51267000	59867000				132390000	81319000
EmuJ_000543500.1|EmuJ_000543500.1	EmuJ_000543500	EmuJ_000543500.1|EmuJ_000543500.1	EmuJ_000543500.1|EmuJ_000543500.1	gene=EmuJ_000543500	1	11	26.8	74.533	660	0	15.82	1517400000	30	40			-1	50582000	4561800	23240000			1417100	4395100	2150900	2817200			4746100					249180	406730000	362840000			170610000	229720000	292390000	481520000
EmuJ_000543800.1|EmuJ_000543800.1	EmuJ_000543800	EmuJ_000543800.1|EmuJ_000543800.1	EmuJ_000543800.1|EmuJ_000543800.1	gene=EmuJ_000543800	1	4	24	19.229	167	0	49.895	2531500000	7	61			-1	361650000	164640000	7529200			31868000	16765000	9698200	9702100					601350	546950	748300		1996800000	150720000			290550000	181270000	308540000	318780000					422000000	499280000	154160000
EmuJ_000544000.1|EmuJ_000544000.1	EmuJ_000544000	EmuJ_000544000.1|EmuJ_000544000.1	EmuJ_000544000.1|EmuJ_000544000.1	gene=EmuJ_000544000	1	5	15.1	27.906	245	0	8.5243	1199200000	11	34			-1	109020000	24363000	7743300			21701000	34868000	2594300	971260									303270000	208480000			284010000	347660000	136980000	73034000
EmuJ_000544600.1|EmuJ_000544600.1	EmuJ_000544600	EmuJ_000544600.1|EmuJ_000544600.1	EmuJ_000544600.1|EmuJ_000544600.1	gene=EmuJ_000544600	1	11	46.2	23.443	208	0	141.29	4186100000	15	69			-1	279070000	37703000	51061000			5197600		74278000	92235000								652840	1230700000	1407700000			83207000		3941800000	4872500000
EmuJ_000545600.1|EmuJ_000545600.1	EmuJ_000545600	EmuJ_000545600.1|EmuJ_000545600.1	EmuJ_000545600.1|EmuJ_000545600.1	gene=EmuJ_000545600	1	42	66.7	82.325	744	0	323.31	35010000000	39	408			-1	897700000	13365000	14289000			270020000	227930000	2352000	1226200					621570	399470	36899		1461800000	1345700000			10078000000	10004000000	292830000	191410000					1478300000	821370000	41632000
EmuJ_000546200.1|EmuJ_000546200.1	EmuJ_000546200	EmuJ_000546200.1|EmuJ_000546200.1	EmuJ_000546200.1|EmuJ_000546200.1	gene=EmuJ_000546200	1	4	31.4	20.452	185	0	11.142	164360000	11	40			-1	14942000	570270	1887100	134260	177150			1924900	2582300	336180	305110			322140	164790	1281000	3158300	16798000	69725000	348080000	236400000			62336000	79958000	153620000	222350000			221550000	262480000	257550000
EmuJ_000546900.1|EmuJ_000546900.1	EmuJ_000546900	EmuJ_000546900.1|EmuJ_000546900.1	EmuJ_000546900.1|EmuJ_000546900.1	gene=EmuJ_000546900	1	36	75.1	49.261	426	0	323.31	110690000000	24	679			-1	4612000000	264790000	261220000			1104100000	942730000	164190000	176860000	416760	534420			1365100	853150	1097600	1635700	16592000000	14532000000			23338000000	22631000000	15153000000	15216000000	715620000	832760000			2026200000	1899900000	525590000
EmuJ_000547500.1|EmuJ_000547500.1	EmuJ_000547500	EmuJ_000547500.1|EmuJ_000547500.1	EmuJ_000547500.1|EmuJ_000547500.1	gene=EmuJ_000547500	1	14	21.9	111.23	1003	0	25.401	1226600000	36	60			-1	34074000	8342400	8203200			828090	380990	5726300	7384900					91632				597050000	715350000				20959000	705110000	806360000
EmuJ_000547800.1|EmuJ_000547800.1	EmuJ_000547800	EmuJ_000547800.1|EmuJ_000547800.1	EmuJ_000547800.1|EmuJ_000547800.1	gene=EmuJ_000547800	1	3	22.3	31.809	278	0	3.1131	33053000	12	11			-1	2754400						1065300	142300	1294700							25852								16090000	20694000							15996000
EmuJ_000548300.1|EmuJ_000548300.1	EmuJ_000548300	EmuJ_000548300.1|EmuJ_000548300.1	EmuJ_000548300.1|EmuJ_000548300.1	gene=EmuJ_000548300	1	5	48.5	15.634	136	0	218.68	5403200000	9	64			-1	600350000	136710000	148660000			16354000	26136000	70490000	23226000	649940	885550							3587100000	2366800000			70548000	51552000	1866400000	1334900000	1091500000	1595600000
EmuJ_000549700.1|EmuJ_000549700.1	EmuJ_000549700	EmuJ_000549700.1|EmuJ_000549700.1	EmuJ_000549700.1|EmuJ_000549700.1	gene=EmuJ_000549700	1	2	8.2	56.409	515	0	3.1352	21189000	20	3			-1	1059400						1059400																24969000
EmuJ_000550200.1|EmuJ_000550200.1	EmuJ_000550200	EmuJ_000550200.1|EmuJ_000550200.1	EmuJ_000550200.1|EmuJ_000550200.1	gene=EmuJ_000550200	1	2	1.9	196.23	1743	0.0086269	0.86788	47597000	68	1			-1	699950							336380	363580															81877000
EmuJ_000550800.1|EmuJ_000550800.1	EmuJ_000550800	EmuJ_000550800.1|EmuJ_000550800.1	EmuJ_000550800.1|EmuJ_000550800.1	gene=EmuJ_000550800	1	40	85.7	28.797	252	0	323.31	1004400000000	17	2445			-1	59083000000	6203600000	4781500000	20595000	26037000	16278000000	14275000000	1338300000	1260900000	66735000	68365000	14042000	12272000	47982000	20389000	97017000	87835000	176840000000	136850000000	73731000000	73324000000	274120000000	275330000000	67150000000	73696000000	71153000000	80049000000	42146000000	47507000000	53226000000	56204000000	29656000000
EmuJ_000551900.1|EmuJ_000551900.1	EmuJ_000551900	EmuJ_000551900.1|EmuJ_000551900.1	EmuJ_000551900.1|EmuJ_000551900.1	gene=EmuJ_000551900	1	3	8.1	51.006	447	0	2.7365	59217000	21	7			-1	2819900	1108700	1633600							31251								48724000	60036000							57925000
EmuJ_000552000.1|EmuJ_000552000.1	EmuJ_000552000	EmuJ_000552000.1|EmuJ_000552000.1	EmuJ_000552000.1|EmuJ_000552000.1	gene=EmuJ_000552000	1	14	48.1	58.235	514	0	246.97	3371700000	30	86			-1	112390000	292340	548530			46246000	45622000	268340	330330					306910	241540	94588	182840	27355000	47208000			1603100000	1597500000	41056000	51439000					638930000	310320000	35392000
EmuJ_000552500.1|EmuJ_000552500.1	EmuJ_000552500	EmuJ_000552500.1|EmuJ_000552500.1	EmuJ_000552500.1|EmuJ_000552500.1	gene=EmuJ_000552500	1	4	29.3	28.682	246	0	12.595	1129100000	11	24			-1	102650000	21437000	19295000					7696600	7844100									339760000	356360000					521800000	524470000
EmuJ_000552650.1|EmuJ_000552650.1	EmuJ_000552650	EmuJ_000552650.1|EmuJ_000552650.1	EmuJ_000552650.1|EmuJ_000552650.1	gene=EmuJ_000552650	1	5	22	32.193	282	0	115.92	87534000	14	12			-1	6252500	280900						3694300	1557000									38472000							49552000
EmuJ_000552900.1|EmuJ_000552900.1	EmuJ_000552900	EmuJ_000552900.1|EmuJ_000552900.1	EmuJ_000552900.1|EmuJ_000552900.1	gene=EmuJ_000552900	1	3	10.3	66.646	600	0	2.8145	4394700	29	3			-1	151540						151540																5178700
EmuJ_000554100.1|EmuJ_000554100.1	EmuJ_000554100	EmuJ_000554100.1|EmuJ_000554100.1	EmuJ_000554100.1|EmuJ_000554100.1	gene=EmuJ_000554100	1	2	2.8	67.811	612	0	7.8775	11595000000	32	102			-1	362360000	19610000	17509000	100030	79825	102060000	79996000	9702600	8396300	783300	349400	169710	212510	1227500	51399	2246000	2007200	1935700000	1607100000	455060000	493810000	2218300000	3412200000	1473700000	1282600000	1131500000	994420000	1342300000	1768000000	1931600000	989280000	1440900000
EmuJ_000554900.1|EmuJ_000554900.1	EmuJ_000554900	EmuJ_000554900.1|EmuJ_000554900.1	EmuJ_000554900.1|EmuJ_000554900.1	gene=EmuJ_000554900	1	3	15.1	25.537	218	0.0093257	0.82563	7271800	14	3			-1	519420													47774
EmuJ_000555600.1|EmuJ_000555600.1	EmuJ_000555600	EmuJ_000555600.1|EmuJ_000555600.1	EmuJ_000555600.1|EmuJ_000555600.1	gene=EmuJ_000555600	1	2	31.4	13.187	121	0	10.301	642360000	7	19			-1	91766000	16508000	3240400			13428000	41500000	6569800	6476000									209780000	123740000			110940000	300510000	146990000	143400000
EmuJ_000556100.1|EmuJ_000556100.1	EmuJ_000556100	EmuJ_000556100.1|EmuJ_000556100.1	EmuJ_000556100.1|EmuJ_000556100.1	gene=EmuJ_000556100	1	8	21.7	23.18	207	0	32.811	1946000000	8	183			-1	243250000	16284000	24985000	259120	354290	27702000	21574000	16763000	13205000	3132700	1586600	204700	301730	9785100	5822500	20057000	15740000	431860000	482340000	342420000	402780000	149540000	149230000	582530000	441550000	1897200000	1747500000	325830000	428650000	4751600000	4350100000	2083900000
EmuJ_000557900.1|EmuJ_000557900.1	EmuJ_000557900	EmuJ_000557900.1|EmuJ_000557900.1	EmuJ_000557900.1|EmuJ_000557900.1	gene=EmuJ_000557900	1	2	2.7	91.871	843	0	3.9737	21323000	40	6			-1	533070					348580	57167															13943000
EmuJ_000558400.1|EmuJ_000558400.1	EmuJ_000558400	EmuJ_000558400.1|EmuJ_000558400.1	EmuJ_000558400.1|EmuJ_000558400.1	gene=EmuJ_000558400	1	7	30.3	41.063	366	0	16.659	663710000	18	29			-1	36873000	1456900	1063600			11098000	1432100		242630							122800	66126	54540000	36620000			86734000	22509000		10451000							41136000
EmuJ_000564900.1|EmuJ_000564900.1	EmuJ_000564900	EmuJ_000564900.1|EmuJ_000564900.1	EmuJ_000564900.1|EmuJ_000564900.1	gene=EmuJ_000564900	1	5	48.4	17.207	155	0	20.948	387560000	9	14			-1	43063000	18908000	14751000					1518900	7576900								307750	399140000	247360000					83973000	206730000
EmuJ_000567400.1|EmuJ_000567400.1	EmuJ_000567400	EmuJ_000567400.1|EmuJ_000567400.1	EmuJ_000567400.1|EmuJ_000567400.1	gene=EmuJ_000567400	1	15	55.4	20.133	177	0	323.31	55949000000	8	584			-1	6993600000	912960000	961380000	365530	690670	1311600000	1060200000	868810000	784470000	13842000	11305000	910330	1023700	5185900	4514500	15393000	10230000	18117000000	17349000000	578070000	892470000	8692600000	8280000000	22377000000	21138000000	7776300000	7747700000	1502600000	1702500000	3164900000	3706200000	2519200000
EmuJ_000568500.1|EmuJ_000568500.1	EmuJ_000568500	EmuJ_000568500.1|EmuJ_000568500.1	EmuJ_000568500.1|EmuJ_000568500.1	gene=EmuJ_000568500	1	20	19.8	174.75	1564	0	152.3	2457100000	70	80			-1	35102000	5599100	2687100			5953900	3227000	994890	941490							11134	41677	930980000	592980000			329140000	324880000	233360000	197400000							77054000
EmuJ_000568600.1|EmuJ_000568600.1	EmuJ_000568600	EmuJ_000568600.1|EmuJ_000568600.1	EmuJ_000568600.1|EmuJ_000568600.1	gene=EmuJ_000568600	1	28	80.2	34.8	318	0	323.31	28539000000	15	327			-1	1902600000	68665000	70744000			455180000	423260000	75898000	83973000	73927				998710	252850	116540	82808	2439200000	2516900000			7101400000	7598700000	4161700000	4312400000	33362000				1186600000	323530000	35560000
EmuJ_000569700.1|EmuJ_000569700.1	EmuJ_000569700	EmuJ_000569700.1|EmuJ_000569700.1	EmuJ_000569700.1|EmuJ_000569700.1	gene=EmuJ_000569700	1	14	15.9	114.31	1020	0	26.925	429800000	54	34			-1	7959300	1687700	1307000					1449900	2221800					13147				262410000	164140000					130060000	351980000
EmuJ_000569800.1|EmuJ_000569800.1	EmuJ_000569800	EmuJ_000569800.1|EmuJ_000569800.1	EmuJ_000569800.1|EmuJ_000569800.1	gene=EmuJ_000569800	1	10	53.7	21.453	188	0	117.45	5902300000	10	110			-1	590230000	51712000	49426000			70772000	50688000	115390000	126240000							686260	153180	941830000	1061000000			744590000	648720000	3924100000	4679400000							81497000
EmuJ_000570200.1|EmuJ_000570200.1	EmuJ_000570200	EmuJ_000570200.1|EmuJ_000570200.1	EmuJ_000570200.1|EmuJ_000570200.1	gene=EmuJ_000570200	1	7	27.9	47.066	423	0	15.123	892520000	23	26			-1	38805000					11658000	27148000															487390000	516510000
EmuJ_000570500.1|EmuJ_000570500.1	EmuJ_000570500	EmuJ_000570500.1|EmuJ_000570500.1	EmuJ_000570500.1|EmuJ_000570500.1	gene=EmuJ_000570500	1	3	4.8	99.351	884	0	3.8625	51988000	42	6			-1	1237800							604710	633100															102700000	85086000
EmuJ_000570700.1|EmuJ_000570700.1	EmuJ_000570700	EmuJ_000570700.1|EmuJ_000570700.1	EmuJ_000570700.1|EmuJ_000570700.1	gene=EmuJ_000570700	1	12	23.1	95.069	869	0	59.71	1792500000	43	77			-1	41687000	382980	355290			9512300	7817100	2818200	1672800									34052000	48502000			408250000	362020000	451920000	315240000
EmuJ_000570800.1|EmuJ_000570800.1	EmuJ_000570800	EmuJ_000570800.1|EmuJ_000570800.1	EmuJ_000570800.1|EmuJ_000570800.1	gene=EmuJ_000570800	1	3	3.6	154.45	1400	0	3.3714	11450000	62	5			-1	184670							77726	106940															14955000	26450000
EmuJ_000571200.1|EmuJ_000571200.1	EmuJ_000571200	EmuJ_000571200.1|EmuJ_000571200.1	EmuJ_000571200.1|EmuJ_000571200.1	gene=EmuJ_000571200	1	5	14.5	51.789	463	0	13.543	289500000	32	19			-1	9046800					740620	1269100																57897000
EmuJ_000571500.1|EmuJ_000571500.1	EmuJ_000571500	EmuJ_000571500.1|EmuJ_000571500.1	EmuJ_000571500.1|EmuJ_000571500.1	gene=EmuJ_000571500	1	18	58	51.353	462	0	79.646	9872000000	29	128			-1	340410000	5827600	5280000			36261000	42571000	12957000	17650000					69743				469240000	349020000			1113400000	1348000000	1317600000	1665100000					179660000
EmuJ_000571900.1|EmuJ_000571900.1	EmuJ_000571900	EmuJ_000571900.1|EmuJ_000571900.1	EmuJ_000571900.1|EmuJ_000571900.1	gene=EmuJ_000571900	1	3	6.2	67.101	616	0.00039526	2.5142	368480000	28	4			-1	13160000							1078400	12081000															918940000	421560000
EmuJ_000572400.1|EmuJ_000572400.1	EmuJ_000572400	EmuJ_000572400.1|EmuJ_000572400.1	EmuJ_000572400.1|EmuJ_000572400.1	gene=EmuJ_000572400	1	3	25.7	21.891	191	0	4.2045	177420000	15	12			-1	11828000		7649900					712810		170950	83442								141160000					83752000		155380000	206470000
EmuJ_000572600.1|EmuJ_000572600.1	EmuJ_000572600	EmuJ_000572600.1|EmuJ_000572600.1	EmuJ_000572600.1|EmuJ_000572600.1	gene=EmuJ_000572600	1	8	46.3	24.458	214	0	14.856	1605100000	14	47			-1	114650000	21979000	15411000	37119	58111	33344000	31915000	4299700	4051700	564980	261150	154600		199320		1160000	218150	610690000	444700000	157590000	183210000	151980000	214530000	177690000	137790000	591490000	433790000	477950000		293060000		373390000
EmuJ_000573000.1|EmuJ_000573000.1	EmuJ_000573000	EmuJ_000573000.1|EmuJ_000573000.1	EmuJ_000573000.1|EmuJ_000573000.1	gene=EmuJ_000573000	1	137	59.1	361.5	3245	0	323.31	12851000000	149	1026			-1	86245000	8180500	8514200	228030	291530	74043	77451	96647	33190	206330	164070	126690	105240	2045900	1735200	30167000	28197000	2103500000	2071000000	2866800000	2894700000	28257000	29051000	59017000	20728000	1591700000	1354400000	1589200000	1437200000	21610000000	20682000000	96029000000
EmuJ_000573200.1|EmuJ_000573200.1	EmuJ_000573200	EmuJ_000573200.1|EmuJ_000573200.1	EmuJ_000573200.1|EmuJ_000573200.1	gene=EmuJ_000573200	1	22	51.8	50.995	454	0	249.76	10340000000	22	207			-1	470000000	41888000	40455000	32356		10221000	7046800	138460000	144500000		111750	34244	41997	78183	59140	2215100	1556800	2036200000	1626700000	121880000		189720000	144460000	11133000000	11523000000		146900000	126410000	158000000	87848000	86502000	888390000
EmuJ_000573500.1|EmuJ_000573500.1	EmuJ_000573500	EmuJ_000573500.1|EmuJ_000573500.1	EmuJ_000573500.1|EmuJ_000573500.1	gene=EmuJ_000573500	1	21	22.2	147.46	1322	0	23.907	558390000	59	63			-1	9464200	1204000	1237900					1414800	2176700							491000	154710	161810000	142530000					258900000	379500000							474660000
EmuJ_000573700.1|EmuJ_000573700.1	EmuJ_000573700	EmuJ_000573700.1|EmuJ_000573700.1	EmuJ_000573700.1|EmuJ_000573700.1	gene=EmuJ_000573700	1	4	15.2	39.67	362	0	3.0914	256990000	15	12			-1	17133000							3951200	598020															185360000	150960000
EmuJ_000573900.1|EmuJ_000573900.1	EmuJ_000573900	EmuJ_000573900.1|EmuJ_000573900.1	EmuJ_000573900.1|EmuJ_000573900.1	gene=EmuJ_000573900	1	33	99.3	16.62	146	0	323.31	145680000000	9	658			-1	16186000000	1520500000	1563900000	1322100	2672400	2268400000	2116000000	351210000	348610000	8696600	7495500	881680	998190	188950000	175510000	3512500000	3245100000	20332000000	17952000000	2544800000	3621200000	12652000000	12103000000	9683500000	9810800000	5756900000	4604100000	1417800000	1635800000	133930000000	156070000000	610670000000
EmuJ_000574700.1|EmuJ_000574700.1	EmuJ_000574700	EmuJ_000574700.1|EmuJ_000574700.1	EmuJ_000574700.1|EmuJ_000574700.1	gene=EmuJ_000574700	1	10	44.2	22.613	199	0	120.33	7229000000	11	99			-1	657180000	66533000	92897000			11844000	25250000	95375000	130960000		366100				322640	6819400	2793100	2312700000	1967400000			205600000	433070000	4169200000	5075400000		504130000				448570000	1137700000
EmuJ_000575200.1|EmuJ_000575200.1	EmuJ_000575200	EmuJ_000575200.1|EmuJ_000575200.1;EmuJ_000574600.1|EmuJ_000574600.1	EmuJ_000575200.1|EmuJ_000575200.1;EmuJ_000574600.1|EmuJ_000574600.1	gene=EmuJ_000575200;gene=EmuJ_000574600	2	11	32	57.506	522	0	84.811	4297900000	28	97			-1;-1	153500000	4302900	3082000			56567000	50701000	866340	432250					16838		47494		247610000	164020000			1209400000	1198100000	67128000	42056000					12549000		48528000
EmuJ_000575300.1|EmuJ_000575300.1	EmuJ_000575300	EmuJ_000575300.1|EmuJ_000575300.1;EmuJ_000575600.1|EmuJ_000575600.1	EmuJ_000575300.1|EmuJ_000575300.1;EmuJ_000575600.1|EmuJ_000575600.1	gene=EmuJ_000575300;gene=EmuJ_000575600	2	3	8.5	21.78	189	0	5.8759	868570000	10	13			-1;-1	86857000		7074400			22227000	37755000	1644000	1637800										132350000			267630000	263450000	94768000	96090000
EmuJ_000575900.1|EmuJ_000575900.1	EmuJ_000575900	EmuJ_000575900.1|EmuJ_000575900.1	EmuJ_000575900.1|EmuJ_000575900.1	gene=EmuJ_000575900	1	289	50.3	860	7809	0	323.31	14921000000	411	2488			-1	36303000	508580	885800			1199500	907790	789350	691710		1628.4			630170	529650	5342700	4715900	469270000	690480000			437270000	398450000	1183700000	1061900000		38161000			18455000000	21426000000	39910000000
EmuJ_000576100.1|EmuJ_000576100.1	EmuJ_000576100	EmuJ_000576100.1|EmuJ_000576100.1	EmuJ_000576100.1|EmuJ_000576100.1	gene=EmuJ_000576100	1	4	6.8	99.261	876	0	41.309	149440000	51	13			-1	2930100		423800					1251200	1103200										55236000					216690000	192960000
EmuJ_000576600.1|EmuJ_000576600.1	EmuJ_000576600	EmuJ_000576600.1|EmuJ_000576600.1	EmuJ_000576600.1|EmuJ_000576600.1	gene=EmuJ_000576600	1	10	15.6	93.609	841	0	323.31	2072000000	43	77			-1	48186000	2374600	3519900			5332900	8517800	3887300	4103600							323470	283580	267930000	314930000			243110000	345680000	607350000	673500000							297500000
EmuJ_000576700.1|EmuJ_000576700.1	EmuJ_000576700	EmuJ_000576700.1|EmuJ_000576700.1	EmuJ_000576700.1|EmuJ_000576700.1	gene=EmuJ_000576700	1	41	73.3	59.909	550	0	323.31	129320000000	33	568			-1	3918700000	33493000	33876000			1564400000	1308700000	32589000	29872000	53534	82908			600370	640810	273370	395910	2794400000	2594900000			49730000000	52041000000	3007900000	2774100000	141270000	237430000			1585700000	2290500000	191950000
EmuJ_000580300.1|EmuJ_000580300.1	EmuJ_000580300	EmuJ_000580300.1|EmuJ_000580300.1	EmuJ_000580300.1|EmuJ_000580300.1	gene=EmuJ_000580300	1	16	48.8	57.777	518	0	116.32	8774900000	20	232			-1	438740000	37542000	57073000			63150000	67717000	24718000	22937000	547060	411160				42207	70633		2394900000	2899000000			827600000	1070400000	2160900000	1137800000	991740000	622470000				43904000	17754000
EmuJ_000580700.1|EmuJ_000580700.1	EmuJ_000580700	EmuJ_000580700.1|EmuJ_000580700.1	EmuJ_000580700.1|EmuJ_000580700.1	gene=EmuJ_000580700	1	2	3	106.95	951	0.0068791	0.99417	22422000	52	3			-1	431200					117870
EmuJ_000581100.1|EmuJ_000581100.1	EmuJ_000581100	EmuJ_000581100.1|EmuJ_000581100.1	EmuJ_000581100.1|EmuJ_000581100.1	gene=EmuJ_000581100	1	10	52.3	20.803	176	0	63.78	1758500000	11	110			-1	159860000	27711000	27667000				44312	4396500	3920400	539990	527960			873340	747660	10509000	10548000	901160000	830160000				4730200	230220000	215340000	418210000	440340000			596530000	682570000	2165000000
EmuJ_000581200.1|EmuJ_000581200.1	EmuJ_000581200	EmuJ_000581200.1|EmuJ_000581200.1	EmuJ_000581200.1|EmuJ_000581200.1	gene=EmuJ_000581200	1	2	7.5	41.433	360	0	4.7824	39263000	18	18			-1	2181300		897080							107480	137550		27838						32512000							137500000	186640000		96423000
EmuJ_000581600.1|EmuJ_000581600.1	EmuJ_000581600	EmuJ_000581600.1|EmuJ_000581600.1	EmuJ_000581600.1|EmuJ_000581600.1	gene=EmuJ_000581600	1	8	49	27.054	243	0	22.071	276100000	15	67			-1	18407000	2654500	3298100	47260	163990	973440		5303700	2865400	140170	196710			129310	54937	188580	310270	111380000	101860000	179420000	308730000	31315000		225180000	137820000	132390000	163390000			112750000	109930000	85164000
EmuJ_000581700.1|EmuJ_000581700.1	EmuJ_000581700	EmuJ_000581700.1|EmuJ_000581700.1	EmuJ_000581700.1|EmuJ_000581700.1	gene=EmuJ_000581700	1	2	10.7	16.213	140	0	11.97	604770000	6	25			-1	100790000	20936000				16560000	16860000	13802000	14214000							1246200	1041500	303210000				90214000	106280000	269040000	238100000							217000000
EmuJ_000581800.1|EmuJ_000581800.1	EmuJ_000581800	EmuJ_000581800.1|EmuJ_000581800.1	EmuJ_000581800.1|EmuJ_000581800.1	gene=EmuJ_000581800	1	27	46.5	81.159	749	0	323.31	15180000000	40	231			-1	379510000	6536900	6511500			80451000	74979000	788230	747750	96993	123890			460250	126100	257830	261290	687410000	542620000			3422600000	3306100000	128180000	139530000	275160000	373750000			746120000	419430000	191720000
EmuJ_000582100.1|EmuJ_000582100.1	EmuJ_000582100	EmuJ_000582100.1|EmuJ_000582100.1	EmuJ_000582100.1|EmuJ_000582100.1	gene=EmuJ_000582100	1	12	51	34.547	294	0	29.027	138750000	18	51			-1	7708200	1654600	1168000					479900		1019100	791010		38028	457890	474150	102400	61371	100660000	65357000					47740000		820430000	1787100000		165510000	721130000	527000000	49820000
EmuJ_000582200.1|EmuJ_000582200.1	EmuJ_000582200	EmuJ_000582200.1|EmuJ_000582200.1	EmuJ_000582200.1|EmuJ_000582200.1	gene=EmuJ_000582200	1	9	46.9	18.465	160	0	23.341	2711300000	7	123			-1	387330000	60334000	35830000	97114	1193200	52923000	26371000	16320000	14912000	2990600	1420200		182230	2625400	493100	25236000	16985000	1257700000	1172500000	275240000	834200000	477080000	313380000	523940000	546550000	1314100000	986300000		312680000	1534500000	509420000	2600900000
EmuJ_000582650.1|EmuJ_000582650.1	EmuJ_000582650	EmuJ_000582650.1|EmuJ_000582650.1	EmuJ_000582650.1|EmuJ_000582650.1	gene=EmuJ_000582650	1	7	53.7	19.47	177	0	163.66	4016000000	11	59			-1	365090000	23461000	23403000			103970000	86444000	14864000	22751000					429820	233250			374110000	379340000			938420000	918140000	853580000	819600000					333020000	278120000
EmuJ_000582800.1|EmuJ_000582800.1	EmuJ_000582800	EmuJ_000582800.1|EmuJ_000582800.1	EmuJ_000582800.1|EmuJ_000582800.1	gene=EmuJ_000582800	1	4	10.3	72.343	653	0	6.7701	122530000	23	14			-1	5327600	990410	685250			1268200	79506	1729700										50026000	29370000			24217000	10757000
EmuJ_000582900.1|EmuJ_000582900.1	EmuJ_000582900	EmuJ_000582900.1|EmuJ_000582900.1	EmuJ_000582900.1|EmuJ_000582900.1	gene=EmuJ_000582900	1	5	55.6	14.19	126	0	29.246	361710000	5	66			-1	72342000	4430900	9879700			13384000	2293200	5459400	7390000	2700600	2902100			2606300	1450500	1349000	939100	85538000	175420000			59318000	23830000	93949000	133200000	941210000	1127700000			819610000	639170000	125000000
EmuJ_000583200.1|EmuJ_000583200.1	EmuJ_000583200	EmuJ_000583200.1|EmuJ_000583200.1	EmuJ_000583200.1|EmuJ_000583200.1	gene=EmuJ_000583200	1	7	30.5	33.925	305	0	18.122	481490000	16	130			-1	30093000	2652000	2114500	474210	742010	4446300	3923000	974530	2200200	922290	908430	384180	254550	729370	299570	265280		106420000	88190000	1304500000	1462600000	96033000	99845000	75343000	117520000	1042300000	1077500000	998910000	882530000	763910000	439750000	112240000
EmuJ_000583900.1|EmuJ_000583900.1	EmuJ_000583900	EmuJ_000583900.1|EmuJ_000583900.1	EmuJ_000583900.1|EmuJ_000583900.1	gene=EmuJ_000583900	1	4	52.9	9.7681	87	0	5.2461	428600000	6	12			-1	71433000	58762000									188040							563050000									62048000
EmuJ_000584000.1|EmuJ_000584000.1	EmuJ_000584000	EmuJ_000584000.1|EmuJ_000584000.1	EmuJ_000584000.1|EmuJ_000584000.1	gene=EmuJ_000584000	1	9	14	108.34	972	0	22.49	532860000	39	36			-1	13663000	1534300	1684700					4170400	4334500	30160	32113					55407	38974	63965000	64603000					651890000	702860000	101950000	115130000					51619000
EmuJ_000584100.1|EmuJ_000584100.1	EmuJ_000584100	EmuJ_000584100.1|EmuJ_000584100.1	EmuJ_000584100.1|EmuJ_000584100.1	gene=EmuJ_000584100	1	9	13.9	107.29	991	0	107.75	410900000	40	38			-1	10272000							1891100	2469900															382350000	403510000
EmuJ_000585200.1|EmuJ_000585200.1	EmuJ_000585200	EmuJ_000585200.1|EmuJ_000585200.1;EmuJ_000585400.1|EmuJ_000585400.1	EmuJ_000585200.1|EmuJ_000585200.1	gene=EmuJ_000585200	2	29	50.8	74.324	666	0	307.01	15574000000	39	474			-1;-1	399350000	11471000	13982000	17089	24285	41999000	47438000	91418000	77160000	1189800	873570		13711	141700	135170	1086500	1137000	1276800000	1577300000			1532900000	1499800000	12499000000	10458000000	3692300000	3210400000			541130000	471980000	1082000000
EmuJ_000585700.1|EmuJ_000585700.1	EmuJ_000585700	EmuJ_000585700.1|EmuJ_000585700.1	EmuJ_000585700.1|EmuJ_000585700.1	gene=EmuJ_000585700	1	2	2.7	74.536	679	0	4.8879	156610000	30	9			-1	5220300	1261600	1134600			1602600	942990											82855000	68535000			48077000	33336000
EmuJ_000586500.1|EmuJ_000586500.1	EmuJ_000586500	EmuJ_000586500.1|EmuJ_000586500.1	EmuJ_000586500.1|EmuJ_000586500.1	gene=EmuJ_000586500	1	2	7	51.467	456	0.0011538	1.9504	48121000	23	5			-1	2092200							1446700	645580															77946000	95250000
[truncated: 1,610 more rows]
[truncated: 108 more columns]
