# Supplementary material for: Investigation of the mechanism of action of mefloquine and derivatives against the parasite Echinococcus multilocularis
Source: Int J Parasitol Drugs Drug Resist. 2023 Mar 9;21:114–24. doi: 10.1016/j.ijpddr.2023.03.002 (PMC10025029; doi:10.1016/j.ijpddr.2023.03.002)
Supplement: Supplementary Table S2 — Overview of E. multilocularis proteins bound to MEF and MEF derivatives (n = 2′668). Identified total proteins without contaminants and proteins only identified by site removed in all samples (MEF, MEF-3, MEF-13, MEF-22). [file mmc2.xlsx]

## Sheet: Total proteins
Gene ID (Wormbase)	Protein ID (Uniprot)	Protein Description	Mol. weight [kDa]	iBAQ Mef_Drug_i01	iBAQ Mef_Drug_i02	iBAQ Mef3_Drug_i01	iBAQ Mef3_Drug_i02	iBAQ Mef13_Drug_i01	iBAQ Mef13_Drug_i02	iBAQ Mef22_Drug _i01	iBAQ Mef22_Drug _i02	iBAQ Mef_Mock_i01	iBAQ Mef_Mock_i02	iBAQ Mef3_Mock_i01	iBAQ Mef3_Mock_i02	iBAQ Mef13_Mock_i01	iBAQ Mef13_Mock_i02	iBAQ Mef22_Mock_i01	iBAQ Mef22_Mock_i02
CDKD1.1	A8XA58	Cyclin-dependent kinase 1	47.545			1523100
EmuJ_000007100.1	Q9PVK5	L-lactate dehydrogenase A chain	35.091	4920500	4878300	300530000	153220000	20859000	19094000			46597		130930	147280	122420	97699
EmuJ_000007800.1	Q8R5M0	PDZ domain-containing protein GIPC3	41.825	1618200	2295500	7453100	19689000
EmuJ_000008700.1	O57521	Heat shock protein HSP 90-beta	23.874	1425000000	1643300000	5128200000	4478500000	326600000	264660000			9598600	8644000	17594000	12024000	2065100	1102100
EmuJ_000025200.1	O75340	Programmed cell death protein 6	14.862	49766000	59100000	2925300000	2616600000	1460500000	1089900000					7817300		11507000	6520700
EmuJ_000036300.1	Q5ZMQ2	Actin, cytoplasmic 2	42.206	973840000	1429400000	2177600000	1972900000	1311200000	1325700000	76718	449840	14258000	12942000	164680000	125550000	637260000	636040000	401110	534240
EmuJ_000040000.1	Q8ISQ3	60S ribosomal protein L24	18.71	58135000	60157000	177120000	187420000	58132000	45960000	2453600	2756000	9251400	11477000	19986000	2518000	28725000	9661500	1413800	1417900
EmuJ_000040100.1	Q15369	Elongin-C	13.26	279940000	343720000	213910000	204440000	33960000	67612000			925830	739330	1314600	1071100	659440	700730
EmuJ_000041200.1	O97529	Annexin A8	38.737	75734000	96097000	398540000	341080000	1229300	2841700		359320	152770	176470	855520	1153300	1831500	1200100	1905600	2119000
EmuJ_000041300.1	Q99JG3	Annexin A13	37.327	33567000	33264000	415690000	298720000	91667000	91887000	1120400	2298700	3002100	2476500	5772200	2936100	15435000	14285000	1151800	1112000
EmuJ_000041600.1	P40423	Myosin regulatory light chain sqh	23.329	376910000	466470000	1225700000	869800000	632870000	561130000		244170	6789700	5144700	156940000	73178000	3233900000	2895600000	146820	178420
EmuJ_000041800.1	Q3UDE2	Tubulin--tyrosine ligase-like protein 12	81.913			2472000
EmuJ_000042100.1	X	X	12.667	10268000	28860000			34025000	39456000						252540	883360	1002000
EmuJ_000042900.1	P27546	Microtubule-associated protein 4	38.23								181630	124970	89073	273710	233480				45420
EmuJ_000044200.1	P53492	Actin-7	55.27	665430	1181600			4338100	2390600
EmuJ_000044900.1	Q9BXS5	AP-1 complex subunit mu-1	48.86	2883400	2628800		1661400	135450	684610				14699
EmuJ_000045500.1	Q3SYT1	2-(3-amino-3-carboxypropyl)histidine synthase subunit 1	47.877		240420		286410
EmuJ_000046600.1	Q8IV36	Protein HID1	101.24	2667000	956290		684800	918900	432540
EmuJ_000053400.1	Q80U30	Protein CLEC16A	117.22			42241	55681	2368100	2702800
EmuJ_000053700.1	X	X	21.658	9212500	8970400	17409000		3468800	4347400
EmuJ_000053800.1	X	X	19.755	4390700	1697200			2375900	4636200
EmuJ_000053900.1	Q9QYL8	Acyl-protein thioesterase 2	29.77	3361300	2752200	4640300	699120	7887600	6786800
EmuJ_000054800.1	Q09531	Uncharacterized protein F07F6.4	57.954	27827000	32268000	10241000	12932000	50622000	55384000	36360	63289	367060	442090	751630	726930	3095900	2039100	11612
EmuJ_000055900.1	Q9QYS9	Protein quaking	49.755	232020	628640	18640000	31813000
EmuJ_000056100.1	Q5R8M5	Fermitin family homolog 1	99.766	2181000	878920	337470	1303600	1222400	2273700							49488
EmuJ_000056300.1	P21265	Adenylosuccinate lyase	53.888	17346000	19172000	141790000	114080000	464540				61854		72743	69619
EmuJ_000057300.1	Q9Z1K5	E3 ubiquitin-protein ligase ARIH1	62.428					1226800	423230
EmuJ_000057500.1	Q20797	Putative syntaxin-5	37.595	763860				793750	608720
EmuJ_000057700.1	O43490	Prominin-1	107.02					668770	468820
EmuJ_000057900.1	Q5JPE7	Nodal modulator 2	147	11042000	10144000		689360	4516400	5180600				13932
EmuJ_000058800.1	Q9DC61	Mitochondrial-processing peptidase subunit alpha	56.825			2002600	5884000	284190
EmuJ_000059500.1	X	X	57.927	46948000	67443000			96372000	101490000			144170	96785	75775	34894	158970
EmuJ_000059800.1	X	X	20.907	18133000	40067000	125570	158650	32558000	27579000			60817	40310			3216900	3025400
EmuJ_000060000.1	Q3ZBF3	39S ribosomal protein L38, mitochondrial	53.087	376410	450340
EmuJ_000060200.1	Q6DH87	FUN14 domain-containing protein 1	18.076	47608000	22401000			120650000	84167000
EmuJ_000060600.1	Q5RCX2	LLGL scribble cell polarity complex component 2	134.74	5379200	4959300	353450		241550	176460	140860	418560	665330	562920	120120	56304	765420	618930	38778	25311
EmuJ_000060900.1	Q32LM0	Endophilin-B1	28.74	227990000	246140000	1866000000	1510300000	454480000	442670000	1853200	2521900	6969700	4811200	9413800	4712700	24478000	22207000	901340	1025200
EmuJ_000061000.1	Q6P298	Cytosolic Fe-S cluster assembly factor nubp1	38.414	4711900	17371000	86380000	63340000	22217000	21285000
EmuJ_000062300.1	Q9JHW0	Proteasome subunit beta type-7	30.606	6798100	4934800		3443200					79053	103670
EmuJ_000062500.1	P48763	Sodium/hydrogen exchanger 2	81.6		712640			337460	283990		14764	31531	29515		27455	383640	394480
EmuJ_000063000.1	Q5R9B8	DDB1- and CUL4-associated factor 6	60.66	1531700	1227900	3718800	3159800
EmuJ_000063100.1	Q99J83	Autophagy protein 5	40.39	2744000		40164000	11309000
EmuJ_000063500.1	O44081	H/ACA ribonucleoprotein complex subunit 4	48.902			2876100	3317700
EmuJ_000063700.1	Q708S4	Acid-sensing ion channel 4-A	94.248			46117000	50222000					91824
EmuJ_000063800.1	Q8BKC5	Importin-5	126.85	49419000	48305000	75165000	65222000	496440000	516420000			60922	41559	66437	23669	1218800	1073200
EmuJ_000064300.1	Q96JB2	Conserved	124.38	106720	160200	150960	1017000	414540	224500
EmuJ_000064500.1	P52293	Importin subunit alpha-1	58.636				925160	1462400	518230
EmuJ_000064700.1	Q9VR59	Inositol hexakisphosphate and diphosphoinositol-pentakisphosphate kinase	193.08			675360	2280800
EmuJ_000065000.1	Q9VAI0	Probable glucosamine 6-phosphate N-acetyltransferase	20.228	21329000	31983000
EmuJ_000065100.1	Q9CYP7	Sestrin-3	70.481					586810	1346900
EmuJ_000065300.1	Q8LGG8	Universal stress protein A-like protein	23.326	17540000	15051000	23967000	10734000	3899300	11846000		48263	259860	249660	117640	84194	142720	164080
EmuJ_000065700.1	O16011	Protein muscleblind	49.121			90147000	55273000		612680
EmuJ_000065800.1	P35123	Ubiquitin carboxyl-terminal hydrolase 4	91.743			825980	654490	309940	518320
EmuJ_000066300.1	X	X	35.353	8387900	3349300	1505000	1381000	467680
EmuJ_000066400.1	Q9NPA8	Transcription and mRNA export factor ENY2	12.342	439010000	566420000	639420000	607220000	212420000	186850000			589050	540940	378920	337480	990870
EmuJ_000066700.1	Q99K01	Pyridoxal-dependent decarboxylase domain-containing protein 1	91.331	1256400	1008200	1423700	64264	6185500	8174300
EmuJ_000067000.1	Q5PYH7	Disks large homolog 2	36.308	3668700	1542000			4084600	3260400
EmuJ_000067500.1	Q9JI10	Serine/threonine-protein kinase 3	66.767	576100	973810	2096700	3617500	1043200	885090
EmuJ_000067800.1	Q9VDW3	Dystrophin, isoform B	484.74	11198000	11160000	853700	4612600	69487	71192	45789	108910	125920	121750	14130	5258.8	287320	259660	18635	43051
EmuJ_000068000.1	Q6DRC4	Eukaryotic translation initiation factor 3 subunit G	31.595	25013000	17725000	361080000	286770000	4458200	5520900		83889	741520	534680	2435400	957580	599300	203680
EmuJ_000068100.1	O88281	Multiple epidermal growth factor-like domains protein 6	174.3						100400	34486	34004	20353				279680	380380	14288	18420
EmuJ_000068700.1	O00303	Eukaryotic translation initiation factor 3 subunit F	30.728	32076000	25952000	138540000	130140000	26985000	18419000					145940	195370
EmuJ_000068900.1	Q3B8Q1	Nucleolar RNA helicase 2	72.67			1598800	3674400
EmuJ_000069100.1	P08030	Adenine phosphoribosyltransferase	20.323		2851000
EmuJ_000069410.1	Q9Z0X1	Apoptosis-inducing factor 1, mitochondrial	79.899	46548000	54679000	75532000	54337000	25062000	22463000			234080	217030			380480	191150
EmuJ_000069900.1	P02554	Tubulin beta chain	49.834		12038000									491500	396190
EmuJ_000070400.1	Q3SZV6	Mitochondrial import inner membrane translocase subunit Tim21	25.073	4175200	5815700		4575300	4220000	5135600
EmuJ_000070600.1	Q96DH6	RNA-binding protein Musashi homolog 2	54.291												47708	1751300	1787400
EmuJ_000070700.1	Q9W021	39S ribosomal protein L23, mitochondrial	26.857									87448		354110	241550
EmuJ_000071300.1	Q78P75	Dynein light chain 2, cytoplasmic	10.176	1557100	1151300	480510					159540			385870		3960500	3612800
EmuJ_000071800.1	Q6PDL0	Cytoplasmic dynein 1 light intermediate chain 2	63.404	71512000	101540000	335060000	297780000	53088000	49199000			77223	128560	762990	314850	2006600	875950
EmuJ_000074300.1	P63171	Dynein light chain Tctex-type 1	15.964	10267000	15126000				846710
EmuJ_000074500.1	O01374	Cytochrome b-c1 complex subunit 7	15.678	74547000	44529000	66663000	37102000	26760000	28939000	855660	1593500	1538900	1516700	1919800	1645200	13057000	10979000	417540	351410
EmuJ_000075000.1	Q86XJ1	GAS2-like protein 3	84.774								23462	20803				168610	54802
EmuJ_000075700.1	P97478	5-demethoxyubiquinone hydroxylase, mitochondrial	20.512	92802000	91882000	30631000	50929000	71866000	68083000			216750	311270				109560
EmuJ_000075800.1	P0CY46	Epidermal growth factor receptor	175.55													42020
EmuJ_000076400.1	Q5BKC9	Ephexin-1	116.23	1233100	453020	2707100	759310	339910	253680							27071	40148
EmuJ_000076600.1	Q7ZZ25	Outer mitochondrial transmembrane helix translocase	48.943	2855100	2060100			3540800	1509900
EmuJ_000076900.1	P50247	Adenosylhomocysteinase	47.909	7440100	5120300	43251000	40952000	311700	536290			53613	71950	596070	347700	94549	91899	228350	223510
EmuJ_000077000.1	Q99KY4	Cyclin-G-associated kinase	145.78	329490	261920	52960	46698	30014	134170
EmuJ_000078000.1	Q6PBF0	60S ribosomal protein L8	28.516	22187000	11029000	12379000	5643200	2233100	2191800	80464	75327	959400	291010	982380	200060	13600000	6858000
EmuJ_000078800.1	Q9ULC5	Long-chain-fatty-acid--CoA ligase 5	82.675	64693000	105280000	122030000	100710000	18466000	9429000		147780	1485500	635000	976130	790610	2309900	2482500	16456
EmuJ_000078900.1	X	X	82.251	1376400	1753000		6876900			7535.9	19872	153320	90491
EmuJ_000079200.1	Q96NR8	Retinol dehydrogenase 12	39.477	27565000	37694000	5315900	1544500	31377000	30811000			848100	540920			255110	122310
EmuJ_000079700.1	X	X	16.189	41935000	38881000	14133000	4051000	21957000	18672000			842440	383940			431670	378550
EmuJ_000079900.1	Q7SXR3	E3 ubiquitin-protein transferase MAEA	48.788	982780	564430	260320	181960	1632100	684450
EmuJ_000080600.1	Q9UHW9	Solute carrier family 12 member 6	129.36	1725100	252270	80570		629330	146370					28277	41647	190830	110040
EmuJ_000080700.1	Q6P1M0	Long-chain fatty acid transport protein 4	79.648	5989100	6881600	876820	1333100	10062000	9886800						15667	156210	143930
EmuJ_000082700.1	Q9PV94	Small nuclear ribonucleoprotein-associated protein B'	10.448		14420000		42133000	4314300	5147100	397820	478840	4356200	669140	1426600	744670	2814000	1888300	401960	349060
EmuJ_000083200.1	Q54C24	Vacuolar protein sorting-associated protein 35	96.636	2230700	2527600	7503400	6243400	3943000	3474300
EmuJ_000083600.1	Q8WXD9	Caskin-1	118.02	469630	464190		352790	228440	60060
EmuJ_000083800.1	P54362	AP-3 complex subunit delta	121.91		291060	1345800	644880	482360	440180
EmuJ_000084450.1	X	X	56.481	7007700	7808300	6045700	5203300	2740900	6051300	371730	733650	2717200	2104900	485000	369120	1602000	1405500	299910	297530
EmuJ_000084500.1	P15845	20 kDa calcium-binding protein	43.676	49825000	104450000	13970000	8771200	4901000	5184300			281610	142880			201150	115820
EmuJ_000084600.1	X	X	56.509	2658000	2070000	14009000	5675300	67459000	68013000							653960
EmuJ_000084800.1	Q28IM6	Hippocalcin-like protein 1	25.949			1370100	1526100	613050	593820
EmuJ_000085000.1	Q8IYB3	Serine/arginine repetitive matrix protein 1	96.545	933410	732510			668900	339330					370700	234800	178780	137630
EmuJ_000085200.1	Q9VCU9	Endoribonuclease Dcr-1	212.52														66122000
EmuJ_000085400.1	P08218	Chymotrypsin-like elastase family member 2B	51.401	4404600	11397000	6505400	13389000	4944400	4991000		220100		53413	7127000	3711200	5833500	2391400		114610
EmuJ_000085500.1	X	X	45.596	8825000	9143600	7872800	7968700							511000	329390		45149
EmuJ_000086300.1	Q9Y4E6	WD repeat-containing protein 7	271.8	1439100	533730			292530	263670
EmuJ_000086800.1	Q08851	Syntaxin-5	38.54					1074600	303930
EmuJ_000086900.1	Q499R4	YrdC domain-containing protein, mitochondrial	29.713			4627600	3375000	7582400	3218200
EmuJ_000087900.1	X	X	15.04	93863000	59200000				2248600	1569700	2482300	3126000	3509700			741050	663870	1073900	83428
EmuJ_000088000.1	X	X	18.21					102760		516990	558720			72002				159250	86855
EmuJ_000088100.1	Q7T3C6	Cleavage and polyadenylation specificity factor subunit 5	24.729			8025300	2898700	682080					120790	418110	338030		148930
EmuJ_000088200.1	X	X	21.274					2693900	1561100
EmuJ_000088500.1	F1MAB7	Diacylglycerol kinase iota	127.32			2121100	2670800
EmuJ_000088600.1	Q60972	Histone-binding protein RBBP4	48.422	3992700	15366000	56734000	42233000	1057600	793680			71884
EmuJ_000089800.1	Q7T2E3	Casein kinase I isoform delta-A	66.476		349420		1790300	427630	379690						191340
EmuJ_000090500.1	Q7T3C7	Reticulon-4-interacting protein 1 homolog, mitochondrial	45.128	5677200	5861700	393170	114400	25205000	31478000
EmuJ_000091000.1	Q80WL2	Bystin	41.68	99377		42617	52704		135250
EmuJ_000091500.1	Q9JJW6	Aly/REF export factor 2	28.271	18646000	25906000	8211200	29795000	39197000	15144000	19485000	24063000	23289000	23538000	4784800	3744600	12921000	13144000	16410000	16168000
EmuJ_000091700.1	Q9ZU25	Probable mitochondrial-processing peptidase subunit alpha-1, mitochondrial	52.612	42409000	47977000	48105000	39682000	10332000	8716000	64809	306550	218740	212430	2015900	914200	6244300	5971100	130990	31606
EmuJ_000091800.1	X	X	49.997	28137000	43804000	36520000	27455000	57838000	56426000	2602800	3283200	10079000	9071100	6509300	3298000	15536000	13117000	3615100	4636600
EmuJ_000092800.1	Q93092	Transaldolase	36.702					599340						286520	197300		83701	214720	177080
EmuJ_000093200.1	P42325	Neurocalcin homolog	25.135	25045000	79461000	147890000	88883000	31939000	33242000			133520	136140
EmuJ_000093700.1	P62837	Ubiquitin-conjugating enzyme E2 D2	16.562	3020600	2948000	6331700	3908600	4498400	3923900
EmuJ_000094300.1	O61231	60S ribosomal protein L10	25.403	3246100	6311000	45552000	85743000	13561000	13493000	135850	209210	525710	514790	12745000	6207700	15411000	11106000	102020	112130
EmuJ_000094600.1	P05307	Protein disulfide-isomerase	60.223	269030000	362690000	1176000000	1125200000	62199000	63745000			1146000	1256100	4836600	3500600	4773200	4262700	38852	29300
EmuJ_000094700.1	Q5RB77	Phosducin-like protein 3	27.411			52264000	42970000
EmuJ_000095100.1	Q0P5H7	Probable arginine--tRNA ligase, mitochondrial	53.713					1057300	1542500							8873000
EmuJ_000095500.1	Q9BY77	Polymerase delta-interacting protein 3	31.972	9094100	5492900			1170800	1231800			2576700	1797000	1754100	444260	2380100	650830	92613
EmuJ_000095700.1	P56399	Ubiquitin carboxyl-terminal hydrolase 5	97.6		197460
EmuJ_000095800.1	Q3SZN5	DNA polymerase epsilon subunit 3	13.63	11408000	18166000			3056300	2380200
EmuJ_000096000.1	Q503V0	Charged multivesicular body protein 6	27.408	13101000	14032000	9408300		16595000	10283000			381300	356240	514550	397840	1436500	1500100
EmuJ_000096100.1	P0C0A2	Vacuolar protein-sorting-associated protein 36	150.27	2355400	6055900	1790800	2939800	5155700	5190900					24224	21181	298950	166420
EmuJ_000096300.1	Q08DK4	Mitochondrial glutamate carrier 1	33.359	2982500	2499700			4149400	2628500								138710
EmuJ_000096600.1	P26928	Hepatocyte growth factor-like protein	250.42	37233000	60588000	8062600	5929200	58121000	61234000	39323	53835	56942	50393	187000	504690	3627200	3015100	28744	47320
EmuJ_000096700.1	Q28DB0	Tetratricopeptide repeat protein 39B	76.696	16026000	24592000	8355800	1711200	4223700	4688200			26114	23214
EmuJ_000097200.1	X	X	22.457	1864800	1436000			1588300	1940000
EmuJ_000097300.1	X	X	126.34	47307000	39003000	70249000	77534000	11248000	5539900	2518800	4292100	4776400	4251700	354310	270370	6774700	4144900	1443100	1483900
EmuJ_000097600.1	P27046	Alpha-mannosidase 2	128.18	17100000	39311000	1936800	1215400	7742100	7869500				18969			52621
EmuJ_000097800.1	Q06210	Glutamine--fructose-6-phosphate aminotransferase [isomerizing] 1	79.013	54135000	67688000	283720000	267940000	44883000	39370000			158130	156320	566940	409600	69263	31762
EmuJ_000098400.1	O00571	ATP-dependent RNA helicase DDX3X	72.22			785510	1915400	120960						26781	40496	164310	179360
EmuJ_000099200.1	Q15388	Mitochondrial import receptor subunit TOM20 homolog	16.841	9899600	3709300		6446600	23734000	25895000								182320
EmuJ_000099300.1	Q1MTN8	Probable assembly chaperone	44.448					1986800	2275800
EmuJ_000099800.1	O01159	Probable splicing factor, arginine/serine-rich 7	56.451									72849	131430	377940	638820
EmuJ_000100100.1	A2AJA9	Apical junction component 1 homolog	184.03			21257		220570	181030			23707	50287			19585
EmuJ_000100200.1	Q9CQC9	GTP-binding protein SAR1b	22.212	128130000	195620000	422300000	352100000	206240000	188720000			1853600	1646000	181870	175930	2135500	1388500
EmuJ_000100400.1	Q06124	Tyrosine-protein phosphatase non-receptor type 11	74.726		788630				469980							509970
EmuJ_000100600.1	P46061	Ran GTPase-activating protein 1	77.623	23877000	28584000	78603000	83114000	10091000	10849000			20726	46522	26268			100610
EmuJ_000101800.1	Q8WW22	DnaJ homolog subfamily A member 4	44.209	889420000	1252300000	1713000000	1576500000	601680000	451450000	123160	132410	15119000	12737000	8168000	4265300	20755000	22831000	131210	118600
EmuJ_000101900.1	X	X	28.781	2108100	4097000	56194000	78154000						27841	73137
EmuJ_000102000.1	F1MA98	Nucleoprotein TPR	258.59							29329	48974							7792.2
EmuJ_000102100.1	Q5ZMD2	Ankyrin repeat and MYND domain-containing protein 2	46.709			3735500	3133500	691210	467230
EmuJ_000102400.1	A2AGA4	Rhomboid-related protein 2	45.258					6364400								216450	160520
EmuJ_000102600.1	Q8BFR5	Elongation factor Tu, mitochondrial	49.044	327120000	407860000	213470000	200330000	621270	2166800			4791900	4131800	1098200	841550	529350	736220
EmuJ_000103400.1	Q6B855	Transketolase	67.748	94740000	119740000	3345400000	2402900000	483970000	496420000			939530	684710	10987000	6544400	8563100	10419000
EmuJ_000104100.1	Q22799	Dynein light chain 1, cytoplasmic	9.9433	2409500
EmuJ_000104200.1	X	X	67.071		971180	18737000	17145000	358890	446340					26860		4137000	3432500
EmuJ_000104300.1	P35611	Alpha-adducin	68.725	97804000	124450000	290330000	304990000	39329000	34731000	548360	1051900	2259600	2995700	1695400	1532900	24925000	20774000	542340	508880
EmuJ_000104900.1	Q8BMJ2	Leucine--tRNA ligase, cytoplasmic	137.15	6832100	7532100	15191000	10862000	257840				35428	12929	23060	37331	16406	22553
EmuJ_000105300.1	Q9NPF4	Probable tRNA N6-adenosine threonylcarbamoyltransferase	36.474	2274500	1036500	19163000	11399000	11477000	6190000
EmuJ_000105400.1	Q9DAT2	MRG/MORF4L-binding protein	22.748	529510	635510		12194000	12076000
EmuJ_000105600.1	X	X	35.135	190490				59365	311340		24249
EmuJ_000105900.1	Q08DF4	Dynamin-1	98.666	67701000	94286000	294330000	274170000	38878000	35952000	72281	57845	1454900	1227700	3309700	1838100	1295200	929270	62591	66444
EmuJ_000107000.1	Q7Z7H5	Transmembrane emp24 domain-containing protein 4	22.475	3651300	30688000			31181000	50653000				171950			547960
EmuJ_000107200.1	O88986	2-amino-3-ketobutyrate coenzyme A ligase, mitochondrial	45.511	1830800		26861000	19735000	3436500	649050				46933	5051300	3576700	4628700	2722900	51484	262580
EmuJ_000107800.1	X	X	12.523					17893000	11957000					1059300	1146800	5679100	4339000
EmuJ_000107900.1	P61967	AP-1 complex subunit sigma-1A	18.766	3396500	4265200				1973100
EmuJ_000108400.1	X	X	81.736													95279	67363
EmuJ_000108700.1	Q1HGK7	Katanin p60 ATPase-containing subunit A1	55.261		189600	2390500	1086000
EmuJ_000108800.1	X	X	7.8087	166990	637450	2062800	1593600	3181900	3067400			728790	537710			499990	306610
EmuJ_000109100.1	Q16513	Serine/threonine-protein kinase N2	122.36	5524500	5753700	1138800	131740	4165900	2481700	11893	24986	98680	113710	114790	39504	400790	340010	14921
EmuJ_000109500.1	Q06136	3-ketodihydrosphingosine reductase	36.754	11565000	11523000			22684000	24944000
EmuJ_000109900.1	P24032	Myosin regulatory light chain 2, smooth muscle minor isoform	21.543	21414000	17963000	115800000	75048000	60042000	65858000			1015500	1458000	1382000	1337800	225760000	187570000
EmuJ_000110300.1	Q8WQA4	Chloride intracellular channel exc-4	34.11	1987800		5596200	14452000	6316000	6163800					41357	53119
EmuJ_000110800.1	Q6C3Z9	Acetyl-CoA hydrolase	52.172	56695000	56530000	84122000	46139000	6201000	1905600			280070	269920
EmuJ_000110900.1	Q5ZK10	NSFL1 cofactor p47	45.202	1073400		2204300	503860	253920				34772	34925
EmuJ_000112400.1	Q9Y2I1	Nischarin	110.87	2913600	4531800	4531500	2275100	2213400	1648800						10725	67689	37787
EmuJ_000112500.1	Q96I25	Splicing factor 45	51.791								53990	71150
EmuJ_000113250.1	Q6PJI9	GATOR complex protein WDR59	140.65		243210	521300	153970
EmuJ_000113400.1	Q14677	Clathrin interactor 1	65.284	2295700	5167200	2823100		2475000	2994500			27857	101050	39714	25577	462830	353870
EmuJ_000113500.1	Q8K354	Carbonyl reductase [NADPH] 3	30.702	15466000	7640100	7024200	6897300	2105600	2056500			132380	115770	99151	76514	131160	148030	44576	34588
EmuJ_000113700.1	O75439	Mitochondrial-processing peptidase subunit beta	53.255	74971000	86122000	132000000	122720000	44276000	34306000	44158	25934	316450	329780	1667200	1265400	8610800	9819800
EmuJ_000113800.1	P29694	Elongation factor 1-gamma	47.786	1182300000	1056500000	2635600000	2543500000	670830000	563820000	110550	191550	6760500	7363800	11472000	6088800	9841200	8538300	245960	275730
EmuJ_000113900.1	X	X	52.736													408800	219070
EmuJ_000114000.1	P25824	Adenylate kinase	21.924	1693100				14662000	11748000							813050	1721200
EmuJ_000115300.1	Q5RCU5	Carbonyl reductase [NADPH] 1	31.43	2858200	6476800	2945400		1160000				206800	142890
EmuJ_000115500.1	Q8JHJ1	60S ribosomal protein L35	14.696	33394000	32962000	29401000	16065000	40849000	39391000	11992000	21557000	557790	1599200	9265100	5474200	5719300	4600800	4779100	4175700
EmuJ_000115600.1	P05631	ATP synthase subunit gamma, mitochondrial	32.744	32370000	41128000	38882000	22430000	4486900	4179200			227450	63720	568930	1118600	3793200	3493600
EmuJ_000115900.1	Q99J62	Replication factor C subunit 4	39.177					559770
EmuJ_000116200.1	Q08E38	Pre-mRNA-processing factor 19	57.661	4535900	2136400	16793000	13473000	18753000	22342000						104860	376780	133360
EmuJ_000117100.1	Q91WK2	Eukaryotic translation initiation factor 3 subunit H	36.902	60368000	29981000	489700000	607130000	63801000	55170000			190430		331200	119370	330990
EmuJ_000117400.1	Q5RBT3	N-alpha-acetyltransferase 35, NatC auxiliary subunit	98.594		15135000	17555000	16221000	3157300	3928600			89451		244510	30782
EmuJ_000117600.1	Q923G2	DNA-directed RNA polymerases I, II, and III subunit RPABC3	17.727	6085400	1204500	1911300
EmuJ_000118400.1	X	X	93.974	36163	21590	33262	31264	43500	435130
EmuJ_000118700.1	Q4R7R3	Polyribonucleotide 5'-hydroxyl-kinase Clp1	47.952	3814600	4336600	24134000	21562000
EmuJ_000119000.1	Q4R4R0	26S proteasome regulatory subunit 7	48.071	45501000	70615000	88297000	89579000	17153000	13816000			138690	132570	168600	72916	290980	220410
EmuJ_000119300.1	P53986	Monocarboxylate transporter 1	77.254	3230400	2089300			9526100	7653000	63798						239810	189020
EmuJ_000119400.1	Q3SX43	Ras-related GTP-binding protein A	27.837			53811		3180300	3468500
EmuJ_000119600.1	P61203	COP9 signalosome complex subunit 2	51.682	67696000	72119000	111710000	102230000	43926000	33254000			270080	283160	104160		103020	106160
EmuJ_000119900.1	Q6PBE2	Pre-mRNA-splicing factor SPF27	25.509			22710000	36091000	2330900	1964400								92751
EmuJ_000120200.1	P12268	Inosine-5'-monophosphate dehydrogenase 2	55.837	40680000	49018000	921310000	737060000	1138500				1310700	998080	1574700	1170200		42616
EmuJ_000120900.1	Q9UIC8	Leucine carboxyl methyltransferase 1	36.317	1280900	2628600	76247000	83757000	6890300	2719300
EmuJ_000121000.1	Q15102	Platelet-activating factor acetylhydrolase IB subunit alpha1	25.149	106360000	90908000	109990000	84398000	24002000	13842000
EmuJ_000121200.1	Q9BUL8	Programmed cell death protein 10	24.091	5239800	13809000	14106000	16309000	7306700	16981000			71428	61037
EmuJ_000121500.1	Q5E9X2	Dual specificity mitogen-activated protein kinase kinase 6	38.02			8063400	6700000	1962500	3092300
EmuJ_000121600.1	Q27968	DnaJ homolog subfamily C member 3	56.929		722860	1959400						64444		34303
EmuJ_000121700.1	Q91YR5	eEF1A lysine and N-terminal methyltransferase	72.204				1769000		874630
EmuJ_000121900.1	Q26544	WD repeat-containing protein SL1-17	33.746	4076000	3739200	24491000	25089000
EmuJ_000122000.1	Q9BXW7	Haloacid dehalogenase-like hydrolase domain-containing 5	54.013				2009700		130650
EmuJ_000122100.1	P25843	Profilin	13.361	2570100000	2385900000	320800000	227640000	89019000	216750000	1123500	1815300	8677800	9451600	4824000	1696000	2931500	2063500	1666900	508160
EmuJ_000122200.1	Q68FD5	Clathrin heavy chain 1	191.4	88258000	88695000	56789000	57807000	6887100	5179300			113920	100010	223530	116380	697240	726470
EmuJ_000123300.1	Q5SP90	Serine/threonine-protein phosphatase 4 regulatory subunit 3	106.31				44261	251660	154640
EmuJ_000123800.1	Q5KU39	Vacuolar protein sorting-associated protein 41 homolog	113.8	1921800	1533000			1330900	884760
EmuJ_000123900.1	O01258	Vacuolar protein sorting-associated protein 26	55.84	18897000	13674000	43723000	72814000						50849
EmuJ_000124000.1	X	X	26.294	229840000	251700000	84768000	56013000	2565300	8884300	2076100	2678600	8403100	6358100	1829900	2151700	17384000	12571000	803340	657880
EmuJ_000124800.1	P12309	Glutaredoxin-1	13.035	41504000	36235000	24534000	25851000	23682000	11898000			360130	232560	96723	144990	238270	424320
EmuJ_000125000.1	O75964	ATP synthase subunit g, mitochondrial	13.055	7550900	9955600			3734600	7815900
EmuJ_000125100.1	Q9YGN1	Protein SAND	59.375			47918000	40075000
EmuJ_000125900.1	Q19253	Transducer	60.507	143630000	144300000	330270000	293960000	185220000	183050000	62186	80245	1070300	1313900	1550900	1004000	3931800	4751400	16720	49372
EmuJ_000126400.1	P05370	Glucose-6-phosphate 1-dehydrogenase	59.728	32205000	24275000	196880000	184710000	154230000	117060000			101440	90526	635650	161440	2077900	1004100
EmuJ_000126700.1	Q8BLV3	Sodium/hydrogen exchanger 7	83.199	489720	403250			788610	653110
EmuJ_000126920.1	B3RPX4	Cytosolic Fe-S cluster assembly factor NUBP2 homolog	29.368	2582800	6190600	47421000	30613000	6514300	12486000
EmuJ_000127000.1	X	X	15.147	272480000	339490000	1065500000	410900000	409500000	613740000		86162	3977500	3725300	12343000	460160	33894000	45722000	144250	227740
EmuJ_000127100.1	P38542	GTP-binding nuclear protein Ran	24.412	14961000	38373000	418260000	329270000	302090000	286780000	64484	113340	731630	538590	2417800	2970600	9928200	5506600		69397
EmuJ_000127800.1	Q99PI4	Phosphatidate phosphatase LPIN3	78.959					1273300	1399200
EmuJ_000127900.1	O95159	Zinc finger protein-like 1	35.792					250150	4443700
EmuJ_000128100.1	A8WWU0	Eukaryotic translation initiation factor 3 subunit C	99.143	8920100	8430500	89748000	84510000	419670	4730000
EmuJ_000128600.1	B5FXZ4	Mitotic-spindle	8.0501					19781000	11646000
EmuJ_000129100.1	P22600	Ferrochelatase, mitochondrial	41.285			2824200	2832600	7178200	3890200							109900	537630
EmuJ_000129200.1	Q5R8I8	Phosphatidylserine decarboxylase proenzyme, mitochondrial	49.61	14546000	11366000	4528000	857860	13872000	9310200
EmuJ_000129400.1	B3MIW0	Protein clueless	150.47	75620000	82829000	114610000	99838000	1821100	1703300			115380	158270	52686	33402		934900
EmuJ_000129600.1	Q9PUE4	Coatomer subunit gamma-2	101.52	36174000	37643000	68565000	52770000	53397000	45118000			32260	27104	63558	75109	319890	309830
EmuJ_000131500.1	Q63100	Cytoplasmic dynein 1 intermediate chain 1	74.496			12978000		1184900
EmuJ_000132100.1	Q6EWH2	Tyrosine-protein kinase fyna	69.595						1648800
EmuJ_000132500.1	Q03958	Prefoldin subunit 6	14.841	66301000	50043000	1041400000	1107500000	4116000	3704800			242740	194820	531650	185270
EmuJ_000134100.1	Q9HCF6	Transient receptor potential cation channel subfamily M member 3	104	11993000	8754600		1458500	24147000	22064000
EmuJ_000135300.1	Q80Y56	Rabenosyn-5	54.991	375760	328510	12357000	10891000									173530
EmuJ_000135700.1	Q95V25	Calcium-activated potassium channel slo-1	225.79	559270	913420	2877600	2289500	196660	415700			76899	48532	107590	91970		83918
EmuJ_000135900.1	Q9VA37	Protein dj-1beta	19.319	6100000	14689000	30752000	30882000	1379900	1474900			215400	119730	928820	734020	182850	139690	1497100	1175500
EmuJ_000136000.1	P15170	Eukaryotic peptide chain release factor GTP-binding subunit ERF3A	57.406	4007000	5355500	15846000	16024000	178810	140690
EmuJ_000136500.1	Q3SYV4	Adenylyl cyclase-associated protein 1	45.974													51282
EmuJ_000136800.1	P91622	[Pyruvate dehydrogenase (acetyl-transferring)] kinase, mitochondrial	36.544	8160500	16283000	86829000	93277000	3884300	3838900					57511		72278	104730
EmuJ_000137050.1	X	X	12.697	81537000	75060000		24944000	153440000	158840000							1688000	1687000
EmuJ_000137100.1	Q9CR88	28S ribosomal protein S14, mitochondrial	25.794			330240	86888
EmuJ_000137700.1	Q13643	Four and a half LIM domains protein 3	27.192									102010				75220	46045
EmuJ_000137900.1	Q8VEM8	Phosphate carrier protein, mitochondrial	34.898	6327000	2961300	9529200	6237700	6762100	6588900
EmuJ_000138200.1	O35704	Serine palmitoyltransferase 1	40.866		202770			2567300
EmuJ_000139300.1	P35604	Coatomer subunit zeta-1	21.537	1292300000	1214600000	1775200000	1481100000	416290000	492060000			2213300	2268200	1871100		4098100	234360
EmuJ_000139600.1	Q4V8C3	Echinoderm microtubule-associated protein-like 1	77.513	158820	194320
EmuJ_000139800.1	D3ZWZ9	Protein GPR107	82.445	8782100	9697300	5469200	8684500	4169900	3757100						39907	204070	70739
EmuJ_000139900.1	P17139	Collagen alpha-1(IV) chain	175.21	571920	453290	716460	670930	220390	361950					86384	73228	1219200	1325200
EmuJ_000140000.1	Q7SIB3	Collagen alpha-2(IV) chain (Fragment)	172.91	78492	1732100	98704	260950	820900	586410					316650	229460	3820200	3413900
EmuJ_000140100.1	P08120	Collagen alpha-1(IV) chain	176.84	328630			54161	133990	258950					110960	110190	2487800	1852200
EmuJ_000140400.1	Q9VZS3	Eukaryotic translation initiation factor eIF1	12.147							266880	241880	186320
EmuJ_000140900.1	Q3MHL7	T-complex protein 1 subunit zeta	59.918	66064000	74784000	1828900000	1739800000	19744000	6589300			356470	499080	3835600	1720600	413620	512870
EmuJ_000141000.1	Q6P7A9	Lysosomal alpha-glucosidase	101.47	2739800	3093600	67702000	44815000	7031700	6381200	40989			28201	675300	232440	1087200	592310	86520	111030
EmuJ_000141500.1	Q9WUP7	Ubiquitin carboxyl-terminal hydrolase isozyme L5	34.628	20045000	46267000	163810000	178020000	21106000	16561000			215320	49825	157580	173600	257970	348030
EmuJ_000142500.1	Q5EAJ7	Major vault protein	96.93	62644000	56491000	45943000	33599000	77504000	68353000	284790	360640	778900	127910	1104600	1170000	10849000	9675500	692140	408510
EmuJ_000142600.1	Q6NWF4	Vacuolar protein-sorting-associated protein 25	20.899	42141000	39976000	45251000	29913000	20936000	33643000
EmuJ_000144800.1	Q58CN9	N-acyl-phosphatidylethanolamine-hydrolyzing phospholipase D	41.7	2858600	1607600	788030	58330	2622200	3123000
EmuJ_000144900.1	P70618	Mitogen-activated protein kinase 14	42.292	927410	2132400	7020400	6993500
EmuJ_000145800.1	P90789	NADH dehydrogenase [ubiquinone] 1 beta subcomplex subunit 7	16.244	57863000	65877000			22028000	18782000			484090	535820			2707100	2439200
EmuJ_000149000.1	Q9D1M0	Protein SEC13 homolog	41.174	58312000	85295000	17899000	24831000	14646000	18289000
EmuJ_000149200.1	C0HKD9	Microfibrillar-associated protein 1B	55.303	3958800								182130	163820	21050	32098
EmuJ_000149500.1	X	X	93.119	470080	489770	117200	1842600	104340	522650
EmuJ_000149700.1	Q8N1B3	Cyclin-Q	38.785		605400	5918600	7269800		473180
EmuJ_000149900.1	F1QMV3	Trafficking protein particle complex subunit 6b	18.501	3910500	3468200	14613000	21145000	5149800	6146800
EmuJ_000150000.1	P27639	Eukaryotic initiation factor 4A	46.303	230260000	335000000	1411300000	1277300000	757100000	730060000			1576000	850150	4015800	1353400	9989400	12127000
EmuJ_000150400.1	A2AWA9	Rab GTPase-activating protein 1	99.681	1568600	2254200			6086700	6299500
EmuJ_000151250.1	Q3ZBD2	Actin-related protein 10	45.505	21089000	20134000	59016000	53308000	4638800	4456400					58711		605440
EmuJ_000151300.1	Q6PD24	Ankyrin repeat domain-containing protein 13D	75.815	30995000	38854000	609680000	556930000	23283000	16762000			121220	123060	1015200	556840	103280	81350
EmuJ_000151600.1	P13395	Spectrin alpha chain	281.74	162410000	179720000	141740000	141640000	34094000	36453000	13792	28615	2133400	1804300	2103400	1471400	30088000	25947000	53643	29970
EmuJ_000151700.1	Q6P2Q9	Pre-mRNA-processing-splicing factor 8	270.08	773740		21263	1612400							26268	2146
EmuJ_000151800.1	X	X	22.634	28284000	30217000	46774000	44255000	20143000	18672000	1763500	2291900	2790700	2817100	2454600	261830	1766400	1609600	890450	1190800
EmuJ_000151900.1	X	X	76.836	3129600	3116400	67237000	40577000	177510	185140			36247				62334
EmuJ_000154150.1	Q8WVT3	Trafficking protein particle complex subunit 12	52.39	1710900	2848900	17169000	17596000	506690	982680
EmuJ_000154700.1	X	X	38.418	2168900000	2361400000	3011000000	2730400000	1613500000	1507100000	1246300	7583300	28698000	26544000	13134000	7418000	44618000	37368000	1683200	1854300
EmuJ_000156200.1	P82125	1,5-anhydro-D-fructose reductase	17.157					947620
EmuJ_000156400.1	P82125	1,5-anhydro-D-fructose reductase	42.426					283000	243250					62130	156080	74449	321130	172300	105050
EmuJ_000156500.1	Q5ZIQ3	Heterogeneous nuclear ribonucleoprotein K	30.605	1028100
EmuJ_000156800.1	Q7PRH1	Protein crossbronx homolog	28.777	5001000	4228800	10746000	9066700	5318000	4390800
EmuJ_000156900.1	Q9P7K0	Mitochondrial import inner membrane translocase subunit tim9	12.847	118970000	89601000	197630000	165630000	227810000	171490000			598260	557310	300520	277900	1716100	678070
EmuJ_000157950.1	Q9TZM3	Leucine-rich repeat serine/threonine-protein kinase 1	347.1	195620	287660		415560	183600	145280
EmuJ_000158250.1	Q0V9K5	Transcription factor RFX3	113.76				1253200	449040	957780
EmuJ_000158500.1	Q03042	cGMP-dependent protein kinase, isozyme 1	112.79	782680	1120000	113650000	114040000	1671100	1403200	5070.1	20736	83881	72691	46567				40046	13483
EmuJ_000158800.1	P34455	Probable aconitate hydratase, mitochondrial	84.808	3017100	1974000	9056000	8245400	1858500	1416700					877810	800660	2612500	3304800
EmuJ_000159200.1	Q5R1U3	Cystatin-A3	10.911	8913200	12074000	16823000	5987800	1918000				397460	237350	98077
EmuJ_000159800.1	Q08999	Retinoblastoma-like protein 2	119.32	327160		1471700	3891900	769760	662760
EmuJ_000162200.1	P14644	cAMP-specific 3',5'-cyclic phosphodiesterase 4C (Fragment)	63.072			1900500	2435000		784410
EmuJ_000163100.1	P14576	Signal recognition particle 54 kDa protein	59.815	14543000	14258000	26889000	14553000	7405800	7489900			64052	150260	82429	127030	161540	140470
EmuJ_000163200.1	Q8BZZ3	NEDD4-like E3 ubiquitin-protein ligase WWP1	94.73	786580	1756200			66231	69889		63458						66813
EmuJ_000163400.1	Q9P2F6	Rho GTPase-activating protein 20	165.42	110040	111020			22942	53888	66937	52058	79515	100550			8985.1	10191	10001
EmuJ_000163700.1	Q99447	Ethanolamine-phosphate cytidylyltransferase	42.435	3148400	1747100	3097900	59809	2336900	5423400
EmuJ_000163800.1	O17287	Mitochondrial import receptor subunit TOM22 homolog	21.881						4773800
EmuJ_000164900.1	X	X	70.211							11014	65137	15973	11120	109030	144780	1220500	943630
EmuJ_000165050.1	Q8R3Q2	Serine/threonine-protein phosphatase 6 regulatory subunit 2	92.253	5266800	5281500	6536800	5083500	4567800	5874600					20571	24095		30013
EmuJ_000166500.1	Q6EE22	RING finger protein unkempt homolog	111.82	362480	537120
EmuJ_000167100.1	Q6NYU7	Uracil phosphoribosyltransferase homolog	31.99			82988000	53203000
EmuJ_000169000.1	A7RZS0	Biogenesis	14.218	2517100	2783900			427200
EmuJ_000169100.1	Q9Y091	Pre-mRNA-splicing regulator female-lethal(2)D	34.32	2740600		3733700
EmuJ_000169400.1	X	X	14.528	6712900	2182500							87245	143500
EmuJ_000170000.1	Q5R9L3	Ras GTPase-activating protein-binding protein 2	44.709	4639300	4485200	44734000	49232000	5129100	3567600	1260600	1769400	737090	1378800	416090	86517	2012700	307520	642410	758510
EmuJ_000170100.1	X	X	29.803	73140000	54937000	76547000	38566000	18343000	35947000			1133100	738730	1688300	1598400	10866000	7061500	75941
EmuJ_000170200.1	P16675	Lysosomal protective protein	58.226	86110000	112230000	560970000	527290000	155370000	138970000			3855200	1224700	4605000	3236200	5250300	3913200		138730
EmuJ_000170500.1	X	X	9.7193									466200	548220	187040	194180	612980	393610	338600	193160
EmuJ_000170600.1	Q13823	Nucleolar GTP-binding protein 2	72.686	527830								19109	20376	24080
EmuJ_000171000.1	P33991	DNA replication licensing factor MCM4	98.383			7574700	14925000	381550
EmuJ_000172600.1	A1A4J6	Probable phospholipid-transporting ATPase IIB	119.76	201510	218470			1907400	2306200							90492	54987
EmuJ_000173200.1	Q9UBW7	Zinc finger MYM-type protein 2	85.209	268290	245280
EmuJ_000173800.1	Q9UNN5	FAS-associated factor 1	87.652	683950	653940	1659400	3607200	5567200	5387400
EmuJ_000174000.1	Q9WTU6	Mitogen-activated protein kinase 9	49.575	52608000	60874000	428810000	389860000	17594000	17232000				99148	115800	131120		108260
EmuJ_000175600.1	Q8BHY3	Anoctamin-1	117.14	1900700	2362400			3501100	3052900						7994.7	1258100	1188600
EmuJ_000175800.1	Q9C0E2	Exportin-4	160.05					290660	1199500
EmuJ_000176000.1	Q9QUR2	Dynactin subunit 4	53.421	36824000	35874000	24671000	29918000	3374100	1532700			152260	156190	59885	40378	456460	270740
EmuJ_000176100.1	X	X	7.7089			570550000	592820000								586820
EmuJ_000176200.1	Q18885	Transcription factor BTF3 homolog	17.134			15193000	17684000	623100	1482200	1538100	1609400	11325000	9847900	3669100	3779000	8484900	6624900	1146200	911490
EmuJ_000176400.1	Q6NVD0	FRAS1-related extracellular matrix protein 2	265.84			121120	840190									131060
EmuJ_000177300.1	A4QN59	2-(3-amino-3-carboxypropyl)histidine synthase subunit 2	50.371				6555300
EmuJ_000177400.1	Q2KJC6	S-adenosylmethionine synthase isoform type-1	44.212	5987600	5745900	58512000	53472000
EmuJ_000177500.1	Q8IXI2	Mitochondrial Rho GTPase 1	87.024					1317500	1225300
EmuJ_000177700.1	P46222	60S ribosomal protein L11	24.489	11700000	17142000	51123000	24046000	20752000	25487000	371830	305640	1622500	1473500	3261300	2597000	5445800	4354000	161420	346320
EmuJ_000178050.1	Q6DGL2	NF-kappa-B inhibitor-interacting Ras-like protein 2	20.668	7908500	10163000	8829700	4158200	3620100	3561100
EmuJ_000178500.1	Q00059	Transcription factor A, mitochondrial	23.993	4872800	3484100	1616300		702950	783170		64182	1310000	666520	270970	85876	808850	490340
EmuJ_000179000.1	Q66JJ0	Forkhead box protein	85.031	1737900	743250	148070		200510	129910		23987	200830	222160	35541	28654	67400	35068
EmuJ_000179400.1	Q4PM54	60S ribosomal protein L17	24.563	13342000	18133000	8975800	5460300	21428000	23642000			939100	1632900	2691800	920760	9186200	3673000
EmuJ_000179600.1	Q8BWR8	Rhophilin-2	93.85	629340	819170				153140			175910	77983
EmuJ_000180100.1	Q9CQA6	Coiled-coil-helix-coiled-coil-helix domain-containing protein 1	15.15	2727800	2785200					200950	494270	461640	516960	186730	196490	305820		349910	127200
EmuJ_000180300.1	X	X	67.154	161790		348650		1338500	762950
EmuJ_000180800.1	Q6CTQ0	Sorting nexin-4	67.26	374300				1350900	816850
EmuJ_000181000.1	A1XQR9	Small nuclear ribonucleoprotein E	9.2419			29534000						413670	422780
EmuJ_000181500.1	Q8TCJ2	Dolichyl-diphosphooligosaccharide--protein glycosyltransferase subunit STT3B	91.523		247210			1897900	2511200
EmuJ_000181700.1	Q9HD34	LYR motif-containing protein 4	9.8361	9131800	28339000	1004400	3403000				525840	1110500	840530	886890	717520	247520		206750
EmuJ_000181900.1	Q9R064	Golgi reassembly-stacking protein 2	78.239	12485000	9435800
EmuJ_000182000.1	Q9Z2E3	Serine/threonine-protein kinase/endoribonuclease IRE2	134.93		155580			653480
EmuJ_000182100.1	Q99020	Heterogeneous nuclear ribonucleoprotein A/B	81.097	19476000	20372000	24367000	26549000	9357400	8343700			107440	109270	22768			39947
EmuJ_000182300.1	Q14155	Rho guanine nucleotide exchange factor 7	81.335	552680	612340	10166000	13905000	186870	461750							51008	33480
EmuJ_000182500.1	Q9BSU1	Phagosome assembly factor 1	48.855				4305900	1355800	1080700
EmuJ_000183100.1	Q27331	V-type proton ATPase catalytic subunit A isoform 2	69.111	14605000	10296000	527420000	485940000	4806900	1483400					917330	286380
EmuJ_000183200.1	Q99JX7	Nuclear RNA export factor 1	73.485	5793100	5404300	11116000	15363000	1561800	1405800				73112
EmuJ_000183400.1	Q9BRD0	BUD13 homolog	30.512									134240	119140			146010
EmuJ_000183500.1	P17917	Proliferating cell nuclear antigen	28.364	7212800	11371000
EmuJ_000183600.1	Q9Z2R9	Eukaryotic translation initiation factor 2-alpha kinase 1	63.168	925140	589920	22166000	17167000
EmuJ_000184900.1	P21845	Tryptase beta-2	54.793	384460000	424740000	402570000	385820000	118900000	152880000	768120	1177700	22690000	19486000	23412000	12559000	42872000	38628000	431520	690300
EmuJ_000185100.1	X	X	33.461	5828100	2768000	3254600	2098100	5748000	3647800
EmuJ_000186300.1	P36609	Neuronal calcium sensor 2	22.064	169250000	127930000	144370000	166760000	669370000	634660000							451330
EmuJ_000186500.1	P18433	Receptor-type tyrosine-protein phosphatase alpha	188.06	350550	463080												113900
EmuJ_000187100.1	O15027	Protein transport protein Sec16A	143.13	6549700	9780800	1336600	2294100	6748300	7714600								32032
EmuJ_000187500.1	P55877	Eukaryotic translation initiation factor 1A	26.02	236340								236320	388280
EmuJ_000188600.1	Q8BVI5	Syntaxin-16	41.365					4726800	1023900
EmuJ_000188800.1	Q568J8	Transmembrane protein 256	15.272	12388000				33204000	27760000		491110
EmuJ_000188900.1	Q9NWZ5	Uridine-cytidine kinase-like 1	62.668	5052300	6837400	91891000	93423000	828630	1420900
EmuJ_000189600.1	Q7TQJ8	Wilms tumor protein 1-interacting protein	43.305						1079400					63724	68532	639940	328810
EmuJ_000189800.1	O44441	ATPase inhibitor mai-2, mitochondrial	17.702	19556000	18825000	1142500	626220	3214900	2434000			236110	170800	1180400	819660	2435300	2063600
EmuJ_000190200.1	Q5RA95	Protein NDRG3	50.098	39531000	33625000	24468000	17829000	45838000	44686000				46722			522950	245300
EmuJ_000190600.1	P00125	Cytochrome c1, heme protein, mitochondrial	38.23	43830000	48028000	10080000	9829700	13610000	14406000			102260	111620	44668		1222300	848120
EmuJ_000191400.1	Q9VHI4	Splicing factor 3B subunit 5	9.9822	279860000	223550000	696500000	552340000	29993000	3667700			665960	882230	1043100	872730		255240
EmuJ_000192300.1	Q9JHU5	Arfaptin-1	40.175	11052000	5690700	55685000	58873000	14856000	2806300			243120	293460	178680	230550
EmuJ_000192400.1	Q9BVM2	Protein DPCD	23.516														83906
EmuJ_000192500.1	X	X	147.02	484440	744580	187600		2148100	2687700					26101	34583	226620	199280
EmuJ_000192800.1	X	X	84.918									81025	119230	41920
EmuJ_000193700.1	P20073	Annexin A7	40.028	533800000	568850000	3637300000	3315600000	198370000	189550000			2766600	2160200	1920100	826600	3264500	2801900	107740	181350
EmuJ_000193800.1	X	X	41.397	5746000	3154300	1297200	1054700	6333500	4732800							71228
EmuJ_000193900.1	Q28DB1	Mitotic-spindle	9.7302	43866000	18408000	183040000	161560000	19983000	54791000				183330	300930	292540
EmuJ_000194200.1	Q921Q3	Chitobiosyldiphosphodolichol beta-mannosyltransferase	52.07	748110				4235800	4734300
EmuJ_000194500.1	O60502	Protein	115.46	291320	130420	1446700	1253600		103910
EmuJ_000194600.1	Q501J6	Probable ATP-dependent RNA helicase DDX17	90.179					469700	685740					1797700	882060	896930	592490
EmuJ_000195300.1	Q5XJ54	Glutaredoxin 3	24.147	39191000	68302000		4627800	1406300				89540	65354
EmuJ_000195500.1	P26686	Serine-arginine protein 55	40.914						914740			3973300	3006200	419580	210820	802800	320220
EmuJ_000195700.1	Q91XD2	LIM and senescent cell antigen-like-containing domain protein 2	46.793	30606000	35973000	119390000	63974000	10941000	11923000			49381	40079				57071
EmuJ_000196100.1	P25788	Proteasome subunit alpha type-3	28.363	10352000	9248500	23123000	33502000	3436900	945860			94532	65668			95721	137090
EmuJ_000196700.1	X	X	10.167							119080	109330			74606	102580			52316
EmuJ_000197400.1	O02197	Circulating cathodic antigen	28.113	25556000	33101000	52843000	67594000	3006700	1792600			63176	119950	99499	74269	96372
EmuJ_000197450.1	Q0P4W3	Regulator	36.895					2798000	1155100
EmuJ_000197600.1	X	X	47.964	3167400	1444300			832400
EmuJ_000198100.1	O74503	Upstream activation factor subunit spp27	23.06									265100
EmuJ_000198200.1	X	X	91.23		187720		151970
EmuJ_000198900.1	X	X	48.128					3333800	7251700					80563	56504	45760000	28041000
EmuJ_000199200.1	B4M709	Neuropathy target esterase sws	175.07	182380	103190			1374300	564010
EmuJ_000199600.1	Q6MG49	Large proline-rich protein BAG6	137.24	40085000	51546000	60597000	57778000	11644000	9507400			164290	155370	123230	178170		132570
EmuJ_000199900.1	Q32L50	Somatomedin-B and thrombospondin type-1 domain-containing protein	49.562							37913	37060	165470	221010	49756	21967	174240	157210	52506	53854
EmuJ_000200300.1	Q61ZF6	Guanine nucleotide-binding protein subunit beta-1	37.232	22919000	82196000	43547000	47018000	53655000	47417000					964360	979680	5140300	2719400
EmuJ_000201000.1	P63025	Vesicle-associated membrane protein 3	8.7321	6357000		864680		20438000	20271000
EmuJ_000201300.1	Q9D2V8	Major facilitator superfamily domain-containing protein 10	49.674	1509400	4951600			1810700
EmuJ_000201500.1	X	X	53.959	6040500	7319700	4924900	3064600	13039000	9859200
EmuJ_000201600.1	P46779	60S ribosomal protein L28	15.801	7590300	7700400	9231800	12321000	15623000	7355500	439950	607230	543350	77037	2105100		4250300	4883000	261900	317440
EmuJ_000201900.1	Q5R8W6	Luc7-like protein 3	43.958				2187600			63763		1660100	2136000	1219600	2302000	277860
EmuJ_000202500.1	P41937	Tubulin beta-4 chain	49.713	4257800000	5027600000	7385300000	7124500000	5849500000	5671100000	702370	1534900	26066000	48876000	25063000	10039000	88635000	71909000	790950	1291000
EmuJ_000202600.1	P32882	Tubulin beta-2 chain	54.999	641410000	852570000	2860600000	2335100000	876640000	678210000	55391	51734	8396500	5291000	11340000	5680000	10228000	10582000		31082
EmuJ_000203200.1	Q6C3Z9	Acetyl-CoA hydrolase	46.391					1290100	1789100
EmuJ_000203700.1	Q7SYC9	Choline transporter-like protein 2	82.333	294090	428740			4114500	2576100							151660	153230		17568
EmuJ_000203900.1	Q80U63	Mitofusin-2	86.548		1134700			4396700	3063200
EmuJ_000204400.1	P25210	Nuclear transcription factor Y subunit beta	29.419	8186800	15883000	52158000	37934000		21157000
EmuJ_000204800.1	Q641G7	Actin-related protein 2/3 complex subunit 4	19.39	378560000	398930000	450200000	426440000	30538000	68982000					2759200	1953000	6667700	6850200
EmuJ_000205300.1	Q9VLS1	Probable phosphorylase b kinase regulatory subunit beta	136.87	5083100	5084800	2007300	2256800	1009900	1129400
EmuJ_000205400.1	Q8IXM2	Chromatin complexes subunit BAP18	29.836	10469000	13984000	2005800	1892700	2122900	1840600			68628	114040
EmuJ_000205500.1	O08688	Calpain-5	77.141	193670			199520		116470
EmuJ_000207100.1	X	X	63.246					1216300	2415000							103330	62750
EmuJ_000207300.1	Q6TEN1	Ras-related protein Rap-1b	25.262	19005000	14913000			11255000	10639000							856750	456590
EmuJ_000207900.1	Q3SZI7	Conserved	66.404					576710	1632400
EmuJ_000208200.1	P07207	Neurogenic locus Notch protein	235.73														17920
EmuJ_000208600.1	Q9WVC0	Septin-7	55.933			46489000	37652000								56267
EmuJ_000209000.1	P84175	40S ribosomal protein S12	14.409	20558000	11215000	661630		2973700	3287500
EmuJ_000209100.1	X	X	105.08	1376400	1030600		508500
EmuJ_000209350.1	Q8IYJ1	Copine-9	42.42			10945000	5800000	275370	353720
EmuJ_000209500.1	P55937	Golgin subfamily A member 3	131.67		253580
EmuJ_000209700.1	P51793	H(+)/Cl(-) exchange transporter 4	106.04	567770	535700			363570	871900
EmuJ_000209800.1	Q9VLU0	Barrier-to-autointegration factor	10.207	915370	8933300
EmuJ_000209900.1	P49965	Signal recognition particle subunit SRP72	69.318	1020700	547980	13658000	12737000	1233900	274340			49284	33199	35348	23429		155090
EmuJ_000210300.1	Q6ZQ88	Lysine-specific histone demethylase 1A	82.735	4363600	265040
EmuJ_000211900.1	P46824	Kinesin light chain	54.281	56076000	49240000	814520000	699380000	8687100	16037000			137170	261120	1316000	758580	434340	449190
EmuJ_000212600.1	Q6DIH3	DNA replication licensing factor mcm2	100.4	543980	644160	6374000	4957600
EmuJ_000212900.1	Q9QZB9	Dynactin subunit 5	21.878	22074000		40668000	39633000	2022700	1136700
EmuJ_000213750.1	Q9VC49	DNA-directed RNA polymerases I, II, and III subunit RPABC5	7.7751	26680000	37426000	15830000	18021000	10781000	20687000			424100	399200		427850
EmuJ_000213800.1	X	X	22.303	105180000	112630000	35032000	79411000	78018000	78831000			1406300	685120	977330	1387900	1117400	3505900
EmuJ_000214100.1	Q0P5A6	26S proteasome non-ATPase regulatory subunit 5	57.088	5465600	4775800	19438000	9960600	2039200	3373500
EmuJ_000216200.1	Q4KME6	GRB10-interacting GYF protein 2	117.89	1358300	1269700	2825500	3527900
EmuJ_000216700.1	Q8C0L8	Conserved	92.901	550130	702300			1895200	1765900
EmuJ_000217200.1	X	X	14.658							335200
EmuJ_000217400.1	P97471	Mothers against decapentaplegic homolog 4	78.859	566120		2967700	1876600	142950	136250
EmuJ_000217600.1	Q76IC5	Pyroglutamyl-peptidase 1	22.626	25310000	43054000	73458000	18995000	37483000	35640000
EmuJ_000217700.1	Q1HQU2	60S ribosomal protein L5	34.642	14323000	15524000	15107000	9899800	6439600	6645900	433440	615880	1753800	1829800	1598000	399840	840990	1740000	265730	226560
EmuJ_000218200.1	Q8N806	Putative E3 ubiquitin-protein ligase UBR7	42.769			10421000	5608400
EmuJ_000218600.1	Q8BIZ6	Smad nuclear-interacting protein 1	33.221									139060	119860					46050
EmuJ_000220300.1	Q99719	Septin-5	58.086	4883300	7991300	225930000	211040000	598930	610110					490200	268270	215230	57577
EmuJ_000220500.1	Q8NHP8	Putative phospholipase B-like 2	68.355	33046000	34792000	76983000	64500000	8935600	10406000			172180	40967	408920	184760	709560	695540
EmuJ_000221000.1	Q8CG80	SH2 domain-containing adapter protein F	110.63				1204000			55328	104410	257460	420630	72452	61717	1885400	1652000	12884	18605
EmuJ_000221200.1	Q9BZV1	UBX domain-containing protein 6	53.428						399680
EmuJ_000221400.1	Q5E9X2	Dual specificity mitogen-activated protein kinase kinase 6	44.42	1139300	174040			1310000	3161900
EmuJ_000222300.1	Q99MD6	Thioredoxin reductase 3	61.156	3515600		16025000	6659300	13885000	13000000					165070	47942	975140	388040	99692	121920
EmuJ_000222600.1	X	X	75.682	8044600	8846200	44344000	46004000	1909900	2991800				28617	13001	9342.8
EmuJ_000223000.1	P43686	26S proteasome regulatory subunit 6B	46.707	58101000	96738000	89118000	75208000	19144000	16083000			151790	209570	202610	182850	151690	310520
EmuJ_000223300.1	P37889	Fibulin-2	120.55					133100	59114	276710	320710	92065	117770			133050	55116	176150	228080
EmuJ_000223500.1	O14929	Histone acetyltransferase type B catalytic subunit	52.919	1961200		12510000	11159000	876030				52514		22691			25696
EmuJ_000223600.1	P38764	26S proteasome regulatory subunit RPN1	109.29	64815000	77854000	174340000	126740000	14419000	14588000			283710	275630	184680	76176	719160	948240
EmuJ_000224500.1	X	X	46.012	15241000	15577000	425250	324410	32735000	30721000	518130	717830	1833900	1327400	5109000	5781300	197710000	164800000	273250	293330
EmuJ_000224700.1	Q28DE6	Lysine-specific demethylase RSBN1L	63.099													124970
EmuJ_000225700.1	Q6CFJ0	Mitochondrial fission 1 protein	15.585	26198000	15363000	48184000	44433000	29388000	36770000			197840			539920	2250400
EmuJ_000226000.1	Q9I7U4	Titin	82.463	2657100	2519600			487540	783520			41618	49786			854270	1435400	15021
EmuJ_000226500.1	X	X	139.5	15753000	12657000		737600	1303300	1345200	2118200	2778200	1201800	1198400	772810	500780	3100700	2921800	1311800	1350400
EmuJ_000227300.1	X	X	15.452	28842000	24836000	6813600	1910200	15968000	14314000	168240	156900	4444900	3899400	2919400		2707300	2881900	166470	202380
EmuJ_000227800.1	Q9Z1G4	V-type proton ATPase 116 kDa subunit a1	101.28	6347600	7980000			5171500	5143400							631360	159120
EmuJ_000228000.1	P06198	Paramyosin	103.99											97312	75508	2038200	2508500
EmuJ_000228400.1	P22147	5'-3' exoribonuclease 1	189.98	23127
EmuJ_000228600.1	P49041	40S ribosomal protein S5	21.891	94254000	72398000	384250000	291820000	255890000	179140000	119040	208280	4337000	3008700	16540000	4152900	54825000	29881000	120400	195730
EmuJ_000228900.1	Q5SUC9	Protein SCO1 homolog, mitochondrial	28.776	11667000	26118000	14485000		27808000	23881000			133260	103350	100550	89291	790250	559960
EmuJ_000230100.1	A7SG73	Nicotinate-nucleotide pyrophosphorylase [carboxylating] (Fragment)	57.679	992110	560450	936130	666060	610430
EmuJ_000230400.1	Q812A2	SLIT-ROBO Rho GTPase-activating protein 3	106.48	819850	1056500	748820	1247600	366340	313230
EmuJ_000230600.1	Q60692	Proteasome subunit beta type-6	24.802	10333000	9065700	14421000	10648000
EmuJ_000231300.1	P93211	14-3-3 protein 6	33.837	121490000	108440000	86809000	76591000	22620000	20269000			1216000	1217100	752190	578210	1022900	352170	54570	66424
EmuJ_000231500.1	Q9Y333	U6 snRNA-associated Sm-like protein LSm2	11.793			36200000	23724000
EmuJ_000231800.1	Q8BT51	Cytochrome c	13.111	853860000	804290000	966200000	1041900000	62933000	53320000			668120	1349700	246900	243480
EmuJ_000231900.1	Q9I9H8	Apoptotic protease-activating factor 1	219.9	136630		523380		83763	536170
EmuJ_000233100.1	Q58D08	Pyrroline-5-carboxylate reductase 3	30.659	127990000	182040000	3323000000	3319100000	203590000	218580000			1490600	1126900	8130600	4387000	2966100	2430800
EmuJ_000233400.1	Q7ZUZ0	COP9 signalosome complex subunit 8	22.419	69537000	59369000	90554000	71316000	16618000	12237000
EmuJ_000233900.1	O35083	1-acyl-sn-glycerol-3-phosphate acyltransferase alpha	31.67	897500	6902500	620870	491760	15007000	13530000			63849			58096	322890	262330
EmuJ_000234000.1	Q9US20	Uncharacterized acyltransferase C1851.02	33.524	1898500	3623000		3974700	24588000	23906000							552470	449870
EmuJ_000234400.1	X	X	42.385	306950000	399530000	1475600000	1209600000	168460000	210270000			513760	631710	3045200	1692900	3796200	3279100
EmuJ_000235000.1	Q24020	Protein flightless-1	159.67	84468	67640	20246000	11283000							234040	111240	41865	24930
EmuJ_000235050.1	X	X	98.276	9114600	7640200	1419500	2237700	852270	1339000			51991	49567		34409		279550
EmuJ_000235400.1	O94766	Galactosylgalactosylxylosylprotein 3-beta-glucuronosyltransferase 3	31.266					719230	922920
EmuJ_000235500.1	Q28FE2	Mediator	16.769	7182100	4999200	1041500	210480	5294600	4409400
EmuJ_000235800.1	X	X	33.427	7699800	6262200	27892000	23581000	2791400	352760	2712200	4103500	3179400	1930300	2484400	1385100	2808200	1087200	2949000	2822500
EmuJ_000236400.1	P12812	Major egg antigen	51.968	519280000	587280000	248190000	227990000	192240000	231490000	524040	861950	9923000	8197400	9396100	4902800	75502000	51652000	328370	317720
EmuJ_000236500.1	P12812	Major egg antigen	36.454	1191500	908920			839860	1289700							152900	303900
EmuJ_000236700.1	Q8R003	Muscleblind-like protein 3	73.686	6705000	5630700	49629000	42549000		2892800					22037		228290
EmuJ_000236900.1	Q7SXN5	Dynamin-1-like protein	79.504	18313000	26185000	81748000	88023000	10888000	9795100			36902	41111	76357	59697
EmuJ_000237250.1	Q6DJ03	Protein MEMO1	33.284	4306900	2154100							81528	63260
EmuJ_000237400.1	Q5VV41	Rho guanine nucleotide exchange factor 16	96.13	974100	841570							36854	41865			653720	755460
EmuJ_000237700.1	P20072	Annexin A7	35.681			1021900
EmuJ_000238100.1	P40426	Pre-B-cell leukemia transcription factor 3	49.367				13166000	445950
EmuJ_000239200.1	Q5BKM3	Charged multivesicular body protein 3	24.301	3148700	5088600			224830					149050
EmuJ_000239850.1	Q04446	1,4-alpha-glucan-branching enzyme	79.998			783110	2671500
EmuJ_000240000.1	Q17QZ7	Tetratricopeptide repeat protein 27	75.451					1446500	1914900
EmuJ_000240100.1	P63009	AP-2 complex subunit beta	107.56	9279500	8320500	30996000	24736000	19659000	17024000					82845	173710	400150	562150
EmuJ_000240600.1	Q8BSU7	MOB kinase activator 3A	25.765			138660			132020	1458700	1703100							331080	332390
EmuJ_000240700.1	Q9U9K0	Adducin-related protein 1	85.915	40103000	40197000	7111300	10080000	7921100	6856700		67549	435730	379400	1008600	631280	11415000	8830900	77592
EmuJ_000240900.1	Q2KI56	COP9 signalosome complex subunit 7b	29.085	177090000	214250000	616480000	519750000	8901200	21642000			773600	587970	323900	383560
EmuJ_000241900.1	O95433	Activator	39.891	24653000	9444400	12181000	17749000	22489000	16233000								167030
EmuJ_000242000.1	Q6NVR9	ATPase family AAA domain-containing protein 3	67.007	1380100	640240	663200	1009400	1347100	1415000					93769	93626	1095800	912760
EmuJ_000242100.1	Q99ML5	Prenylcysteine	54.559	25157000	30977000	12216000	21828	4295300	6217000			288220	178260	17829		108160	72812
EmuJ_000242200.1	Q68EH8	FAD synthase	60.134			1535900
EmuJ_000242300.1	Q9HBI1	Beta-parvin	35.051						610440
EmuJ_000242700.1	Q28717	Serine/threonine-protein phosphatase 2A activator	39.092	9191700	11854000	11200000	12390000	31573000	26411000
EmuJ_000243400.1	X	X	88.397	3728900													726480
EmuJ_000243600.1	Q99JG3	Annexin A13	34.862	80738000	113150000	1252900000	1178200000	16139000	21326000	329140	442570	576560	551070	1435900	1150400	1493600	859320	281210	243410
EmuJ_000243700.1	Q99JG3	Annexin A13	33.88			1310600					85285							58008	82659
EmuJ_000244000.1	P20072	Annexin A7	36.665	73288000	66947000	6686300000	6842300000	177570000	185370000	341050	651230	318020	187040	18459000	3734400	3767800	7222000	522640	393540
EmuJ_000244200.1	P09527	Ras-related protein Rab-7a	23.202	29401000	66199000	24308000	23706000	253720000	226430000			498690	133220	220860	268140	1658500	1296600	48412
EmuJ_000244250.1	Q803V5	Target	36.172	7358500	16587000	10863000	11449000	7191700	3922600
EmuJ_000244500.1	P62254	Ubiquitin-conjugating enzyme E2 G1	19.097					2493400	2123200									88811	58949
EmuJ_000244800.1	Q03669	Sarcoplasmic/endoplasmic reticulum calcium ATPase 2	112.13	8972400	13899000	1604000	1259500	29821000	30593000				12094	24849	17240	1389600	665280
EmuJ_000245100.1	Q9V3A6	Ero1-like protein	57.929	10145000	7219200	23545000	19170000	325480	502610
EmuJ_000245300.1	Q6IQP3	Calumenin-A	33.714	41205000	39810000	373260000	466160000	45369000	67822000			66808	92005	2138400	1438600	3026200	1580600
EmuJ_000245600.1	O08841	Sulfhydryl	65.593					423980	327160
EmuJ_000246000.1	Q32L81	Phosphatidate cytidylyltransferase, mitochondrial	47.017					2053300	1704000
EmuJ_000246200.1	O17389	Thymosin beta	9.2503													453040		1960100	3118700
EmuJ_000246500.1	P61585	Transforming protein RhoA	22.035	121040000	107650000	250350000	364180000	110810000	113820000		73172	550480	321960	589180	223870	6962200	5886500
EmuJ_000246600.1	Q6DHM9	Rho-related GTP-binding protein RhoA-B	26.978			43360	64216	4038500	4541300
EmuJ_000246800.1	Q5XIU9	Membrane-associated progesterone receptor component 2	21.103	28272000	82574000	71137000	93656000	100940000	160270000							2762300	2746200
EmuJ_000246900.1	Q8C1D8	Protein IWS1 homolog	62.409									264630	165470
EmuJ_000247000.1	Q6IQE5	ATPase GET3	39.205	80568000	70901000	291220000	247910000	248530000	230710000			55377		97483	37639		815580
EmuJ_000247700.1	Q767K9	Serine/threonine-protein phosphatase 1 regulatory subunit 10	75.968	1290700	1010800
EmuJ_000248300.1	Q3MHH4	Glutamine--tRNA ligase	68.864	20070000	21817000	21946000	20617000	1101200	3418200		17171	624380	625770	381980	311450	875860	759410	59392	116310
EmuJ_000248500.1	X	X	13.82	65394000				22538000	18308000	15044000	15421000	14217000	10040000	1785100		7866700	12071000	5549800	2540800
EmuJ_000249200.1	A2AGT5	Cytoskeleton-associated protein 5	218.7	132410	1228700	151140	376600	626030	536620							27001	12949
EmuJ_000249400.1	O01393	Innexin unc-9	57.262	840390				746960								502120	1178500
EmuJ_000249600.1	P27420	Heat shock 70 kDa protein C	71.632	223320000	254260000	371970000	365940000	45313000	50735000	17026	43926	2124900	1433200	6671700	3305000	15220000	12291000	251910	189750
EmuJ_000250200.1	Q9NVG8	TBC1 domain family member 13	45.427					370030	178530
EmuJ_000250300.1	Q99323	Myosin heavy chain, non-muscle	126.57	28043000	74569000	60819000	43095000	4522100	4003300	54778	95829	465000	422540	2116200	1286600	7662900	4955500	73287	63828
EmuJ_000250600.1	Q9Y295	Developmentally-regulated GTP-binding protein 1	40.945	3934200	646440	48194000	39733000						25966	28140	29902
EmuJ_000251900.1	Q7ZW02	Cholinephosphotransferase 1	46.673	5509600	5934100			1064700	2283200
EmuJ_000252000.1	Q8LGI8	N-terminal acetyltransferase B complex catalytic subunit NAA20	21.963	2713300	22836000	55907000	91650000		1259700					114450
EmuJ_000252100.1	B8JI71	Protein eyes shut homolog	58.769					2119300	2305600								55482
EmuJ_000252500.1	Q9IB84	Proteasome subunit beta type-1-A	23.687	6237300	8852500			1726500	1239900
EmuJ_000252700.1	Q05B83	Replication factor C subunit 2	36.993					667720
EmuJ_000252800.1	Q7T3N2	60S ribosomal protein L15	23.955	7000900	14196000			1864800	1710300	80707	115840	594050	1111700	384310	709600	5500200	4621500	97028	107370
EmuJ_000253300.1	Q6P7L4	Vesicle-trafficking protein SEC22b	24.832	24945000	25437000	14942000	31529000	69595000	63847000				99995	86595	157620	3005100	992240
EmuJ_000253400.1	A1A4L8	Adenylyltransferase and sulfurtransferase MOCS3	53.198	3643800	5321900	10390000
EmuJ_000253500.1	Q9R210	Transcription factor EB	53.334	688060	635720							42649				48259
EmuJ_000253700.1	Q1RLX4	Trafficking protein particle complex subunit 11	140.07			6007200	3535800	148890	131610
EmuJ_000253800.1	A4FV68	Serine/threonine-protein phosphatase 2A 56 kDa regulatory subunit epsilon isoform	58.596	880250	1140100			59335000	50922000								274780
EmuJ_000254200.1	Q1LXS2	Proteasome assembly chaperone 2	28.895	11294000	9601800	6614200		615680	981290
EmuJ_000254300.1	Q62896	BET1 homolog	11.673	12519000	23982000			44867000	42091000
EmuJ_000254400.1	P97837	Disks large-associated protein 2	82.675							35547		110540				80615			21179
EmuJ_000254600.1	P00356	Glyceraldehyde-3-phosphate dehydrogenase	36.505	1044000000	1050400000	305220000	226260000	83610000	99631000	918110	804290	11300000	11504000	8138900	4003800	3722600	9484400	6448100	2281000
EmuJ_000254750.1	P49076	ADP-ribosylation factor	20.738	38605000	26978000	1142000000	1009600000	354570000	326320000			1039200	889590	1784200	1641100	2853500	3165000
EmuJ_000255200.1	Q5U3A7	Dynamin-like 120 kDa protein, mitochondrial	107.9	11327000	13901000	8104000	10136000	16298000	14185000			16178				107740	29450
EmuJ_000255300.1	P28188	Ras-related protein RABD2a	21.872	126280000	158480000	151800000	162380000	241200000	276300000				58775	827730	1217200	1108700	731000
EmuJ_000255800.1	P24821	Tenascin	266.77	911490	1063300	107900	400890	135440	207880		8275.7			28812	28926	422050	521880		5313.8
EmuJ_000256000.1	Q9UBS4	DnaJ homolog subfamily B member 11	43.429	60370000	27600000	156580000	133720000	38357000	38811000			1734800	1184900	1096200	279980	2127000	2465400	107910	57801
EmuJ_000256300.1	Q1JQB2	Mitotic checkpoint protein BUB3	39.879	5265700	4471400	24394000	24265000	681270						115860	148560
EmuJ_000256400.1	Q28653	Serine/threonine-protein phosphatase 2A 56 kDa regulatory subunit delta isoform	53.802	555560	606550	872980	73928	2092500	2389400
EmuJ_000256500.1	E9AE57	Fumarate hydratase 2	61.852	39422000	34990000	206080000	203750000	827900	646790			150290	137500	1112800	1063500	2177100	1743600
EmuJ_000257600.1	X	X	96.829	529330					42744
EmuJ_000257850.1	Q3USJ8	F-BAR and double SH3 domains protein 2	103.68			1600300	1389300
EmuJ_000258200.1	Q9VVE5	RNA-binding protein Musashi homolog Rbp6	37.826														78908
EmuJ_000258300.1	Q9WUM3	Coronin-1B	58.708			494530	285420	2100500	2104200					9365400	6530600	98599000	101290000
EmuJ_000258800.1	P49615	Cyclin-dependent-like kinase 5	33.776			8142700	8591500		1140900
EmuJ_000259100.1	Q80XP9	Serine/threonine-protein kinase WNK3	217.69	7136100	5200300	2195700	464530	786290	425930
EmuJ_000260000.1	Q6DG60	Ubiquitin-conjugating enzyme E2 Z	27.419				112720	626740	2263500
EmuJ_000261400.1	P15153	Ras-related C3 botulinum toxin substrate 2	21.218	34751000	11009000	148630000	167330000	85413000	83247000						116060
EmuJ_000261600.1	P00637	Fructose-1,6-bisphosphatase 1	39.893	29700000	24961000	368680000	286230000	6494200	6727500					1276400	1160200	439150	475180	385010	425240
EmuJ_000262050.1	P28798	Progranulin	57.506	12046000	11403000	3650700		4024800	8709100		90411	164580	117300	152630		223790	74158	82126
EmuJ_000262400.1	O55029	Coatomer subunit beta'	119.88	32507000	82664000	149140000	124380000	61264000	52902000			290720	246900	89670	30211	823880	805060
EmuJ_000262500.1	Q9UMX0	Ubiquilin-1	58.517	184790000	160650000	977350000	855120000	398790000	406080000	126720		1826100	797970	1457500	379960	10677000	6590500		96186
EmuJ_000262900.1	P97411	Islet cell autoantigen 1	59.373	2455900	3331700	74215000	72375000	2950500	3304200			18942		68308	135110	42104	61098
EmuJ_000263400.1	Q9Y3B3	Transmembrane emp24 domain-containing protein 7	26.317	53089000	89466000	8150800		58486000	68254000			141830	239200			477010	248280
EmuJ_000264300.1	Q8C854	Myelin expression factor 2	58.724	17900000	26661000	21829000	20926000					1224500	669000		219530		122190
EmuJ_000264700.1	X	X	99.909					123890		16072	28471					4220100	3290100	34299	40803
EmuJ_000264900.1	Q3ZBZ8	Stress-induced-phosphoprotein 1	63.798	74428000	73972000	1438400000	1291000000	1684800	532270			327490	342760	731020	631200	155870
EmuJ_000283100.1	Q8JZK9	Hydroxymethylglutaryl-CoA synthase, cytoplasmic	53.713	7010000	8652300		1126700	1158900	1463600				44095
EmuJ_000283200.1	X	X	17.953		4516100							361080	412600	214160
EmuJ_000284000.1	Q9CZX7	Type 2 phosphatidylinositol 4,5-bisphosphate 4-phosphatase	33.409	10841000	10918000	50875000	49544000	33820000	40924000					547920	380130	2275800	1112200
EmuJ_000284700.1	O70503	Very-long-chain 3-oxoacyl-CoA reductase	34.771	43139000	37817000	11847000		21972000	16898000				222300
EmuJ_000292600.1	Q9P1U1	Actin-related protein 3B	50.908	309620000	285980000	682100000	536730000	43279000	54246000	17756		1605000	1265300	4832400	3084700	18267000	14081000
EmuJ_000292700.1	Q8BH04	Phosphoenolpyruvate carboxykinase [GTP], mitochondrial	71.496	67671000	96108000	471920000	465760000	14981000	15197000	56544	102750	506400	393280	7696400	2870800	8178200	6136100	6117700	6001300
EmuJ_000294450.1	D3ZY60	Pleckstrin homology domain-containing family A member 8	57.634	14530000	10461000	85977000	44123000	13215000	15611000			16146		277650	361090	134230	92238
EmuJ_000294500.1	Q9D1J3	SAP domain-containing ribonucleoprotein	26.749	1492800						237530	684470	906170	778430	98604	228040		75082	258120	171430
EmuJ_000295600.1	Q3T0A0	Protein ABHD1	42.414	4264100	1486600			9470900	6350800
EmuJ_000296200.1	Q91WG5	5'-AMP-activated protein kinase subunit gamma-2	106.34		378680	24326000	10814000	358720
EmuJ_000296500.1	P41252	Isoleucine--tRNA ligase, cytoplasmic	140.9	102140	761340	4114900	5664800	99618	123540						10422	116380	61018
EmuJ_000297000.1	Q3T0B7	40S ribosomal protein S27-like	9.3542	148990000	181480000	28635000	28443000	111330000	167660000	835430	579550	7207600	8269900	869440	287500	8776800	7240000	175110	190300
EmuJ_000297100.1	X	X	23.875		3797200		901120								53824
EmuJ_000297200.1	Q1HPW4	Eukaryotic translation initiation factor 3 subunit I	37.154	10799000	12369000	280300000	239360000	3359300	1620800			524200	374170	222970	325220	144540	181640
EmuJ_000297400.1	Q3UHU5	Microtubule cross-linking factor 1	219.4													212630	196410
EmuJ_000301100.1	Q2HJ54	Phosphatidylinositol transfer protein alpha isoform	30.425	290650000	313690000	517620000	445660000	272370000	293020000		27269	2388800	2285500	1417200	1137300	4552700	2773900
EmuJ_000301200.1	Q9Y2D4	Exocyst complex component 6B	104.82	4816800	4992700	4376800	2428200	6730400	9201300			13430				32477	122660
EmuJ_000301500.1	Q9UPE1	SRSF protein kinase 3	100.25			5274600	18866000		611690				72246	105500		604980	274730
EmuJ_000302000.1	Q5ZKX1	Charged multivesicular body protein 1b	22.914	3859200	4446600			3046600	2716600		57471	136030	154060	115590	99239
EmuJ_000302100.1	X	X	48.963	396510								111010	53730	41527	40725
EmuJ_000303000.1	Q6DDW2	Endosome/lysosome-associated apoptosis and autophagy regulator family member 2	111.85	25576000	33899000	9128000	7787100	82228000	85195000		39477	55275	29172	96939	125580	769030	848270	55370
EmuJ_000304000.1	Q05B18	Protein SHQ1 homolog	51.887						23771								1466300
EmuJ_000305200.1	P70297	Signal transducing adapter molecule 1	58.801	9980000	11763000		4418000					74464	64858
EmuJ_000305400.1	Q15417	Calponin-3	39.559	27454000	61309000	386250	193890	10880000	20680000	846870	1653800	3281300	3118000	257760	207890	3499500	2389700	173140	347190
EmuJ_000305600.1	Q9CVB6	Actin-related protein 2/3 complex subunit 2	44.765		13197000	11767000		1053400	1148200						139680		1145200
EmuJ_000305900.1	P21279	Guanine nucleotide-binding protein G(q) subunit alpha	50.481	33433000	31591000	13967000	750280	26207000	24555000					98541	65155	619880	1092100
EmuJ_000306100.1	Q91WU6	Palmitoyltransferase ZDHHC7	45.209					782630
EmuJ_000314000.1	Q9JII5	DAZ-associated protein 1	71.932				1079600
EmuJ_000314400.1	Q2KJ09	Ubiquitin carboxyl-terminal hydrolase 16	65.239	9725700	9416300			10425000	17621000
EmuJ_000315000.1	Q80UM7	Mannosyl-oligosaccharide glucosidase	115.41	727540	3042700	46701	1465600	1018900	893130				31708				73660
EmuJ_000315200.1	Q9H845	Complex I assembly factor ACAD9, mitochondrial	74.229	4717900	2169800	5395500	4271600	5599500	6751400
EmuJ_000315300.1	Q9BU61	NADH dehydrogenase [ubiquinone] 1 alpha subcomplex assembly factor 3	26.207			29530							181470
EmuJ_000315600.1	Q9D5H4	Ferritin, mitochondrial	22.772	4329900	4876000	2043600	2942800	5480200	7150900					396700	655730	518870	330830
EmuJ_000316200.1	X	X	32.333	63902000	52382000	283030000	252970000	41845000	18060000					461390	185110	154220	849760
EmuJ_000316900.1	Q28YQ7	Peptide-N(4)-(N-acetyl-beta-glucosaminyl)asparagine amidase	89.296	4298500	2574900	7727700	13248000	2673300	2444400
EmuJ_000317500.1	Q8BGT5	Alanine aminotransferase 2	65.908			3316900	5107600
EmuJ_000317800.1	Q8CDN6	Thioredoxin-like protein 1	33.072	48071000	34698000	33680000	18279000	15147000	13740000
EmuJ_000318500.1	Q9H299	SH3 domain-binding glutamic acid-rich-like protein 3	10.745	24302000	58281000				4749900			507030	449360	159720	213120
EmuJ_000318750.1	Q28740	Basigin	32.5	74815000	47678000	2241100		52987000	82990000					689230	442080	45457000	48886000
EmuJ_000319100.1	Q9VT65	Calpain-B	86.641			36157000	39570000	640440	248430					29950
EmuJ_000319700.1	Q32LP4	Sodium-driven chloride bicarbonate exchanger	120.87	4216400	9475500	999060	393910	1143600	948290			371100	211910	18070	50924	459690	364640
EmuJ_000320160.1	X	X	71.529													90702	420730
EmuJ_000320800.1	Q9W6X3	10 kDa heat shock protein, mitochondrial	14.17	72810000	90337000	25838000	25714000	41637000	43697000	1138300	2352700	3553200	4739600	11059000	5110800	27828000	25070000	958860	987030
EmuJ_000321550.1	Q19749	Dihydrolipoyllysine-residue acetyltransferase component	52.368	17236000	11764000	14006000	17022000	6553400	3347500			25324	26611	790430	726880	1548700	2081800
EmuJ_000322250.1	P47991	60S ribosomal protein L6	210.33	604490	574190	716040	359640	1218400	1036400	170590	248110	74647	84975	59461	42568	291620	160880	205900	171610
EmuJ_000324100.1	P36776	Lon protease homolog, mitochondrial	110.2	29171000	33930000	105450000	100450000	324130	313380			55742	87868	251950	298450	258490	412960
EmuJ_000325300.1	X	X	41.977	2231400	1482100	3667500		93181	137210
EmuJ_000325600.1	Q6P964	Serine/threonine-protein phosphatase 4 regulatory subunit 2-A	64.34	297300	608430	1917600	2523400
EmuJ_000326100.1	Q9ULT8	E3 ubiquitin-protein ligase HECTD1	305.82					263000
EmuJ_000328400.1	P19331	23 kDa integral membrane protein	24.302					8486700	10292000				286340		116710	2091400	1180800
EmuJ_000329900.1	Q9SAK4	Succinate-semialdehyde dehydrogenase, mitochondrial	52.886	1754500	2074900	19539000	14511000							44542	51071		73514
EmuJ_000330300.1	P27216	Annexin A13	51.038	6233800	4642500	68082000	72536000	13118000	15916000					690660	339060	2727800	1069700
EmuJ_000330900.1	Q93235	Sodium/potassium-transporting ATPase subunit beta-1	34.083	59059000	21690000			11400000	59769000
EmuJ_000331050.1	O14980	Exportin-1	129.76					31092000	29930000
EmuJ_000331100.1	O76756	40S ribosomal protein S8	24.785	123950000	153970000	117080000	100640000	141480000	145260000	10248000	16615000	27883000	28956000	29551000	12826000	36018000	29399000	6732100	7284800
EmuJ_000331200.1	A6QQ21	COP9 signalosome complex subunit 6	39.943	353190000	416650000	2266900000	1871000000	92080000	138340000			509290	624910	941400	783680		221130
EmuJ_000331800.1	O35405	5'-3' exonuclease PLD3	50.556			30081000	20509000
EmuJ_000332300.1	Q9Y230	RuvB-like 2	52.138	65902000	66945000	227470000	140180000	6450700	5422300			555910	500350	654680	433430	139320	242620
EmuJ_000332900.1	Q5TJG6	Bromodomain-containing protein 2	112.53			1048800							16269
EmuJ_000334400.1	Q9EQX9	Ubiquitin-conjugating enzyme E2 N	18.297	12778000	7731400	30479000	15068000	26163000	30327000
EmuJ_000334550.1	P18203	Peptidyl-prolyl cis-trans isomerase FKBP1A	11.533	67180000	62806000	40819000	6322000	66559000	60894000	172500		284830	309160	1301500	579470	1922200	2096200	289110
EmuJ_000338500.1	P82279	Protein crumbs homolog 1	44.89	15797000	10601000			18608000	20637000
EmuJ_000338600.1	P46461	Vesicle-fusing ATPase 1	81.32	23338000	33417000	165570000	147570000	4339200	5892200			156700	176910	237510	30876	78172	97857
EmuJ_000339600.1	Q9V3J1	V-type proton ATPase subunit H	55.73	1647100	2613200	30440000	17982000	5177200	9219000
EmuJ_000340200.1	P00004	Cytochrome c	36.427								106690			399710	263800	270670	152020	140760	155790
EmuJ_000340400.1	Q90744	Alpha-N-acetylgalactosaminidase	45.672	12186000	12069000	11953000	608760	15420000	11901000					91018	116750	276080	266980
EmuJ_000340500.1	Q66H12	Alpha-N-acetylgalactosaminidase	47.762	27443000	24751000			6732000	9977000					136740		153950
EmuJ_000340600.1	Q803C9	Phosphatidylserine synthase 1	59.942					170820	52879							19315
EmuJ_000340700.1	A8X5H5	Glycogen synthase kinase-3	64.533	1077300		6161300	2383600	1189900	2279900
EmuJ_000340800.1	Q9D2V5	Protein AAR2 homolog	50.676			22489000	15074000		2159200
EmuJ_000340900.1	Q7Z401	C-myc promoter-binding protein	204.87	503030	395950	1395700	727510	689040	370210	27795	25020	61377	57190
EmuJ_000341200.1	Q13367	AP-3 complex subunit beta-2	128.96	789600			1452200	1443400
EmuJ_000341600.1	X	X	109.55			9954500	8788200					111460	115480	218360	108930
EmuJ_000341900.1	Q9Y485	DmX-like protein 1	366.71	51882	677570	669080	549560
EmuJ_000342100.1	O00471	Exocyst complex component 5	84.064					1747100	1368600
EmuJ_000342600.1	P13607	Sodium/potassium-transporting ATPase subunit alpha	113.27	91215000	97572000	4070700	4065100	113720000	104360000			84858	89649	1222400	1016400	26536000	24221000	21420
EmuJ_000342900.1	X	X	19.39	2039900	1814000			2372400	1629400				98883
EmuJ_000343000.1	P10079	Fibropellin-1	336.25					54229								58077	254050
EmuJ_000343500.1	H2L045	Tensin homolog	95.799		872760					139850	198560	134570	94640			143560	128400	87174	91562
EmuJ_000344100.1	Q9VWH4	Probable isocitrate dehydrogenase [NAD] subunit alpha, mitochondrial	39.381	121550000	133310000	134590000	78848000	5247900	4447800			165010	134800	148410	176200
EmuJ_000344500.1	P05933	Calmodulin	25.848	6143800	5653500	1635400										402970	447250
EmuJ_000345100.1	P53619	Coatomer subunit delta	64.945	176050000	204640000	488740000	361160000	30512000	37841000			643480	540000	510350	336960	710070	512180
EmuJ_000345300.1	F1QGD2	Probable palmitoyltransferase ZDHHC24	32.817	770810	8038900			3467300	3811100
EmuJ_000345600.1	O75165	DnaJ homolog subfamily C member 13	289.45	7121900	7580600	845570	656790	5064800	5003100			4430.4	3302.2		5060.4	9735.2
EmuJ_000345800.1	P91929	NADH dehydrogenase [ubiquinone] 1 alpha subcomplex subunit 10, mitochondrial	49.431	1396400	1400500	20454000		1313200	708180							170680	250400
EmuJ_000346200.1	Q9UKV8	Protein argonaute-2	109.7			1341400	1845300
EmuJ_000346700.1	Q66K74	Microtubule-associated protein 1S	209.02	285860000	307020000	110260000	105480000	13088000	15148000	2434500	4329600	11275000	9537600	657780	432400	1954700	1746600	4823800	4410700
EmuJ_000347000.1	Q5F359	Trafficking protein particle complex subunit 5	22.178	4820200	5416100	2958800	1916500
EmuJ_000347200.1	Q3ZC50	PAT complex subunit CCDC47	56.384	1792600	2074500			2489600	2237100							91599
EmuJ_000347300.1	Q1HE58	Ras-related protein Rab-27A	34.539	12010000	6180400			5811800	6857800								108620
EmuJ_000347500.1	O88839	Disintegrin and metalloproteinase domain-containing protein 15	194.15	119050	127380			117860	99896							86734
EmuJ_000348000.1	Q8BKC8	Phosphatidylinositol 4-kinase beta	102.68	176320	613690		634070		15298
EmuJ_000348100.1	Q6P1S4	Arginine--tRNA ligase, cytoplasmic	74.818	44297000	43609000	60040000	62866000	24017000	27160000		74231	461930	484050	661970	260020	1896600	1780600	84014	102010
EmuJ_000348300.1	Q2KJG3	Asparagine--tRNA ligase, cytoplasmic	62.925											50163
EmuJ_000349500.1	O01803	Ras-related protein rab-11.1	23.648	165080000	135560000	78003000	41610000	322880000	249990000		211070	442780	811210	303910	854860	4431100	1372600
EmuJ_000350500.1	Q11011	Puromycin-sensitive aminopeptidase	108.34	189220		13415000	4809700	667340	994660
EmuJ_000351600.1	Q9SDY5	NEDD8-conjugating enzyme Ubc12	87.433	469590	401010
EmuJ_000352500.1	X	X	19.441	3155300				2424700	2097300
EmuJ_000352700.1	A8X5H5	Glycogen synthase kinase-3	49.078			7219900	5674900	788700	598210
EmuJ_000353300.1	P51572	B-cell receptor-associated protein 31	27.003	11055000	20537000		56969	33777000	48019000				19454	47959	35646	525760	109810
EmuJ_000353400.1	X	X	25.58		1446000			10090000	12225000							136840
EmuJ_000353500.1	X	X	24.734			4262500		9039000	8018900								159450
EmuJ_000355500.1	Q99J59	Tetraspanin-1	28.705						1082000
EmuJ_000356500.1	A0JMA9	Katanin p60 ATPase-containing subunit A-like 2	48.745	14194000	14751000	194900000	176420000	22599000	22466000				148650		440460	1131300	1548700
EmuJ_000358200.1	Q9VBZ5	YTH domain-containing family protein	70.597	5019800	4853600	26036000	25511000		1340200
EmuJ_000358300.1	X	X	64.793	6216300	6324700	12202000	6425200	9159900	10348000	58806	102210	500000	483610	74622	473520	1395600	1147100	76595	75896
EmuJ_000359000.1	X	X	15.637	4524500	27521000	13646000	9543400	50649000	144360000		277610	440060	92116	2178300	123960	7312100	8540200	181230	193050
EmuJ_000359700.1	Q6IRB1	Actin-related protein 2/3 complex subunit 2-B	37.317	273420000	255810000	496830000	572820000	33080000	32662000		41978	1300600	1245500	2088500	793420	11061000	9540700
EmuJ_000359800.1	Q3T0L2	Endoplasmic reticulum resident protein 44	46.834	2727000		8316300	4501300	2542500	2226600
EmuJ_000360000.1	P18859	ATP synthase-coupling factor 6, mitochondrial	14.754	221130000	298330000	213360000	391630000	58424000	56633000	1190200	3144000	591110	611740	3729100	4278500	9024100	10838000	294420	711470
EmuJ_000360300.1	Q95108	Thioredoxin, mitochondrial	15.596	781710	986880			5742500	551770					2790600	1899000	3011900	7129500	479800	698480
EmuJ_000360900.1	G5ED41	Cullin-associated NEDD8-dissociated protein 1	154.97			2458000	2347700	34649000	28518000					23383		27843
EmuJ_000361900.1	X	X	18.184	640300000	1039300000	3214700000	2799700000	126190000	99575000	9707400	14814000	26806000	24136000	9504900	3861800	37223000	27573000	3503900	2191000
EmuJ_000363900.1	Q14DN9	Ankyrin repeat and death domain-containing protein 1B	94.981	90850	934570	1591600	946800		57991			18511	18901
EmuJ_000364000.1	Q5ZKC9	14-3-3 protein zeta	27.393	395090000	323630000	428820000	368560000	95651000	92503000	37701	94446	4588500	3575700	2071100	1237500	6117200	6676300	213520	97122
EmuJ_000364600.1	X	X	8.2643	1344800		162020000	118170000	750450
EmuJ_000364700.1	Q8NEV4	Myosin-IIIa	216.15													108300	139680
EmuJ_000365000.1	Q5RBM1	Dolichyl-diphosphooligosaccharide--protein glycosyltransferase subunit 2	75.545	12021000	9570700	16620000	14283000	35572000	29936000			53210	34771	63739	37565	1315900	1319400
EmuJ_000365200.1	X	X	33.573	4982300	2185700								85992
EmuJ_000365800.1	Q15831	Serine/threonine-protein kinase STK11	113.98	227780	227830			51810		20296		66659	56876
EmuJ_000366000.1	Q91YT0	NADH dehydrogenase [ubiquinone] flavoprotein 1, mitochondrial	50.795	17184000	17605000	71889000	103910000	4735300	5961900			25305	34777	124600	60561	371040	945770
EmuJ_000366300.1	A6QL72	Metastasis-associated protein MTA3	182.39	498500	665620	247770	133810	75859	72805
EmuJ_000372400.1	X	X	12.192				13872000		5098400		201740			976470		4483500	2261500	1363100	2102300
EmuJ_000373050.1	P35279	Ras-related protein Rab-6A	23.62	88963000	87464000	26817000	27918000	80881000	91511000			399260	471140	252520	106300	625520	750080
EmuJ_000374100.1	Q3B7D2	Serine palmitoyltransferase 2	71.779	666850	648370			110990
EmuJ_000374800.1	Q00277	Glutathione peroxidase	19.569	6352100	7216000				337450
EmuJ_000375800.1	Q3ZBV8	Threonine--tRNA ligase 1, cytoplasmic	83.029	5278300	6503400	21495000	19654000		1398600					45327	39757
EmuJ_000376500.1	O35547	Long-chain-fatty-acid--CoA ligase 4	89.273	161560000	253120000	639610000	561010000	513650000	502880000			513550	792450	977970	1079000	6070300	7008600
EmuJ_000376600.1	Q60V73	Serine hydroxymethyltransferase	51.548			323060000	373600000							324220	1316100
EmuJ_000377000.1	Q96GG9	DCN1-like protein 1	33.264	11511000	8354700	25395000	24202000	1297400	1645200
EmuJ_000377800.1	Q12874	Splicing factor 3A subunit 3	61.604	908440		22395000	15246000
EmuJ_000378500.1	Q6DC39	Deubiquitinase DESI2	29.266					2386200	2821100
EmuJ_000378600.1	P57784	U2 small nuclear ribonucleoprotein A'	31.971	2688400	1635200	820800		116540				232630	196500	74379
EmuJ_000378700.1	O57595	Mediator	18.147					3473500	2396000
EmuJ_000378900.1	Q2PFW9	RNA-binding protein Nova-1	71.239	4756200	4614300	18489000	13014000								33705
EmuJ_000379000.1	Q1JPZ7	Pre-mRNA-processing factor 39	112.94			1101900	2166900
EmuJ_000380100.1	Q5R613	Sorting nexin-6	52.431	45687000	36386000	51574000	44028000	78036000	96708000			156170	171230	341110	644790	2540900	3224700
EmuJ_000380500.1	Q07327	Protein ROP	69.799	8052300	7574900	47007000	66932000	3827600	2992700			14748
EmuJ_000380800.1	Q9VTJ8	Mitochondrial import inner membrane translocase subunit TIM14	12.121	58450000	56309000	12708000	15601000	14386000	13947000	1264100	1377400	1564500	3483400					743680	223210
EmuJ_000380900.1	Q69ZW3	EH domain-binding protein 1	80.222	90414	291680
EmuJ_000381100.1	X	X	10.279	1772700000	2487600000	188980000	935570000	5957000000	4327800000			3087000	5492700	3512400	1135100	96143000	26516000
EmuJ_000381200.1	X	X	9.7937	1593900000	1591700000	405540000	303720000	3553000000	3236000000	893770	506890	48571000	46446000	11256000	4920500	45835000	15991000	3045500	2862000
EmuJ_000381400.1	X	X	10.238	350010000	367390000			419030000	490200000			6946900	3667800	8046000	4091200	11841000	5121300
EmuJ_000381500.1	X	X	9.9519	879030000	1664800000	4618900000	3544400000	59453000	76394000	302270	1051600	4335000	4140300	103910000	55138000	7899600	5437900
EmuJ_000381700.1	X	X	9.8057	3826000000	3756700000	79956000	32813000	1222900000	1235400000	1962900	3149600	9792100	9062000	1390800	1276100	6996900	5297300	1376100	1064300
EmuJ_000381800.1	X	X	9.5993		11290000
EmuJ_000382200.1	P25319	Ferritin-1 heavy chain	19.781	8059600000	18306000000	17561000000	15306000000	548480000	703400000	9369600	13275000	138230000	168240000	185300000	71488000	100250000	83040000	17160000	16995000
EmuJ_000383700.1	P69070	Histone H2B	17.083	25124000	23250000	104380000	93266000	48769000	55584000	970880	1811300	3632900	2701300	8044900	1189200	13559000	14607000	803460	962830
EmuJ_000388100.1	Q4R362	Histone H4	11.367	13756000	22505000	11997000	11930000	3614200	1603000	1755700	2032400	4983000	3875000	5411200	1924600	3745700	2917400	1399100	1870500
EmuJ_000389000.1	Q08174	Protocadherin-1	146.26					459850
EmuJ_000389100.1	Q9JHW9	Aldehyde dehydrogenase family 1 member A3	52.258	403050000	455900000	2515000000	2155600000	771860000	585940000			2443400	1550000	9078900	3161400	18273000	14261000	31934
EmuJ_000391200.1	Q62448	Eukaryotic translation initiation factor 4 gamma 2	86.162			1288200	2324900										58863
EmuJ_000391250.1	A6H757	Lysophosphatidic acid phosphatase type 6	52.139				12803000	5434600	2013900
EmuJ_000391500.1	X	X	185.34	195320	313590							54070	48406	26092	23267
EmuJ_000391800.1	Q5REH6	Translocon-associated protein subunit delta	18.298	136370000	198250000	27151000	23964000	184260000	149340000			490570	568860	322150		3053700	4149800
EmuJ_000392000.1	Q42586	Uridine 5'-monophosphate synthase	51.394	12100000	9187200	213560000	164810000	71719000	63114000				43458	61306	48519	549620
EmuJ_000392300.1	Q99LC2	Cleavage stimulation factor subunit 1	47.225	8405900	8974800	8611300	18144000		460190
EmuJ_000393000.1	X	X	34.686	931050000	804480000	3023900000	3108100000	7132100000	6491400000	279690	276100	10095000	9572300	16521000	8358200	95315000	70026000	99910	170530
EmuJ_000393100.1	Q8VE88	Protein FAM114A2	96.852	12412000	14058000	8692500	11686000	19115000	19280000			22794	97484	9939.2	11092	150920	62745
EmuJ_000393300.1	Q92058	Alkaline phosphatase, tissue-nonspecific isozyme	59.679	16208000	15956000			14032000	9306000							759270	857200
EmuJ_000393400.1	Q92058	Alkaline phosphatase, tissue-nonspecific isozyme	60.569	12849000	6488900			25052000	12969000			8714.7	10737			436310	1347700
EmuJ_000393800.1	X	X	17.991	49128000	69707000	37809000	19811000	75538000	90800000			325040	396020	447470	436070	1857100	1843600
EmuJ_000394000.1	Q20758	ADP-ribosylation factor-like protein 1	28.571	18973000	2332900	12095000	7719100	17816000	16890000
EmuJ_000394100.1	P23381	Tryptophan--tRNA ligase, cytoplasmic	46.404	7273500	8411200	85471000	70970000	3470100	5417700			27579	28844	30617
EmuJ_000395100.1	A3QJU3	Atypical kinase COQ8B, mitochondrial	61.355		1838400			629040
EmuJ_000395500.1	P14685	26S proteasome non-ATPase regulatory subunit 3	57.685	73872000	85211000	160020000	146370000	8919500	8076300			1119500	947190	905140	794810	404170	65831
EmuJ_000406500.1	X	X	30.222			12918000	18079000
EmuJ_000406600.1	Q9Y385	Ubiquitin-conjugating enzyme E2 J1	58.83					3075200	1206200							201830	83656
EmuJ_000406800.1	Q9NUJ3	T-complex protein 11-like protein 1	66.137	3607000	22074000	83538000	71793000	9659900	8755000					59671
EmuJ_000407200.1	P04829	Actin, cytoplasmic A3	41.823	2160900000	2700100000	4160900000	2616000000	5402800000	4886000000	1348000	1607200	28770000	15869000	37774000	14863000	645690000	451300000	1664600	1707800
EmuJ_000407300.1	P53470	Actin-1	41.9	1956500												104860000	1617900
EmuJ_000409800.1	Q9H7P6	Multivesicular body subunit 12B	25.35	353860
EmuJ_000410000.1	Q92797	Symplekin	167.14	471680	424680			35468
EmuJ_000410100.1	Q99L04	Dehydrogenase/reductase SDR family member 1	44.958	269680000	307440000	190360000	195310000	504170000	453540000	170220	181770	2195300	1656800	1615900	897150	7878400	8476200	107120	173440
EmuJ_000410300.1	X	X	631.09	56968												25429	24715
EmuJ_000410700.1	Q80U93	Nuclear pore complex protein Nup214	162.65	223510	106380
EmuJ_000412200.1	P36977	Synaptosomal-associated protein 25-A	27.133				1331500	5596000	4313000							127270
EmuJ_000412250.1	Q8TBA6	Golgin subfamily A member 5	65.647	5665900	5031800	5852600	4763900	6238700	627700							65799	28835
EmuJ_000412400.1	X	X	13.89	296010000	279290000	295760000	282210000			250010	437490	3234200	3135200	26985000	4658100	7611900	8538900	331150	740990
EmuJ_000412500.1	X	X	14.064	6949200000	10061000000	35818000000	33682000000	3527400000	4309100000	12867000	19194000	524210000	478960000	1080800000	353420000	578950000	317840000	12397000	8869500
EmuJ_000412600.1	X	X	10.229			11280000	15422000	443430
EmuJ_000412700.1	Q05B60	Uridine diphosphate glucose pyrophosphatase NUDT14	46.237	6609500	5668300			2757000	2446100			211190	237880	72849	85518	476670	565670	52260
EmuJ_000412900.1	Q5R5X0	Pinin	39.065					1086100	1825100	117690		249450	346430	371730	256050	910650	303170
EmuJ_000413100.1	Q5RCS8	V-type proton ATPase subunit D	28.125	23532000	23302000	481990000	457400000	10402000	17208000			200490	191480	2455200	1702800	336640	189070
EmuJ_000413200.1	Q9BQE3	Tubulin alpha-1C chain	50.293	1971500000	3331100000	8723800000	8593900000	3688800000	3304300000	871430	906970	15543000	14097000	30680000	8463200	54686000	40223000	431980	713010
EmuJ_000413400.1	Q99848	Probable rRNA-processing protein EBP2	36.065								48819	44139	72399	153850	162110
EmuJ_000413600.1	Q28EW0	Transmembrane protein 87A	45.388	3459500	7908200			13982000	9831000					115680	180270	108740	453680
EmuJ_000413950.1	Q3T0Q3	DNA-directed RNA polymerase II subunit RPB3	30.427	2375900	2482300	11980000	7611800
EmuJ_000414300.1	Q5ZKQ6	DNA polymerase epsilon subunit 2	65.766		475830			507640
EmuJ_000414400.1	Q15428	Splicing factor 3A subunit 2	38.042	18552000	13737000	2136400	11502000	1536600	1436400			878350	797600	447680	179250		78262
EmuJ_000415200.1	X	X	12.214	3450200000	3059200000	113940000	77751000	4234800000	4414400000	126750000	203170000	1655300000	1534300000	514050000	288440000	2402300000	2083300000	218650000	184490000
EmuJ_000416000.1	A5PL98	Succinate dehydrogenase [ubiquinone] iron-sulfur subunit, mitochondrial	14.436	137130000	126330000	288960000	248540000	117290000	155890000			1357500	791130	814180	459010	7588500	8176000
EmuJ_000416100.1	P21911	Succinate dehydrogenase [ubiquinone] iron-sulfur subunit, mitochondrial	17.27	340470000	177250000	311720000	112620000	202080000	174550000			2573800	1870400	3741600	3850300	39248000	33700000
EmuJ_000416200.1	P21912	Succinate dehydrogenase [ubiquinone] iron-sulfur subunit, mitochondrial	32.718	25741000	32106000	46124000	25232000	17125000	18526000						231920	1748700	1420900
EmuJ_000416300.1	Q8C341	SUN domain-containing	163.54	11815000	19108000	106210000	104620000	10310000	8795000					14392		34080
EmuJ_000416400.1	Q1MTI4	Triosephosphate isomerase A	27.179	63608000	58570000		3445600		555590		38583	257040	340450	661490	545020	406800	276340	1818900	1436700
EmuJ_000416500.1	Q9I7S6	High affinity cGMP-specific 3',5'-cyclic phosphodiesterase 9A	86.951	1487300	1367200	164730	147800	2708100	2493400						14616		36533
EmuJ_000416900.1	X	X	117.87					1745900	597510
EmuJ_000417100.1	Q3T145	Malate dehydrogenase, cytoplasmic	36.556	45355000	53002000	130670000	102350000	19548000	20013000	43221	48972	1974600	941040	3020200	1810800	6936500	4510500	1346000	1882000
EmuJ_000417200.1	P29498	14 kDa fatty acid-binding protein	19.818		894270
EmuJ_000417350.1	X	X	19.557		300360												367840
EmuJ_000417600.1	P08120	Collagen alpha-1(IV) chain	182.4											8676		278860	200520
EmuJ_000417800.1	X	X	26.201										49618	5925500	5557900	6152100	5546100
EmuJ_000417900.1	Q14790	Caspase-8	83.621		38933	52126
EmuJ_000418600.1	Q71SG7	Beta-1,3-galactosyl-O-glycosyl-glycoprotein beta-1,6-N-acetylglucosaminyltransferase 4	45.568	1029400				870860	2458000							50187
EmuJ_000418900.1	E9Q649	Beta-1,3-galactosyl-O-glycosyl-glycoprotein beta-1,6-N-acetylglucosaminyltransferase 4	46.497	340980	2802500			1071000	1001300
EmuJ_000419100.1	X	X	14.588									2200000	1593700	162330		2367900	1552200	266700	189970
EmuJ_000419300.1	X	X	24.239	5100100	18387000			3661500	6760500			254980	288630	304540	313150	244450	377820
EmuJ_000419400.1	O17307	60S ribosomal protein L37a (Fragment)	10.428	83747000	86591000	76466000	30196000	53798000	58890000	1050800	1553100	6033000	4431800	3121000	1055800	17747000	11346000	565870	899230
EmuJ_000419700.1	O08679	Serine/threonine-protein kinase MARK2	107.99	182790	106090	158010	12600	135150	114650			194560	127950	15672	13608	238950	171950
EmuJ_000419900.1	X	X	30.987				1498500
EmuJ_000420000.1	X	X	80.715	7383800		19083000	15719000	182040	282030	116770	93893	163390	193160	182120	206970	383120	99346	13950	37687
EmuJ_000420300.1	Q02978	Mitochondrial 2-oxoglutarate/malate carrier protein	34.453					779210	2833400
EmuJ_000421400.1	Q6DC04	Histone-arginine methyltransferase CARM1	71.773			14714000	9055900
EmuJ_000421550.1	Q5ZLR5	Cytochrome b-c1 complex subunit Rieske, mitochondrial	31.711	38414000	36652000	29641000	25552000	18692000	18702000	404350	512320	247480	209500	868550		803450	2708100	77129	191760
EmuJ_000421700.1	Q28F55	Adenylate kinase 2, mitochondrial	26.317	173650000	193220000	8499300		488870	641970			789840	949380	49125	48283
EmuJ_000421800.1	Q9D8W5	26S proteasome non-ATPase regulatory subunit 12	51.473	55772000	57789000	206120000	203550000	8684400	12278000			107920	187820	231920	172450
EmuJ_000422000.1	Q9XZF0	Protein yippee	16.667	2142700	3214200
EmuJ_000422100.1	P59837	Retinol dehydrogenase 12	36.623	217340000	176860000	50374000	35893000	80604000	78177000		35960	739990	558780	66648	50755	2068000	1726300	47425
EmuJ_000422300.1	Q96RW7	Hemicentin-1	276.89					21413						12433	17225	267750	401230
EmuJ_000422400.1	D3YXG0	Hemicentin-1	217.98													299640	465730
EmuJ_000422500.1	Q8R1S0	Ubiquinone biosynthesis monooxygenase COQ6, mitochondrial	55.525	28640000	49542000	12598000	16440000	78666000	96216000			163610	200720	82028	93165	2309700	1105500
EmuJ_000422600.1	Q0QF01	Succinate dehydrogenase [ubiquinone] flavoprotein subunit, mitochondrial	72.656	297070000	292740000	300410000	219290000	203780000	183170000	150650	116980	2572800	2137300	3390100	3979700	23117000	26447000	239510	261790
EmuJ_000422900.1	Q08BT5	RAB11-binding protein RELCH homolog	165.02	1688300	740320			6058700	6027600
EmuJ_000423200.1	Q9Y6E0	Serine/threonine-protein kinase 24	61.163	2501700	2675800	29503000	26914000	9517000	7816800						53888	201900	106780
EmuJ_000423300.1	O94760	N(G),N(G)-dimethylarginine dimethylaminohydrolase 1	34.811	5898100	14445000					917560	944300	4329800	3054100	414650	298450	13268000	15634000	854570	908830
EmuJ_000423400.1	Q9R078	5'-AMP-activated protein kinase subunit beta-1	35.282		1343600	43429000	18123000	1546700	1242300							1060500
EmuJ_000423900.1	Q4R8Z2	60S ribosomal protein L13a	23.75	3629300	2919300										182190	182710	97183
EmuJ_000424000.1	Q5PQN1	Probable E3 ubiquitin-protein ligase HERC4	137.63	595960	631330	1177400	714370	631200	1730200
EmuJ_000424400.1	B4JSI3	Ribosome-releasing factor 2, mitochondrial	84.779	56273	56742												45123
EmuJ_000424800.1	Q27954	Coatomer subunit alpha	144.9	78644000	61754000	69678000	66142000	17293000	16458000			208370	249580	114490	77816	492750	263990
EmuJ_000425200.1	P56812	Programmed cell death protein 5	12.486					2236800	1643800		366940	123630	141150	172360	160620			127350	86683
EmuJ_000425300.1	Q5FWK3	Rho GTPase-activating protein 1	55.259	5140200	2901700	6283700	9081600	18007000	15984000							235540	87048
EmuJ_000425750.1	Q800L1	Surfeit locus protein 1	34.322	14926000	22164000	2008500	7385200	12608000	11932000								219890
EmuJ_000425800.1	Q5JS13	Ras-specific guanine nucleotide-releasing factor RalGPS1	97.172	37484		258320	157810
EmuJ_000426500.1	F1QH17	Protein-methionine sulfoxide	196.78									56523	12417	11364	12393	42811	11178
EmuJ_000427400.1	Q8BFY9	Transportin-1	110.92					5702300	3405900
EmuJ_000427900.1	Q0MQD8	NADH dehydrogenase [ubiquinone] 1 beta subcomplex subunit 5, mitochondrial	28.589		5884800			2652800	2128800								186760
EmuJ_000428000.1	O08679	Serine/threonine-protein kinase MARK2	157.5		639400					16308		25623	18052			234550	97688
EmuJ_000428500.1	Q8VD33	Small glutamine-rich tetratricopeptide repeat-containing protein beta	35.443	142400000	162710000	551870000	536580000	322130000	327480000			719000	603360	2107800	424640	4424300	5233200
EmuJ_000428900.1	Q8K0F1	TBC1 domain family member 23	90.158	5145100	3402500	1648700	3499300	11244000	10136000					48141			123450
EmuJ_000429200.1	Q5HZV9	Protein phosphatase 1 regulatory subunit 7	41.572	609810	1111300	130990	2493700	1347600	766510
EmuJ_000429700.1	Q02218	2-oxoglutarate dehydrogenase, mitochondrial	113.38	61707	100210	55676000	34525000							165400	192640		131530
EmuJ_000430500.1	B4PEU8	40S ribosomal protein S9	22.026	22045000	19228000	1234700	4472100	11378000	6773400	119190	230480	1848800	1558800	1241000	324880	3559100	3973900
EmuJ_000430800.1	Q90965	Ras-related protein Rab-2A	23.435	164860000	139300000	125620000	128350000	189020000	223650000			739070	918290	457420	391750	3321600	2178000
EmuJ_000432500.1	O94967	WD repeat-containing protein 47	100.7	4601500	260330
EmuJ_000433000.1	Q14186	Transcription factor Dp-1	72.803	5847900	4432200	4782200	2297200	225410	211870	426240	703560	1023700	1056300	135150	30167			660320	593950
EmuJ_000433400.1	Q5ZLD7	Vacuolar protein sorting-associated protein 53 homolog	101.32	2943900	2546500	2922800	1464300	4906300	2946200
EmuJ_000433700.1	Q5FWT1	Protein FAM98A	128.71	7813900	7192900	155050000	161250000	617130	570730			56623	35765	57955	66595		1275000
EmuJ_000434000.1	Q8IW45	ATP-dependent (S)-NAD(P)H-hydrate dehydratase	30.493	20647000	31150000	105330000	65044000	22176000	31891000			73750	70022			220180	124610
EmuJ_000434700.1	X	X	9.6241	49895000	670040000	91905000	113860000	697380000	637030000			10617000	10261000	885460	794480	12200000	10950000
EmuJ_000434910.1	P0C7A1	Cytosolic endo-beta-N-acetylglucosaminidase	62.403	1884600	795370	28467000	23925000
EmuJ_000435200.1	Q5XIH7	Prohibitin-2	32.099	14580000	17019000			7594200	22257000	80541	139090	274610	335080	510810	565190	7413700	8351800	74981	100800
EmuJ_000436000.1	Q5SPC5	Otoferlin	244.13	17980000	14477000	531250	1548200	2667900	4299400	14182			9355.8			424410	190440	19239	17458
EmuJ_000437000.1	P11157	Ribonucleoside-diphosphate reductase subunit M2	38.566					4707400	4203100
EmuJ_000437200.1	X	X	14.547		19678000			2182700	1899900			219990	202540			1282200	1489700
EmuJ_000437500.1	P21894	Alanine--tRNA ligase, cytoplasmic	107.58	1829300	2502300	49025000	59913000	1254300	589700			31438	67813	85185	39516	18847
EmuJ_000437700.1	X	X	22.779	31054000	32385000			103960000	83810000	1092800	1569700	2120900		1546100	626330	11213000	12806000	927030
EmuJ_000438500.1	Q4KM30	Desumoylating isopeptidase 1	52.061	8797800	4650000	12653000	20130000	73515000	64062000							189150	151410
EmuJ_000438900.1	P49321	Nuclear autoantigenic sperm protein	39.096	6745100	3814500			590420
EmuJ_000439000.1	Q9D1E8	1-acyl-sn-glycerol-3-phosphate acyltransferase epsilon	49.541	33156000	30465000	17539000	8818900	75174000	68785000				131330	121470	142480	982270	688690
EmuJ_000439300.1	P05455	Lupus La protein	43														65512
EmuJ_000440000.1	Q8TB96	T-cell immunomodulatory protein	64.162	2484600	1962900			1035700	1303700
EmuJ_000440600.1	D3ZX08	Alanine--tRNA ligase, mitochondrial	130.99	19611		111740			149210
EmuJ_000440700.1	P62333	26S proteasome regulatory subunit 10B	44.303	84675000	81949000	171160000	141310000	13718000	16157000			504030	359020	375900	212060	739060	981850
EmuJ_000440900.1	Q5ZMP6	AP-2 complex subunit mu	49.792	7883100		32035000	23497000	2992300	2809800			90851			115830	700860	323230
EmuJ_000441200.1	X	X	51.698	2492100	5750900	299270		241610	244990	33513	74781	191490	148740	46350		258780	62815	59463	32181
EmuJ_000441300.1	Q5RK19	Vacuolar-sorting protein SNF8	28.092	6560800	3562500	8136000	20908000	1759300	1374600
EmuJ_000443000.1	Q6TGU2	Nucleoporin SEH1	51.013	738230	942350	18592000	25448000		319970
EmuJ_000443500.1	O54921	Exocyst complex component 2	105.36	2923000	3198800	3160200	1742600	7503600	7562600			35320	38288	87946	88421	112550	146330
EmuJ_000444000.1	O74803	UV excision repair protein rhp23	37.595	162310000	136090000	635010000	597400000	1915400				1302300	1595700	393830	268710
EmuJ_000444100.1	P31016	Disks large homolog 4	62.505	7602000	857120		7341600	2557300	2136200
EmuJ_000445000.1	Q4G061	Eukaryotic translation initiation factor 3 subunit B	76.192	4860000	2274800	123820000	105750000	1699600	1607700			149100	271620	52172	31411
EmuJ_000445400.1	O95870	Phosphatidylserine lipase ABHD16A	66.361					4037500	896870
EmuJ_000445600.1	O88813	Long-chain-fatty-acid--CoA ligase 5	79.447	28619000	19295000	21174000	21719000	50451000	53405000			24099				381250	898580
EmuJ_000446300.1	P47991	60S ribosomal protein L6	28.368	6304000	3643500		897840		798530	117230	122990	328180	243360	222770	222870	3737600	3489100	73938
EmuJ_000446400.1	Q24491	RNA-binding protein Rsf1	36.306									3170800	3048700	320590	643540
EmuJ_000446700.1	O43491	Band 4.1-like protein 2	137.1	5556400	8304200			186720	158750	430740	598680	1290600	1114100	29195	65211	6912500	5630100	245940	263020
EmuJ_000447500.1	P61023	Calcineurin B homologous protein 1	21.326	163810000	159900000	188530000	183610000	361600000	342190000		99002	3878400	3311600	2835200	2738400	17116000	16282000
EmuJ_000448300.1	Q9W4L1	39S ribosomal protein L33, mitochondrial	8.0385	5672200	8217000	17869000				1486500	1945000	922500	1715400	635710	687940	1443000	1223000	1305100	1504000
EmuJ_000448400.1	Q6P5G6	UBX domain-containing protein 7	52.924	2818600	1833600	26462000		4710200
EmuJ_000448500.1	O01393	Innexin unc-9	56.624	185890	254640			1523700	1364700							120150	116280
EmuJ_000449500.1	Q5ZKU5	Ras-related protein Rab-14	29.062	60537000	46925000	37851000	36288000	174080000	176230000	72583	61145	858590	639410	517960	547940	4009000	2794600		35946
EmuJ_000449800.1	B7Z0W9	Proton channel	115.48		1770700		5971400								18048
EmuJ_000449900.1	Q9NQP4	Prefoldin subunit 4	22.019	13143000	21958000	932160000	597860000
EmuJ_000450400.1	Q80U58	Pumilio homolog 2	115.84	232690		420290	193410
EmuJ_000450800.1	Q6NT99	Dual specificity protein phosphatase 23	19.312	36334000	22735000			6444500	4349200			665300	525590
EmuJ_000451100.1	Q08DG6	Cytochrome c	46.912	574490	576990
EmuJ_000451200.1	Q8NDX5	Polyhomeotic-like protein 3	57.795	489210		30366000	6633400	526470					55454
EmuJ_000451900.1	P20456	Inositol monophosphatase 1	28.886			247410000	176500000	6036000	1974700
EmuJ_000452000.1	Q6L8Q7	2',5'-phosphodiesterase 12	73.385			7882900	9848200
EmuJ_000452400.1	Q8BJ71	Nuclear pore complex protein Nup93	103.92				1148200	459490	141170
EmuJ_000452600.1	Q9NR46	Endophilin-B2	34.801	3160200	2219300	9268100	14140000	4524400	5495000			101970	59294			206750	256260
EmuJ_000452800.1	Q9H3P7	Golgi resident protein GCP60	50.159	10361000	6505000	78060000	80072000	11024000	7244800			29565				26465	19386
EmuJ_000453100.1	Q32LJ2	ADP-ribosylation factor-related protein 1	22.399	13875000	4688600	10497000	8137200	17389000	9358700							143670
EmuJ_000453400.1	X	X	196.68		2043800		241800			14827	38642	3133900	36384	2329300		1795600	57881	11496
EmuJ_000453900.1	Q9JI92	Syntenin-1	30.9		1742600			2263600	1694200							111570
EmuJ_000454000.1	Q9CXF4	TBC1 domain family member 15	74.685	5628000	5394800	4577000	5587400	6576500	6615400
EmuJ_000454200.1	Q28024	Guanine nucleotide-binding protein G(I)/G(S)/G(O) subunit gamma-12	8.5849	37736000	43340000	33198000		24836000	19640000					583990		3585200	3168000
EmuJ_000454300.1	P63100	Calcineurin subunit B type 1	18.99		5862000	26425000	24186000	24566000	17202000
EmuJ_000454700.1	Q6P0Q8	Microtubule-associated serine/threonine-protein kinase 2	226.48										11278	9209
EmuJ_000455500.1	Q92540	Protein SMG7	99.538									23277
EmuJ_000455600.1	P41743	Protein kinase C iota type	62.743			2340300	2452700
EmuJ_000455700.1	Q5WR09	V-type proton ATPase subunit G 1	13.954	28611000	37134000	2277300000	2206700000		3187900			243390	203910	2983000	684980
EmuJ_000456000.1	Q9JM76	Actin-related protein 2/3 complex subunit 3	20.683	318010000	360450000	729900000	779590000	44032000	48157000			1753600	758050	3990600	1861500	20469000	16820000
EmuJ_000456150.1	Q9EPB1	Dipeptidyl peptidase 2	53.074	132830000	110480000	588940000	624530000	40538000	30397000			166540	104400	2611400	775690	237030	433890
EmuJ_000456300.1	Q8IPX7	Exosome complex component RRP40	30.172		1901700		9081300
EmuJ_000456700.1	Q2NL17	Cleft lip and palate transmembrane protein 1 homolog	77.618	4475400	7190000			3962800	3737000							78883
EmuJ_000457700.1	Q2TGK3	Palmitoyltransferase ZDHHC3	49.842					1698800	2492700
EmuJ_000457800.1	P41216	Long-chain-fatty-acid--CoA ligase 1	74.328	2942400	1567600	35676000	49126000	465990	1669800	30474	60233	33421		45541	33978				21662
EmuJ_000457900.1	Q60737	Casein kinase II subunit alpha	50.731	17436000	10665000	173700000	191180000	5508300	2756400			121970	125800	1041600	595830	867740	1319600
EmuJ_000458000.1	Q9NPD3	Exosome complex component RRP41	29.197	12784000	13955000	6301400	668060	3022800	3126500
EmuJ_000458200.1	P15370	Protein embryonic gonad	102.32			1511500													371200
EmuJ_000458400.1	P15215	Laminin subunit gamma-1	163.17	803750	1315600	734300	2716400	213740							15944	318370	244390
EmuJ_000458700.1	Q9VI10	Probable small nuclear ribonucleoprotein Sm D2	13.793	1446000		73465000	33166000	1980100	3364000	648470	677420	3249000	3648100	2499200	2684900	1096600	983210	51196	179510
EmuJ_000458800.1	Q8T4F7	Protein enabled	61.96			1147500	274980					183600	40083
EmuJ_000459050.1	P09792	Glutathione S-transferase class-mu 28 kDa isozyme	24.311	365620000	307630000	217750000	214390000	8606200	5964100			1409300	982920	157580	145780
EmuJ_000459100.1	Q2TA37	ADP-ribosylation factor-like protein 2	20.836	20232000	21167000	51014000	38861000	4842500	4158300					124910
EmuJ_000459500.1	Q5PXE9	Inositol-pentakisphosphate 2-kinase	54.973			13122000	13143000
EmuJ_000459700.1	Q9CQ40	39S ribosomal protein L49, mitochondrial	30.684			460820	567880
EmuJ_000459800.1	Q07167	16 kDa calcium-binding protein	17.184	114260000	107540000
EmuJ_000460300.1	Q07167	16 kDa calcium-binding protein	20.52	187480000	161670000				415020			339340	420250				165690
EmuJ_000460500.1	Q8VDM6	Heterogeneous nuclear ribonucleoprotein U-like protein 1	159.33	453220	506050						7518.4	42392	47874	33162	61740		29044
EmuJ_000461200.1	D3YZP9	Coiled-coil domain-containing protein 6	59.192			79065000	82980000					79879			106580
EmuJ_000462200.1	X	X	68.946	2709300	3594500	24301000	12497000	6357800	3010200			278430	236370	664320	375520	10142000	6997900
EmuJ_000462500.1	Q15477	Helicase SKI2W	157.06				519660						13723
EmuJ_000462800.1	Q8BMA6	Signal recognition particle subunit SRP68	74.167	3693400	1943500	980990	3183800	453750						36175	79587	85539
EmuJ_000463200.1	Q9U5W9	Transcription initiation factor TFIID subunit 10	18.523	1017100	889410	605020	366260	2767400	3079500
EmuJ_000463400.1	Q63525	Nuclear migration protein nudC	40.108	65087000	74414000	115750000	88830000	47463000	37018000			340280	635170	856070	659460	232120	130090
EmuJ_000463800.1	X	X	66.139					1844600	1510900
EmuJ_000463900.1	Q68FT1	Ubiquinone biosynthesis protein COQ9, mitochondrial	37.245	6106200	5240600	7704500	44557	25369000	24979000
EmuJ_000465000.1	Q28D01	WD repeat-containing protein 26	95.509	22009000	12091000	44924000	37911000	1766600	2378900			38105				128660
EmuJ_000465300.1	O77821	Acyl-protein thioesterase 1	24.261	202080000	187160000	2261000000	1522500000	227380000	292160000			259410		1463300	773460	4311800	4114500
EmuJ_000465500.1	Q9EQU5	Protein SET	34.291		33452
EmuJ_000466000.1	Q3ZCQ8	Mitochondrial import inner membrane translocase subunit TIM50	37.123	1763700	404000			2486600	1794700							92572	113290
EmuJ_000466700.1	P58405	Striatin-3	91.213	5809800	5826900		3264700	2374700	1177400			49478	29368				200990
EmuJ_000467200.1	P16157	Ankyrin-1	531.82	106120												67262	14000
EmuJ_000467400.1	Q1LUS8	Ran-binding protein 10	103.01	1309200	944290			113250	125950			45363	39200
EmuJ_000467600.1	A7SWH1	Pescadillo homolog	69.018			22396000	17040000					27915		80493	25583
EmuJ_000468000.1	Q0KL02	Triple functional domain protein	253.26				322790	1035800	475140
EmuJ_000468100.1	O88531	Palmitoyl-protein thioesterase 1	33.861	24895000	25493000			51877000	77310000
EmuJ_000468400.1	Q9UKA2	F-box/LRR-repeat protein 4	88.617			8839800	7507600
EmuJ_000468500.1	Q6PHF0	Charged multivesicular body protein 1a	23.23									145680
EmuJ_000468600.1	Q9WV92	Band 4.1-like protein 3	87.122	181690	84730							94154	157130		13587	135210	232230
EmuJ_000469100.1	X	X	32.842	16945000	20510000		3076900	46245000	45492000			70828	90447				2056500
EmuJ_000469200.1	Q6ZN16	Mitogen-activated protein kinase kinase kinase 15	184.64	17684000	13694000	32678000	23179000	4317700	5003300		7970.3	187610	199150	261190	244630	71530	41306
EmuJ_000470100.1	Q15311	RalA-binding protein 1	110.32	4229200	2467600
EmuJ_000470200.1	Q0IHV2	Protein lin-54 homolog	52.818	409320	484740	11471000	19946000
EmuJ_000470500.1	X	X	82.592		1444500			3628700	5811400
EmuJ_000470900.1	Q8NB59	Synaptotagmin-14	58.284	7415200	4522900			5641200	4161800						33085	229080	192440
EmuJ_000471100.1	B9VJ80	Ubiquitin-like modifier-activating enzyme 5	43.625	15778000	20898000	81242000	65251000	9763800	10074000					89480		224500	156880
EmuJ_000471300.1	Q58DK5	Delta-aminolevulinic acid dehydratase	39.585	14653000	15211000	11349000	5995100						38069	35855		72365	72592
EmuJ_000471500.1	Q92817	Envoplakin	377.19	1528300	1252200	5503200	3552400	535880	300720			26259	18084	38494	40103	143770	245820
EmuJ_000471600.1	Q3ZBT1	Transitional endoplasmic reticulum ATPase	88.089	86118000	128370000	3862100000	3510900000	525270000	472630000			180120	97985	7285300	5371800	15050000	11660000
EmuJ_000471800.1	Q2HJ18	Vacuolar protein sorting-associated protein 33B	81.15	2885800	3805600	3150600	6051500	353640	153860
EmuJ_000472000.1	Q2HJH6	U5 small nuclear ribonucleoprotein 40 kDa protein	39.986		63298	4786800	256920
EmuJ_000472900.1	P84055	Histone H2A	13.772	47479000	45657000	147960000	71086000	153460000	147160000	4488500	5033100	8525700	8056800	20673000	3654300	34721000	28726000	1674200	1416600
EmuJ_000473400.1	P56538	Eukaryotic translation initiation factor 6	26.154					3122700	2746900								660330
EmuJ_000474100.1	X	X	17.673	102580000	119250000		8821300
EmuJ_000474200.1	P13566	Calcium-binding protein	9.6808	4719900000	5260500000	16530000	5146500					9857300	10245000		123130	199800	235900	116640
EmuJ_000474300.1	P13566	Calcium-binding protein	8.0741	68449000	85827000	98419000	83217000	3800400
EmuJ_000474400.1	P13566	Calcium-binding protein	7.7788	941480000	1448200000	1046900000	1021700000	7951300	63878000			2764700	1986300
EmuJ_000474500.1	X	X	8.1262					10437000	1040100
EmuJ_000474800.1	X	X	71.562	6318500	5048500	17574000	17394000		796660
EmuJ_000475400.1	Q8BGT5	Alanine aminotransferase 2	59.816	1113300		19871000	17041000							383220	272150	361320	354890
EmuJ_000476200.1	Q15050	Ribosome biogenesis regulatory protein homolog	24.621				7565800					583890	302270	894760	432650		266820
EmuJ_000476700.1	Q96S52	GPI transamidase component PIG-S	77.039	731400	2703500			1054900	2925600
EmuJ_000476800.1	Q9VDD9	Putative tRNA (cytidine(32)/guanosine(34)-2'-O)-methyltransferase 2	36.661		1292400	4657300	7395900	9892100	7475300
EmuJ_000476900.1	G5EER4	GDP-L-fucose synthase	44.286	3478300	7005200	757950000	607710000	3618700	2669200					468160	38141		322120
EmuJ_000477100.1	O89116	Vesicle transport through interaction with t-SNAREs homolog 1A	33.94		3470800			6167900	7059800							154220	119830
EmuJ_000477200.1	Q95029	Cathepsin L	38.831	11838000	13198000			5038800	3983100			196160	137450	299630	207970	563110	626360
EmuJ_000477800.1	P27612	Phospholipase A-2-activating protein	91.213		156430	9871000	10242000	5259200	5197900
EmuJ_000477900.1	Q8IWV8	E3 ubiquitin-protein ligase UBR2	302.69	618340			80811
EmuJ_000478200.1	Q4R6I6	Signal recognition particle 9 kDa protein	8.549	57695000								8818900	8826800
EmuJ_000478300.1	Q8VDJ3	Vigilin	151.31	1664100	983220	1153700	4584400		455130					5787.9		106990	81210
EmuJ_000479300.1	P10587	Myosin-11	227.55	183010000	245250000	274910000	264200000	611650000	620080000	3278300	5058600	6695000	7626500	341150000	263540000	3733200000	3456600000	3286800	3015000
EmuJ_000479600.1	O35344	Importin subunit alpha-4	57.933		774500		2205900	64191000	53931000							305830
EmuJ_000480500.1	Q8WVM7	Cohesin subunit SA-1	143.69			697990	1003500										38526
EmuJ_000480600.1	P39018	40S ribosomal protein S19a	16.296	52783000	45829000	152280000	110250000	87710000	92232000	460210	728430	10457000	9498400	11827000	6963700	45155000	38805000	220040	361550
EmuJ_000480700.1	O61585	Katanin p80 WD40 repeat-containing subunit B1	79.359			505990	1079500	1885400	1437500
EmuJ_000481200.1	P40307	Proteasome subunit beta type-2	22.155	17055000	8708900	25635000	24826000	3014100	3154900
EmuJ_000481400.1	Q9ET80	Junctophilin-1	108.73								11664	332700	257900	8227.7				17574
EmuJ_000482000.1	Q5ZHS1	Elongator complex protein 3	56.227	2645100	4588200	12354000	8037200	24292	28485			149280	134070			34838
EmuJ_000482300.1	Q8MRQ4	LMBR1 domain-containing protein 2 homolog	70.539	2499200	2478200	3715500	3209700	2938300	2011200
EmuJ_000482500.1	P49760	Dual specificity protein kinase CLK2	60					121540	195010			40061
EmuJ_000482700.1	Q9UBR1	Beta-ureidopropionase	42.12	502760	553570	40816000	27980000	279200
EmuJ_000483000.1	X	X	24.103					29330000	35094000							3317600	2342200
EmuJ_000483700.1	Q9H1K1	Iron-sulfur cluster assembly enzyme ISCU, mitochondrial	17.017			2251700
EmuJ_000484100.1	X	X	13.737		44620000			39372000	51135000	509740	8595800	8515100	6888600	2975100	559260	24735000	23861000	2807100	3676100
EmuJ_000484900.1	P82094	TATA element modulatory factor	100.92	1720000	1236900			784790	144420							135970
EmuJ_000485000.1	Q810B7	SLIT and NTRK-like protein 5	43.736		225890			139270	169810							160270	90081
EmuJ_000485100.1	Q96MW5	Conserved	204.28	981690	1116300	139520	130850	579420	814860
EmuJ_000485300.1	Q09741	Spermidine synthase	32.158			7352000	9907800	1876700
EmuJ_000485700.1	Q14156	Protein EFR3 homolog A	92.596		656000								23367			35197	210140
EmuJ_000485800.1	Q7PS12	Moesin/ezrin/radixin homolog 1	65.291	4887300	4924900	2660800	2750100	12165000	9851500	147250	326530	2177800	1633100	538910	404880	2786400	2646300	110380	73280
EmuJ_000485900.1	Q6P0D5	WW domain-binding protein 11	44.315						1000300	143390	182340	60266	178820			368780	200730	42492	58408
EmuJ_000486100.1	Q9NUQ9	CYFIP-related Rac1 interactor B	47.372	1618300	1721700	4133200	4223600	10324000	9051100
EmuJ_000486200.1	Q9UN37	Vacuolar protein sorting-associated protein 4A	48.974	84859000	128910000	159410000	148890000	24933000	29288000			377050	340700	30021	74781	483060	194760
EmuJ_000486500.1	X	X	17.79				1487400	3432800	2987800				58758			588740
EmuJ_000486800.1	Q5RB75	NudC domain-containing protein 3	41.622	9953800	6905400	36330000	23291000	4850400	4563400					86538	38345
EmuJ_000487400.1	Q15181	Inorganic pyrophosphatase	32.964		653500	13187000	8571500							171180	324570			93439	109490
EmuJ_000487500.1	Q0P5W1	Vacuolar protein sorting-associated protein 8 homolog	178.11			232510000		1094300	1188700
EmuJ_000487600.1	A4FUW8	Thioredoxin domain-containing protein 11	90.307		351440			227300
EmuJ_000487700.1	Q6ZNA5	Ferric-chelate reductase 1	54.885		841160			1311400	1125400							485490	329980
EmuJ_000487900.1	P18433	Receptor-type tyrosine-protein phosphatase alpha	94.547			5577000	11678000
EmuJ_000488100.1	Q95V84	60S ribosomal protein L38	8.2869		27593000			99965000	98353000	3903500	4476000	26670000	25852000	16746000	16698000	56520000	66188000	3117800	2734400
EmuJ_000488200.1	Q9ESN9	C-Jun-amino-terminal kinase-interacting protein 3	64.966					773450	1045700
EmuJ_000488300.1	Q5RDY2	Transmembrane 9 superfamily member 4	72.782	3330800	2874000			36867000	45398000							252210	266950
EmuJ_000488800.1	Q5I0S6	Ubiquitin-like-conjugating enzyme ATG3	37.96		1682400			835210	627590
EmuJ_000489500.1	Q8BW49	Tetratricopeptide repeat protein 12	109.88	164690	141110	232950	1630300	735600	1252700
EmuJ_000489600.1	Q94545	Set1/Ash2 histone methyltransferase complex subunit ASH2	69.422			879770									86140
EmuJ_000489900.1	Q8C4V1	Rho GTPase-activating protein 24	63.34	2076400	1985300			689420	349310	16510	17521	53730	56973			322610	269030
EmuJ_000490500.1	P62960	Y-box-binding protein 1	42.243	11911000	13868000	23910000	34314000	14910000	15101000	1103100	1376000	4677600	3033400	2367300	1465800	6243500	4129400	1219800	1453200
EmuJ_000490900.1	F1QGW6	Eukaryotic translation initiation factor 2 subunit 3	49.999	15965000	20019000	84522000	93033000	6966100	4776400			623450	696120	770480	740120	457640	481650
EmuJ_000491100.1	Q8C7R4	Ubiquitin-like modifier-activating enzyme 6	142.58			3178000	6633300		102840
EmuJ_000491400.1	P62152	Calmodulin	16.819	1676300000	1712100000	83797000	42234000	26260000	22733000	825830	1368400	27428000	24839000	1164000	1064200	1807800	2027500	1296900	2218600
EmuJ_000491800.1	Q5RF14	Mitochondrial intermediate peptidase	85.78	9539400	7854100	3587400	4902200	5389400	8145100							42733	53950
EmuJ_000491900.1	Q9WUA2	Phenylalanine--tRNA ligase beta subunit	68.021		53921	38483000	45754000
EmuJ_000492300.1	P70697	Uroporphyrinogen decarboxylase	44.405			46843000	37025000		767050
EmuJ_000492400.1	X	X	130.27	141770				1177600	1789500
EmuJ_000492700.1	P04111	Calcium-binding protein SPEC 2C	24.064	1304600000	1649500000	1964200	1196300	10334000	9479000			13762000	13486000	2295100		1028000	1060400	283620
EmuJ_000492900.1	O60733	85/88 kDa calcium-independent phospholipase A2	140.65	701450	823100	1229800		162160	155430
EmuJ_000493100.1	X	X	74.515					817100
EmuJ_000493600.1	Q2V2M9	FH1/FH2 domain-containing protein 3	145.71	1466300	2319300	304580	100590	781010	516200
EmuJ_000494200.1	Q8JHF4	Protein PALS1	94.523	7260900	5554800	5780900	4204700	3613500	3373500				23340				89139
EmuJ_000494400.1	Q9LFP1	Vesicle-associated membrane protein 713	31.122	24080000	25271000	3154600	4899500	50218000	58560000			109230	89777	114720	52057	1162800	864690
EmuJ_000494800.1	Q91WV7	Neutral and basic amino acid transport protein rBAT	76.339	9449100	13757000	2031100	3843600	9472800	7125900					215930	219550	3188100	3380100
EmuJ_000495000.1	Q9VUW9	Palmitoyltransferase Hip14	79.45		619530			896820
EmuJ_000495100.1	A0JN27	General transcription factor IIH subunit 2	46.391			1850800	4040100	561290	467880
EmuJ_000496600.1	Q8BP01	Vimentin-type intermediate filament-associated coiled-coil protein	25.02		4515600	27714000	19328000						48870
EmuJ_000497000.1	Q96N46	Tetratricopeptide repeat protein 14	106.81			1458700	1125900						12982
EmuJ_000497300.1	X	X	8.5337		9556400			18905000	22745000	1375900	2126200	3578200	3508600	1104800	1019400	7372100	4335600	1722600	2013500
EmuJ_000497400.1	Q4R4U1	4'-phosphopantetheine phosphatase	93.709				66670		125310
EmuJ_000498200.1	Q01658	Protein Dr1	23.505	204440	315230
EmuJ_000498400.1	Q5F3X0	Lysocardiolipin acyltransferase 1	44.224	293810	294130			2076900	3908200
EmuJ_000498600.1	Q5RBL6	Golgi SNAP receptor complex member 1	26.48	22650000	21545000	1490500	10293000	33792000	31353000			33741	51252			243060	777120
EmuJ_000499300.1	P07796	Histone H1-gamma, late	21.023	3796600	4063000	12965000	2537200	1237700	1656400		39743	414220	430600	374310		168540	108620
EmuJ_000500300.1	Q07167	16 kDa calcium-binding protein	22.005	3261300	4391500	9054700
EmuJ_000500600.1	Q8TF66	Leucine-rich repeat-containing protein 15	80.342					6590700	6742200								101400
EmuJ_000501500.1	P11217	Glycogen phosphorylase, muscle form	97.801	226020	926740	2761200000	2433700000							2636300	1235700	72913	194360	9416
EmuJ_000501600.1	P11217	Glycogen phosphorylase, muscle form	98.294	2683200	4914600	3060000000	2337200000	435940	729440			17092	13496	1343000	402020	312460	248480	20647	26358
EmuJ_000502100.1	P20042	Eukaryotic translation initiation factor 2 subunit 2	33.138	27257000	26489000	48962000	51814000	24073000	30969000	280060	287690	7129400	5200200	4484000	2213200	8902300	7902700	108630	131880
EmuJ_000503400.1	Q28BR5	Presequence protease, mitochondrial	112.76			6757500	6089500	959630	553160
EmuJ_000503600.1	Q92569	Phosphatidylinositol 3-kinase regulatory subunit gamma	113.87				1052800								60945
EmuJ_000503700.1	X	X	19.342		7552300			1823800	1205400
EmuJ_000505200.1	B1H2N3	Calcium uptake protein 1, mitochondrial	56.784	9599200	6982000	1020100	900810	8970700	6843400			62811
EmuJ_000505700.1	X	X	64.592	619130	1003500			904810	2955600	1086300	1745000	505280	394410	115190	72210	11689000	10379000	671700	186180
EmuJ_000506000.1	P25722	Heparin sulfate	39.512		2693400
EmuJ_000506100.1	Q9VA70	Neutral ceramidase	75.275					1381500	409060
EmuJ_000506400.1	Q96DM3	Regulator	78.133		729730	4517500	15634000
EmuJ_000506900.1	P79384	Propionyl-CoA carboxylase beta chain, mitochondrial	59.013	7357700	6843600	15422000	28004000					14992	39860
EmuJ_000507000.1	Q08BJ2	KH domain-containing, RNA-binding, signal transduction-associated protein 2	33.936	15655000	17928000	103900000	92554000	13488000	19682000	1580100	3319200	3595000	4395500	1831700	1157000	3654900	2830700	1180000	1081800
EmuJ_000507800.1	X	X	45.558									26713
EmuJ_000508000.1	Q99NH0	Ankyrin repeat domain-containing protein 17	291.01	281200	199360	205780	340970	118340	172300								19260
EmuJ_000510600.1	X	X	80.517	3678200	3422300	6072100	2893100	347910	417750	112380	280400	312370	422340	59909	21336	49057	135770	260130	225990
EmuJ_000510700.1	Q3ZBH9	DNA replication licensing factor MCM7	84.648	2507200	2523600	13874000	12061000						39034	26782	18691
EmuJ_000511100.1	M9MSG8	Piezo-type mechanosensitive ion channel component	332.7		199690		2023800	940840	864490	15700	47138	21096	27234	7835.7	11045	157290	101900	5104.6	12069
EmuJ_000511600.1	Q9NV79	Protein-L-isoaspartate	63.491	593910	450580	5036900	1102000	1146500	538370
EmuJ_000511900.1	Q8K3F7	L-threonine 3-dehydrogenase, mitochondrial	40.644	70353000	87238000	1380800000	1397800000	171950000	172580000		73032	428090	402370	3401400	1560000	3724600	465370
EmuJ_000512700.1	P49356	Protein farnesyltransferase subunit beta	53.815			1802400
EmuJ_000512800.1	D3ZA12	Chromodomain-helicase-DNA-binding protein 6	344.85	288140	296500	392130	559130						3686.6
EmuJ_000513400.1	O42287	Intersectin-1	182.6	2361300	3253700	32900000	28880000	234780	130740			12261	49354	127640	133370	90638
EmuJ_000514200.1	Q27877	Enolase	46.56	23604000	25495000	66156000	39703000	4161200	3900600	134020	194040	432360	530350	2383600	1620100	3548600	4822400	7753100	7195100
EmuJ_000514400.1	P29678	Dual specificity mitogen-activated protein kinase kinase 1	57.27	3247300	1653300	20193000	15191000	6211900	4826400
EmuJ_000516300.1	P57772	Selenocysteine-specific elongation factor	61.025			4067400	5683400		672530
EmuJ_000517100.1	Q68FR9	Elongation factor 1-delta	28.023	949060000	872450000	1906500000	1627500000	138770000	167470000	117020	206560	10926000	10876000	9198200	3526100	14639000	14364000	117220	225460
EmuJ_000517350.1	Q7TP52	Carboxymethylenebutenolidase homolog	37.46	2819000	1537500		1576600	6471800	7320200						27987
EmuJ_000517550.1	Q5F418	26S proteasome non-ATPase regulatory subunit 1	131.44	91004000	70306000	88180000	87650000	10679000	11831000	10556	14041	259660	247490	162080	165950	222240	208560
EmuJ_000517600.1	Q921M4	Golgin subfamily A member 2	121.63		202290	115950	54442
EmuJ_000517700.1	A5A6K3	Mannose-6-phosphate isomerase	47.858	3383600	4494800	29768000	37783000	13079000	11636000			157120
EmuJ_000517800.1	Q95043	60S ribosomal protein L13	23.385	7293300	8150300	1976900		1988100	4578400			242790	210010	303440	236420	6544800	4254900
EmuJ_000518000.1	Q8TF46	DIS3-like exonuclease 1	135.69		123350	3426200	4102300
EmuJ_000518100.1	Q26630	33 kDa inner dynein arm light chain, axonemal	25.958	14460000	16755000	34089000	32101000	7566200	5889100
EmuJ_000518400.1	P50747	Biotin--protein ligase	58.821	8250800	8070200	13158000	6897400	15742000	8721300							145170
EmuJ_000519200.1	Q9Z2I9	Succinate--CoA ligase [ADP-forming] subunit beta, mitochondrial	47.158	265640000	297550000	125560000	128570000	18113000	22165000			1242100	836350	573380	384730	1019600	913370
EmuJ_000519900.1	O35600	Retinal-specific phospholipid-transporting ATPase ABCA4	244.27					441960	776970
EmuJ_000520000.1	P07814	Bifunctional glutamate/proline--tRNA ligase	148.74	8775200	13427000	80158000	75924000	9135400	9164300			154480	76785	65089	106990	563220	454430
EmuJ_000520300.1	P87324	DNA polymerase subunit delta-2	53.584			1138600	4087400
EmuJ_000520450.1	Q9VLC0	Vacuolar protein sorting-associated protein 54	105.7	437240	236660	917580	328100	492480	536770
EmuJ_000521700.1	Q5NVM9	Heat shock cognate 71 kDa protein	68.236	3227500	4153500		5432100								103840			100650
EmuJ_000522200.1	P63000	Ras-related C3 botulinum toxin substrate 1	25.371	9238300	16979000	54000000	53263000	5457700	4914100
EmuJ_000522400.1	P37727	Rab proteins geranylgeranyltransferase component A 1	77.6	18508000	18893000	129480000	103230000	7845600	7490400
EmuJ_000522800.1	Q5I085	Serine/threonine-protein phosphatase PP1-beta catalytic subunit	36.769	10811000	4532200	4224300		4253100	4394800					43424	35243	264310	325130
EmuJ_000523100.1	X	X	52.735	4645800	1380600	5552500	2023000	955410	691450
EmuJ_000523200.1	Q3U0J8	TBC1 domain family member 2B	66.345			1259100
EmuJ_000523600.1	Q13435	Splicing factor 3B subunit 2	71.33	1662800	3092700	5878600	349620					72761	59960	164290	169100
EmuJ_000523700.1	Q767L0	ATP-binding cassette sub-family F member 1	107.35	569410	319270	2497900	942970	1255000	1373200			159160	152040	160600	164220	196700	167970
EmuJ_000523900.1	Q2HJC9	Polyglutamine-binding protein 1	34.084	1593600				4928700	2601600			194630	201060			1375400	1055700
EmuJ_000524400.1	X	X	64.718					1042300
EmuJ_000524500.1	Q9W2D6	Mitochondrial import inner membrane translocase subunit Tim10	8.9896	161660000	169290000	94934000	90375000	73923000	192620000		126500		443850	249390	163070	1174600	901600
EmuJ_000524600.1	P51116	Fragile X mental retardation syndrome-related protein 2	78.807	77555000	75408000	550300000	500040000	2875300	5145300		76915	795360	231790	788840	879300	83370	135630
EmuJ_000524700.1	A4IIL4	BRO1 domain-containing protein BROX	51.034	41902000	34100000	29799000	64363000	37404000	28256000				100350	118420	103970	452600	359630
EmuJ_000525600.1	Q6NYS8	Dolichyl-diphosphooligosaccharide--protein glycosyltransferase 48 kDa subunit	49.563	13082000	13840000	5144200	561060	9546800	14599000					86085	93631	757630	707890
EmuJ_000525910.1	Q0P5D0	Peptidyl-prolyl cis-trans isomerase H	20.121			2867800	125230	2397800	1029400			24107				27082
EmuJ_000526000.1	P80386	5'-AMP-activated protein kinase subunit beta-1	40.698	4230700	1949200	56248000	51292000
EmuJ_000526100.1	A0A0G2K344	Phosphatidylinositol 4,5-bisphosphate 3-kinase catalytic subunit alpha isoform	133.63			1263100	455660
EmuJ_000527000.1	Q04462	Valine--tRNA ligase	142.68	5493300	4620700	15711000	16222000	2378600	2705600			23207	25330	10599	11167	34786	39302
EmuJ_000527300.1	Q80TE0	RNA polymerase II-associated protein 1	165.79						22884000
EmuJ_000527450.1	A4QP73	Tetratricopeptide repeat protein 19, mitochondrial	39.924						1070600
EmuJ_000527600.1	Q9P2K8	eIF-2-alpha kinase GCN2	237.59		155290	864310
EmuJ_000528400.1	P32592	Integrin beta-2	98.999	3091000	1946400			3791700	5167200							816490	440300
EmuJ_000528900.1	Q7XSN9	Actin-depolymerizing factor 6	15.856	1783000									67972	289770	89403	170600	901620	660760	126520
EmuJ_000529300.1	Q7SZE5	Protein transport protein Sec23A	85.663	51534000	61171000	292330000	305500000	5336300	6635200			31555	97384	315750	277850		155960
EmuJ_000530300.1	Q5R8Y6	Transmembrane 9 superfamily member 2	63.124					8975700	6157900							104730
EmuJ_000530320.1	Q28FH2	N-terminal kinase-like protein	89.315	40425000	985820	7513900	5892000	3443000	5449400			15136	18799		23236
EmuJ_000530600.1	Q9D967	Magnesium-dependent phosphatase 1	19.19					1223400
EmuJ_000531300.1	X	X	51.243	4254400	4241200	3229100	1428700	4508900	3107900			448980	480570			290570	240390
EmuJ_000532000.1	Q9UBQ5	Eukaryotic translation initiation factor 3 subunit K	28.177	23064000	10567000	137970000	157190000	19908000	16691000			22010		67743
EmuJ_000532100.1	Q9NRL2	Bromodomain adjacent to zinc finger domain protein 1A	191.9	1331000	344040		248980
EmuJ_000532700.1	P02594	Calmodulin	18.465	301090000	345450000	53120000	50317000					1699100	715170
EmuJ_000532800.1	P14314	Glucosidase 2 subunit beta	47.694	3639100	8793500	50950000	46459000	3240900	3205200					715050	713050	1098000	662730
EmuJ_000533700.1	Q6DE18	Actin-related protein 2/3 complex subunit 5-B	16.609	175180000	283910000	2047500000	1517400000	172550000	150030000		139610	4550200	3916200	10419000	2821300	54928000	41369000
EmuJ_000534300.1	Q4R571	EARP and GARP complex-interacting protein 1	56.593	12730000	24005000		3121900	10797000	11851000
EmuJ_000534400.1	Q8K2J9	BTB/POZ domain-containing protein 6	110.56	4561800	2810100	10312000	7333100	1557900	1332900			91315	76018	58269	38200	198790	83907
EmuJ_000535000.1	Q2KID0	Exosome complex component RRP4	39.082	6896700	5545000	10883000	10280000	93301	1646500			77506	36280
EmuJ_000535400.1	Q92051	Carbonic anhydrase	34.813			23811000	23040000							333220
EmuJ_000535600.1	Q6DRH5	H/ACA ribonucleoprotein complex subunit 3	7.5726			272070	243480	308510	260300			272900	240360	322230	210200	176550
EmuJ_000536400.1	Q63ZU0	Adenosine deaminase	38.03			4391600	1444100		81365
EmuJ_000536700.1	Q8C2Q3	RNA-binding protein 14	36.422								240580	316050	399720				134710	189040	149160
EmuJ_000537000.1	P70404	Isocitrate dehydrogenase [NAD] subunit gamma 1, mitochondrial	43.79	103450000	235260000	283100000	316730000	5572100	5323700		45315	1293900	1476600	700020	277160	804590	760200
EmuJ_000537050.1	Q7ZVL2	GATOR complex protein WDR24	125.55	310620	308930	245500	190360		75852		10351
EmuJ_000537400.1	X	X	11.95	1384200	1041900	220410		7510000	6775700		309520	461820	454280	208200		859890	237360
EmuJ_000538300.1	P30116	Glutathione S-transferase	25.47	36360000	35770000	22085000	4728700	2013500	523370				218240	1012800	510870	916990	526210	365520	221180
EmuJ_000539200.1	X	X	51.162		987170			3606000	4772300
EmuJ_000539600.1	Q9NVS2	39S ribosomal protein S18a, mitochondrial	18.636	2451200	1680700
EmuJ_000539900.1	Q86S40	Probable ADP-dependent glucokinase	64.237	17701000	15921000		3294600	4288500	3113000			157620	65561			371190	202060
EmuJ_000540000.1	Q7TQI3	Ubiquitin thioesterase	32.199	1647400				2820700	6979600
EmuJ_000540200.1	A2AN08	E3 ubiquitin-protein ligase UBR4	693.74	1115900	759050	919900	1183900	377870	472410			1280.6	1409.9		4240.9	11542	9179.9
EmuJ_000543500.1	Q28653	Serine/threonine-protein phosphatase 2A 56 kDa regulatory subunit delta isoform	74.533	4561800	23240000	1417100	4395100	2150900	2817200								249180	4746100
EmuJ_000543800.1	X	X	19.229	164640000	7529200	31868000	16765000	9698200	9702100					601350	546950	748300
EmuJ_000544000.1	Q5F3J5	Proteasome activator complex subunit 3	27.906	24363000	7743300	21701000	34868000	2594300	971260
EmuJ_000544600.1	O35587	Transmembrane emp24 domain-containing protein 10	23.443	37703000	51061000	5197600		74278000	92235000								652840
EmuJ_000545600.1	Q90WU3	ATP-dependent RNA helicase DDX1	82.325	13365000	14289000	270020000	227930000	2352000	1226200					621570	399470	36899
EmuJ_000546200.1	Q7ZUH5	39S ribosomal protein L14, mitochondrial	20.452	570270	1887100			1924900	2582300	134260	177150	336180	305110	322140	164790	1281000	3158300
EmuJ_000546900.1	Q63413	Spliceosome RNA helicase Ddx39b	49.261	264790000	261220000	1104100000	942730000	164190000	176860000			416760	534420	1365100	853150	1097600	1635700
EmuJ_000547500.1	Q5ZL00	ER membrane protein complex subunit 1	111.23	8342400	8203200	828090	380990	5726300	7384900					91632
EmuJ_000547800.1	X	X	31.809				1065300	142300	1294700							25852
EmuJ_000548300.1	P01123	GTP-binding protein YPT1	15.634	136710000	148660000	16354000	26136000	70490000	23226000			649940	885550
EmuJ_000549700.1	Q8VCX6	KICSTOR complex protein kaptin	56.409				1059400
EmuJ_000550200.1	P62296	Abnormal spindle-like microcephaly-associated protein homolog	196.23					336380	363580
EmuJ_000550800.1	Q5ZIR1	Endophilin-B1	28.797	6203600000	4781500000	16278000000	14275000000	1338300000	1260900000	20595000	26037000	66735000	68365000	47982000	20389000	97017000	87835000	14042000	12272000
EmuJ_000551900.1	Q69ZQ2	Pre-mRNA-splicing factor ISY1 homolog	51.006	1108700	1633600							31251
EmuJ_000552000.1	P40797	Protein peanut	58.235	292340	548530	46246000	45622000	268340	330330					306910	241540	94588	182840
EmuJ_000552500.1	X	X	28.682	21437000	19295000			7696600	7844100
EmuJ_000552650.1	Q9LFH6	Probable E3 ubiquitin-protein ligase LUL2	32.193	280900				3694300	1557000
EmuJ_000552900.1	X	X	66.646				151540
EmuJ_000554100.1	Q5NVM9	Heat shock cognate 71 kDa protein	67.811	19610000	17509000	102060000	79996000	9702600	8396300	100030	79825	783300	349400	1227500	51399	2246000	2007200	169710	212510
EmuJ_000554900.1	X	X	25.537											47774
EmuJ_000555600.1	X	X	13.187	16508000	3240400	13428000	41500000	6569800	6476000
EmuJ_000556100.1	P62750	60S ribosomal protein L23a	23.18	16284000	24985000	27702000	21574000	16763000	13205000	259120	354290	3132700	1586600	9785100	5822500	20057000	15740000	204700	301730
EmuJ_000557900.1	Q07912	Activated CDC42 kinase 1	91.871			348580	57167
EmuJ_000558400.1	Q20681	BTB and MATH domain-containing protein 38	41.063	1456900	1063600	11098000	1432100		242630							122800	66126
EmuJ_000564900.1	P22081	Oncosphere antigen B (Fragment)	17.207	18908000	14751000			1518900	7576900								307750
EmuJ_000567400.1	Q6P3Z3	Peroxynitrite isomerase THAP4	20.133	912960000	961380000	1311600000	1060200000	868810000	784470000	365530	690670	13842000	11305000	5185900	4514500	15393000	10230000	910330	1023700
EmuJ_000568500.1	Q8BWJ3	Phosphorylase b kinase regulatory subunit alpha, liver isoform	174.75	5599100	2687100	5953900	3227000	994890	941490							11134	41677
EmuJ_000568600.1	P60891	Ribose-phosphate pyrophosphokinase 1	34.8	68665000	70744000	455180000	423260000	75898000	83973000			73927		998710	252850	116540	82808
EmuJ_000569700.1	A3KGB4	TBC1 domain family member 8B	114.31	1687700	1307000			1449900	2221800					13147
EmuJ_000569800.1	Q66HA6	ADP-ribosylation factor-like protein 8B	21.453	51712000	49426000	70772000	50688000	115390000	126240000							686260	153180
EmuJ_000570200.1	Q2KID6	Pleiotropic regulator 1	47.066			11658000	27148000
EmuJ_000570500.1	A7Z056	Ubiquitin carboxyl-terminal hydrolase 20	99.351					604710	633100
EmuJ_000570700.1	Q24145	Tyrosine-protein kinase Shark	95.069	382980	355290	9512300	7817100	2818200	1672800
EmuJ_000570800.1	Q7PLS8	Integrator complex subunit 3	154.45					77726	106940
EmuJ_000571200.1	Q26609	Hexokinase	51.789			740620	1269100
EmuJ_000571500.1	Q26609	Hexokinase	51.353	5827600	5280000	36261000	42571000	12957000	17650000					69743
EmuJ_000571900.1	O59805	Putative amidase C550.07	67.101					1078400	12081000
EmuJ_000572400.1	P00377	Dihydrofolate reductase	21.891		7649900			712810				170950	83442
EmuJ_000572600.1	Q9VH39	Protein NDUFAF4 homolog	24.458	21979000	15411000	33344000	31915000	4299700	4051700	37119	58111	564980	261150	199320		1160000	218150	154600
EmuJ_000573000.1	X	X	361.5	8180500	8514200	74043	77451	96647	33190	228030	291530	206330	164070	2045900	1735200	30167000	28197000	126690	105240
EmuJ_000573200.1	Q8K2C8	Glycerol-3-phosphate acyltransferase 4	50.995	41888000	40455000	10221000	7046800	138460000	144500000	32356			111750	78183	59140	2215100	1556800	34244	41997
EmuJ_000573500.1	P08648	Integrin alpha-5	147.46	1204000	1237900			1414800	2176700							491000	154710
EmuJ_000573700.1	P53611	Geranylgeranyl transferase type-2 subunit beta	39.67					3951200	598020
EmuJ_000573900.1	P54357	Myosin-2 essential light chain	16.62	1520500000	1563900000	2268400000	2116000000	351210000	348610000	1322100	2672400	8696600	7495500	188950000	175510000	3512500000	3245100000	881680	998190
EmuJ_000574700.1	Q9R0Q3	Transmembrane emp24 domain-containing protein 2	22.613	66533000	92897000	11844000	25250000	95375000	130960000				366100		322640	6819400	2793100
EmuJ_000575200.1	Q9YHT4	5-aminolevulinate synthase, erythroid-specific, mitochondrial	57.506	4302900	3082000	56567000	50701000	866340	432250					16838		47494
EmuJ_000575300.1	Q95RC0	N-alpha-acetyltransferase 30A	21.78		7074400	22227000	37755000	1644000	1637800
EmuJ_000575900.1	Q05793	Basement membrane-specific heparan sulfate proteoglycan core protein	860	508580	885800	1199500	907790	789350	691710				1628.4	630170	529650	5342700	4715900
EmuJ_000576100.1	Q96CW5	Gamma-tubulin complex component 3	99.261		423800			1251200	1103200
EmuJ_000576600.1	B2GV24	E3 UFM1-protein ligase 1	93.609	2374600	3519900	5332900	8517800	3887300	4103600							323470	283580
EmuJ_000576700.1	Q5ZJK8	T-complex protein 1 subunit eta	59.909	33493000	33876000	1564400000	1308700000	32589000	29872000			53534	82908	600370	640810	273370	395910
EmuJ_000580300.1	Q0IIF7	Ubiquitin carboxyl-terminal hydrolase 14	57.777	37542000	57073000	63150000	67717000	24718000	22937000			547060	411160		42207	70633
EmuJ_000580700.1	Q9QZD4	DNA repair endonuclease XPF	106.95			117870
EmuJ_000581100.1	Q7ZWJ4	60S ribosomal protein L18a	20.803	27711000	27667000		44312	4396500	3920400			539990	527960	873340	747660	10509000	10548000
EmuJ_000581200.1	Q9JJ80	Ribosome production factor 2 homolog	41.433		897080							107480	137550						27838
EmuJ_000581600.1	P83351	Soluble NSF attachment protein 29	27.054	2654500	3298100	973440		5303700	2865400	47260	163990	140170	196710	129310	54937	188580	310270
EmuJ_000581700.1	Q94519	Acyl carrier protein, mitochondrial	16.213	20936000		16560000	16860000	13802000	14214000							1246200	1041500
EmuJ_000581800.1	Q9UBC2	Epidermal growth factor receptor substrate 15-like 1	81.159	6536900	6511500	80451000	74979000	788230	747750			96993	123890	460250	126100	257830	261290
EmuJ_000582100.1	Q9CYI4	Putative RNA-binding protein Luc7-like 1	34.547	1654600	1168000			479900				1019100	791010	457890	474150	102400	61371		38028
EmuJ_000582200.1	A5JSS2	60S ribosomal protein L21	18.465	60334000	35830000	52923000	26371000	16320000	14912000	97114	1193200	2990600	1420200	2625400	493100	25236000	16985000		182230
EmuJ_000582650.1	P56873	Protein ZNRD2	19.47	23461000	23403000	103970000	86444000	14864000	22751000					429820	233250
EmuJ_000582800.1	E7F6H7	Dynein, cytoplasmic 1, intermediate chain 2a	72.343	990410	685250	1268200	79506	1729700
EmuJ_000582900.1	Q4R5F6	Small nuclear ribonucleoprotein Sm D1	14.19	4430900	9879700	13384000	2293200	5459400	7390000			2700600	2902100	2606300	1450500	1349000	939100
EmuJ_000583200.1	X	X	33.925	2652000	2114500	4446300	3923000	974530	2200200	474210	742010	922290	908430	729370	299570	265280		384180	254550
EmuJ_000583900.1	Q32PB8	40S ribosomal protein S21	9.7681	58762000									188040
EmuJ_000584000.1	Q8BHL5	Engulfment and cell motility protein 2	108.34	1534300	1684700			4170400	4334500			30160	32113			55407	38974
EmuJ_000584100.1	P57709	Calcium-transporting ATPase type 2C member 1	107.29					1891100	2469900
EmuJ_000585200.1	A7KAX9	Rho GTPase-activating protein 32	74.324	11471000	13982000	41999000	47438000	91418000	77160000	17089	24285	1189800	873570	141700	135170	1086500	1137000		13711
EmuJ_000585700.1	O14576	Cytoplasmic dynein 1 intermediate chain 1	74.536	1261600	1134600	1602600	942990
EmuJ_000586500.1	Q61UA0	Ufm1-specific protease	51.467					1446700	645580
EmuJ_000587000.1	X	X	24.408		1095900				875530
EmuJ_000587300.1	Q1LUA6	Triple functional domain protein	486.79													55985	17441
EmuJ_000587500.1	Q6ZQW0	Indoleamine 2,3-dioxygenase 2	44.92	322000	209130		177040	196360	163120
EmuJ_000587700.1	Q15424	Scaffold attachment factor B1	85.208									15175	14450	15473
EmuJ_000587900.1	P41111	Translation initiation factor eIF-2B subunit delta	59.04	4744300	4654100	3993800	4979500	1305300	843410			28493			40327
EmuJ_000589100.1	Q64I01	Glutamate dehydrogenase 2, mitochondrial	57.615	20586000	17471000	40742000	26750000	5989100	7910800			135960	64872	1279000	1080200	2640100	3459400	97609	79828
EmuJ_000589200.1	Q3ZAV8	Enhancer	110.03	2745200	3169000			3776400	2183000							26219	20701
EmuJ_000589600.1	A7T1N0	Transient receptor potential cation channel subfamily M member-like 2	143.5						68456							52604	65446
EmuJ_000589700.1	X	X	48.801	10044000	19363000	1783800		48609000	49732000
EmuJ_000589900.1	X	X	119.24									103110	73833
EmuJ_000590000.1	P58374	60S ribosomal protein L30	13.842	16428000	16060000	91739		13020000	12865000	461250	776090	2572500	2453500	1528100	1472000	570520	7615700		401400
EmuJ_000590100.1	Q24117	Dynein light chain 1, cytoplasmic	10.474	30171000	29750000	196350	47389000									3436100
EmuJ_000590200.1	P28075	Proteasome subunit beta type-5	29.643			23144000	30548000
EmuJ_000590300.1	D2I2M6	Metallophosphoesterase 1	49.54	6181900				1932700	2000800
EmuJ_000590400.1	X	X	36.971											249220	397770	192540	487070
EmuJ_000590700.1	P52899	Probable pyruvate dehydrogenase E1 component subunit alpha, mitochondrial	42.344	11171000	13083000	48419000	45544000	1231400	844590	78487			64830	1285500	1128700	3798400	4287200	61363
EmuJ_000590900.1	O88484	[Pyruvate dehydrogenase [acetyl-transferring]]-phosphatase 2, mitochondrial	66.975	336280	203970	12804000	8490600	92531	93704
EmuJ_000591000.1	Q13423	NAD(P) transhydrogenase, mitochondrial	112.44	13076000	9536300	12672000	9738800	22542000	21758000			32709		71641	95336	418110	289070
EmuJ_000592000.1	Q09289	Proteasomal ubiquitin receptor ADRM1 homolog	44.149	132800000	154330000	866680000	829970000	37122000	49312000			545120	560910	1663100	653670	763610	1646700
EmuJ_000592400.1	Q8NCC3	Phospholipase A2 group XV	46.304	14076000	27386000	19482		24379	39177
EmuJ_000593500.1	Q7KNF2	Polyadenylate-binding protein 2	22.763								196100	630460	696220			1154800		89003
EmuJ_000594000.1	Q0MQA7	NADH dehydrogenase [ubiquinone] 1 alpha subcomplex subunit 7	17.972	19785000	25754000			21988000	28233000			514250	525130	536240		3082200	3605500
EmuJ_000595000.1	Q9UBX3	Mitochondrial dicarboxylate carrier	31.577	47697000	37836000	10016000	4715900	23764000	19561000				36367	55922		1863900	703510
EmuJ_000595200.1	O70433	Four and a half LIM domains protein 2	62.716	1603700	964800	1351900	1630500	1607200	1824400			131210	131950	27860	52550	638300	601900
EmuJ_000595500.1	Q00168	Calcium/calmodulin-dependent protein kinase type II alpha chain	61.632	12650000	8942200	20646000	18778000	6369600	8485500					69364	75598	1725400	1509200		19328
EmuJ_000595700.1	P19966	Transgelin	24.53			3292300	3835000	2170400	2438300						110940				78686
EmuJ_000595900.1	V5IM94	Cytochrome b-c1 complex subunit 6, mitochondrial	7.9511	569940000	900080000	326620000	160350000	226320000	354720000	11282000	14101000	5191600	4654300	13221000	3995800	74522000	16967000	4099800	4166900
EmuJ_000597100.1	Q96SU4	Oxysterol-binding protein-related protein 9	92.187	622220	564140												28503
EmuJ_000597600.1	P62958	Histidine triad nucleotide-binding protein 1	16.265	92925000	122220000	546010000	385460000	4696000	5231600			487390	363620	1444300	2221300
EmuJ_000597700.1	Q9I7U4	Titin	116.46	2586900	1796300							207290	75533			3792700	4019300	29864	34963
EmuJ_000597800.1	Q5XIF3	NADH dehydrogenase [ubiquinone] iron-sulfur protein 4, mitochondrial	19.063	23779000	45861000			22377000	19604000	139760	128730	284940	182210	270590		8216500	6949800	113270
EmuJ_000598100.1	P30153	Serine/threonine-protein phosphatase 2A 65 kDa regulatory subunit A alpha isoform	66.241	3379200	5804700	30665000	26844000	17467000	13528000					28186
EmuJ_000598300.1	X	X	23.362	15564000	11251000			7723500	9770700			35745				1585100	3105100
EmuJ_000598700.1	Q5RC80	RNA-binding protein 39	57.076	3089300	4709300	2050800		3203600	1632200			2212000	2765400	429860	308810	466390	628360
EmuJ_000599000.1	Q2YDC9	Programmed cell death protein 2	41.927			13741000		1838100	1313500
EmuJ_000599100.1	P28007	H/ACA ribonucleoprotein complex subunit GAR1	20.917											131550			423480
EmuJ_000599600.1	Q5ZKU8	p21-activated protein kinase-interacting protein 1-like	44.509	869780
EmuJ_000600100.1	X	X	73.786								244570	126870	61457			218730	367860	21990	256780
EmuJ_000600500.1	P49135	General transcription and DNA repair factor IIH helicase subunit XPB	101.74		193770				139900
EmuJ_000600600.1	O00764	Pyridoxal kinase	26.841			7927500	9201600
EmuJ_000600700.1	Q2KN93	Cytospin-A	107.91													594050	979900
EmuJ_000600800.1	O94916	Nuclear factor	119.78					93439					7774.2				14887
EmuJ_000601000.1	Q9FZK4	Nuclear transport factor 2A	14.438	349970000	344770000			5372500	5101100
EmuJ_000601200.1	Q27889	Serine/threonine-protein phosphatase 2B catalytic subunit 2	67.507	8439800	9594800	50131000	38609000	8184700	10203000	36728	49661	56124	78010	93199		525890	390030
EmuJ_000601400.1	Q5M729	Dihydrolipoyllysine-residue acetyltransferase component 3	52.907	1108600		625950	2933600							561940	289850	1285800	825980
EmuJ_000601900.1	Q32PZ3	Protein unc-45 homolog A	118.56					987230	745910
EmuJ_000602100.1	Q8CG48	Structural maintenance	148.96	2534400	3777700	865570	1230200	1218100	948170	6920.8		49721	58430	190770	437690	115790	380170	908450	836200
EmuJ_000602300.1	Q5R5R4	RUN and FYVE domain-containing protein 2	53.56			13992000	11072000	3289300
EmuJ_000602900.1	X	X	49.457	1022600	938730	450930	303200	591910				93359
EmuJ_000603200.1	Q13618	Cullin-3	95.043	15382000	11665000	6838000	8784200	22886000	20158000			4471.7		21480		62096	88158
EmuJ_000603500.1	Q08BI9	Calcium uniporter protein, mitochondrial	36.547					778150
EmuJ_000604200.1	P30876	DNA-directed RNA polymerase II subunit RPB2	138.28			366450	433110
EmuJ_000604500.1	Q5ZHY5	E3 ubiquitin-protein ligase CHIP	38.025			17046000	10383000
EmuJ_000604700.1	Q62193	Replication protein A 32 kDa subunit	32.806	1379400	1266500	12846000	12480000	1403400
EmuJ_000605100.1	O60476	Mannosyl-oligosaccharide 1,2-alpha-mannosidase IB	67.629					496670	217710
EmuJ_000605500.1	Q8N6T3	ADP-ribosylation factor GTPase-activating protein 1	48.35	108540000	100250000	5929200	24316000	12337000	8684600	52528		593430	446730	194910	173420	776380	594420
EmuJ_000606100.1	X	X	53.459	117950	2951800			496460	546430							34140	30216
EmuJ_000607000.1	A7E2V4	Zinc finger SWIM domain-containing protein 8	229.53					59523									271430
EmuJ_000607200.1	O08585	Clathrin light chain A	23.731	3730600	2863500
EmuJ_000607600.1	A7YWI9	Tyrosyl-DNA phosphodiesterase 2	44.831			230580	1328700		568470
EmuJ_000607800.1	Q7L5N7	Lysophosphatidylcholine acyltransferase 2	73.671				4130600	796130	1864700							28259
EmuJ_000607900.1	Q8HXP3	Superoxide dismutase [Mn], mitochondrial	24.714	10184000	10726000	6803900	8737000	3562800	1994800			181840	167490	805100	767080	1451800	2093500
EmuJ_000608100.1	Q5RF60	Aldehyde dehydrogenase family 3 member A2	52.277	126990000	144870000	95328000	70519000	128480000	124280000			295490	412310	87449	134370	226780	185390
EmuJ_000609300.1	O43491	Band 4.1-like protein 2	133.81		1496400	5848.7	1858800		238120	7534.8	13578			74978	39762	2573000	2160800		49664
EmuJ_000609600.1	O45947	Putative polypeptide N-acetylgalactosaminyltransferase 10	69.372	12859000	6188400			10636000	9395700						14540	58337
EmuJ_000609800.1	Q0P564	Protein cereblon	52.41			3154900	4126800
EmuJ_000610000.1	Q08CZ6	NAD kinase 2, mitochondrial	43.849			11433000	6084100
EmuJ_000610400.1	P18239	ADP,ATP carrier protein 2	37.643	37451000	39696000	16445000	34066000	80657000	81376000			398710	360800	637450	202170	5604500	4382000	19779	24480
EmuJ_000610500.1	Q23551	Twitchin	1249.4	623650	260810	61726		77075	40105					1586	3673.9	4681800	3547800	1834.2	1904.9
EmuJ_000610600.1	P53676	AP-3 complex subunit mu-1	46.583	743310	521670	3965800	4576600
EmuJ_000610800.1	Q566Y1	Elongator complex protein 4	40.078	110630	101010	55130										375130
EmuJ_000610900.1	Q5PQJ5	Rho GTPase-activating protein 29	102.99	1087900	1203000			165290					24057
EmuJ_000611700.1	Q9Y0Y7	LanC-like protein 3 homolog	46.734	2799800	1736200	22638000	8031900	462450							206000
EmuJ_000611800.1	Q6P315	Histone-binding protein RBBP7	47.654			26567000	12661000
EmuJ_000612000.1	Q61ZF6	Guanine nucleotide-binding protein subunit beta-1	39.154		4247500			3677300	4546300					121560	100220	752200	611910
EmuJ_000612200.1	Q9BUN8	Derlin-1	29.233	4148500	2809200
EmuJ_000613500.1	Q9BRT8	COBW domain-containing protein 1	34.469	1656300	1714500	1820400	4658900	8183300	11830000
EmuJ_000613800.1	F1RQM2	Phosphoacetylglucosamine mutase	66.715		2127100	1537900	764790	10447000	7566800
EmuJ_000614100.1	Q9Y227	Ectonucleoside triphosphate diphosphohydrolase 4	72.455		276970	1511800		420600	565890
EmuJ_000614200.1	Q9UDY4	DnaJ homolog subfamily B member 4	40.265	19191000	15602000	30635000	27379000	2632600	4617700	44013	52763	761480	609640	1542900	1004600	1359700	536980		30534
EmuJ_000614400.1	Q8WN55	Polypyrimidine tract-binding protein 1	74.129	1852900	4715100	6415700	3208900
EmuJ_000614600.1	Q9WTN0	Geranylgeranyl pyrophosphate synthase	35.447	38451000	42043000	111440000	96345000	50917000	40096000
EmuJ_000614700.1	P18858	DNA ligase 1	97.412	904240					280200
EmuJ_000615700.1	P34439	Probable 3-hydroxyacyl-CoA dehydrogenase F54C8.1	33.781	2541700	1450400	10250000	10176000		552200				354990
EmuJ_000615800.1	P50336	Protoporphyrinogen	56.494	83250	52146	1759100	40672	69233	154470
EmuJ_000615900.1	Q0WMV8	PHD finger-like domain-containing protein 5B	15.9	4359100	4761100	28990000	22045000
EmuJ_000616050.1	Q9BTW9	Tubulin-specific chaperone D	132.47	307650	37240	38143		631810	1039000
EmuJ_000616100.1	A7MCB7	Translation machinery-associated protein 16	17.861					2301000	4715000				407370
EmuJ_000616300.1	Q2KJI7	AFG3-like protein 2	83.945	864350	923270			1270900	3648500						18351	4694100	202220
EmuJ_000616500.1	Q8AVT9	Actin-related protein 2/3 complex subunit 1A-A	35.128	268190000	252620000	442050000	388060000	35261000	31564000			987910	992500	2051400	1476400	4210900	3430900
EmuJ_000616600.1	Q61263	Sterol	81.887					6989300	5569900							238540	418010
EmuJ_000616800.1	Q7M767	Ubiquitin-conjugating enzyme E2 variant 2	15.71					1268100	1748400
EmuJ_000617100.1	Q9W4P5	V-type proton ATPase subunit d 1	40.89	37685000	39239000	8126400	6491800	37078000	33370000							516890	1273600
EmuJ_000617160.1	X	X	22.408	6003200	8957500	5737900	4552300	8612900	8226700
EmuJ_000618900.1	Q99LJ1	Tissue alpha-L-fucosidase	53.812	257410000	322850000	829270000	643380000	102370000	69214000			33884	236330	1274300	674740	625370	508250
EmuJ_000619200.1	X	X	7.5499					32347000	21727000		607970	5697500	5199200	2405800	3275400	10796000	9723000	981820	441250
EmuJ_000619600.1	Q3T102	Eukaryotic translation initiation factor 3 subunit E	51.72	419470	1831000	59477000	49264000	9882600	5143300
EmuJ_000619700.1	P12849	cAMP-dependent protein kinase type I-beta regulatory subunit	49.309	9533800	11843000	38564000	37372000	15385000	18887000
EmuJ_000619900.1	Q9U2C4	Probable N-acetylgalactosaminyltransferase 9	77.532					210960
EmuJ_000620200.1	Q91YR7	Pre-mRNA-processing factor 6	106	1405400		14331000	9367600	893640	222890					46399	93651	40492	44502
EmuJ_000620800.1	O94901	SUN domain-containing protein 1	116.39					88628	79824	1716600	3709400			1892300	1737700		2711600		5772300
EmuJ_000620900.1	Q5RFS2	COP9 signalosome complex subunit 3	48.451	75833000	67446000	117740000	115340000	10230000	9630300			33346	26473	16528	57058
EmuJ_000621100.1	Q9CPY6	Glucose-induced degradation protein 4 homolog	24.084	3764100	1600300		3172000	298670
EmuJ_000621500.1	Q921G8	Gamma-tubulin complex component 2	118.32	178710	538890	1891400	1748700	1464000	2144300
EmuJ_000621600.1	C4PYP8	Anamorsin homolog	29.767	2294200	3610900	8158600	6924700	3149200	6620200
EmuJ_000622800.1	Q93572	60S acidic ribosomal protein P0	35.767	47891000	51098000	24314000	35700000	21136000	22634000			211430	186490	595800	813300	5816400	5228600
EmuJ_000622900.1	Q7ZV22	S-methyl-5'-thioadenosine phosphorylase	32.37		12144000	44923000	49573000
EmuJ_000623400.1	Q9QZQ1	Afadin	195.19													39362	37423
EmuJ_000624500.1	Q6P8Y1	Calcyphosin-like protein	23.908	412920000	208750000							2820400	1911100	136820	131240	139230
EmuJ_000624600.1	Q5E9H7	Very-long-chain 3-oxoacyl-CoA reductase	35.839	33618000	37885000	30685000	45691000	106600000	101780000			214680	192710	228640	180410	1341500	526510
EmuJ_000624900.1	Q5ZHN9	CDP-diacylglycerol--glycerol-3-phosphate 3-phosphatidyltransferase, mitochondrial	54.187						688100
EmuJ_000625400.1	Q24562	Splicing factor U2AF 50 kDa subunit	56.379	5114900		9987600	11503000					1094700	627910	411320	606680	78699
EmuJ_000625500.1	Q5RF24	WD repeat-containing protein 13	61.52	33359000	33904000	6844600	8558400	5975100	3331200			130070	118710
EmuJ_000625800.1	X	X	10.493	17662000	16385000	114140	78923	1078600	3966100							455450
EmuJ_000626000.1	X	X	111.98			742020	1275500										540320
EmuJ_000626300.1	P06745	Glucose-6-phosphate isomerase	61.705	677400	924170	1088600	1357700					54439		279560	261690		173190	306380	118940
EmuJ_000626800.1	Q71FD5	E3 ubiquitin-protein ligase ZNRF2	33.183	10824000	12565000	16369000	14525000	7057200	9256500	103040	115380	140020	320490	2791300	2072300	5553600	3815300	106630	50045
EmuJ_000627300.1	Q8K4Z5	Splicing factor 3A subunit 1	71.693	20483000	17659000	74379000	62670000	1753300	2233400			205760	134890	237980	215770		20694
EmuJ_000627700.1	Q6P6G5	Protein YIPF1	35.343					7115100	5626700
EmuJ_000627800.1	Q96B97	SH3 domain-containing kinase-binding protein 1	59.294														414690
EmuJ_000627900.1	A0JM49	E3 ubiquitin-protein ligase listerin	211.59		4280600			3231700	2997400
EmuJ_000628600.1	X	X	39.962	808570	1283600	11058000	11968000	1691400	1545200								28235
EmuJ_000629400.1	Q5R6J0	Proteasome adapter and scaffold protein ECM29 (Fragment)	255.43	110610	280470	766130	281450	206990	470850
EmuJ_000629500.1	Q99MN1	Lysine--tRNA ligase	64.523	3051400	3229200	16789000	12910000					18570	81912				32812
EmuJ_000629800.1	B0S733	Regulator	43.532									29675		67427
EmuJ_000629900.1	Q99PF5	Far upstream element-binding protein 2	55.776	931210	1159700	477170000	419890000	1136900	1841000			850300	606930	282970	221340	170270	190330	86772	41295
EmuJ_000630600.1	Q6ZPJ0	Testis-expressed protein 2	137.31	1186500	1537300			455050	346820
EmuJ_000630650.1	Q3LGD4	Rab11 family-interacting protein 4A	56.174	100610000	86623000	219420000	213650000	9772500	7873100			10385	11227	112720	314750
EmuJ_000630700.1	Q9UK41	Vacuolar protein sorting-associated protein 28 homolog	23.162	4503000	5811100	13438000	20590000
EmuJ_000630800.1	P16237	3-hydroxy-3-methylglutaryl-coenzyme A reductase	64.314					370090
EmuJ_000631100.1	Q7T2D0	Small G protein signaling modulator 3	107.62					191640	254470
EmuJ_000631400.1	P29702	Protein farnesyltransferase/geranylgeranyltransferase type-1 subunit alpha	42.624	2465400	4847600	15012000	14326000		568490
EmuJ_000631500.1	Q96C24	Synaptotagmin-like protein 4	77.165	5603300	4475300		10780	606070	864410	346230	463920	384210	471290			895090	943230	249490	284480
EmuJ_000631700.1	Q91WC9	Diacylglycerol lipase-beta	90.562	454340	539620			5550200	1681700
EmuJ_000632300.1	X	X	13.686	22189000	19935000	11925000	8580300		1989400
EmuJ_000632400.1	P05771	Protein kinase C beta type	73.152				5302300
EmuJ_000632510.1	Q66KI9	5-methylcytosine rRNA methyltransferase NSUN4	55.457	719510	796930	1388000	1396200
EmuJ_000632700.1	P05198	Eukaryotic translation initiation factor 2 subunit 1	42.319	5570100	5106000	11811000	10145000	3662900	5177700			249450	210290		60056	159120	182980
EmuJ_000633300.1	Q1LVE8	Splicing factor 3B subunit 3	134.91	5360500	4480300	16709000	9890000					16940	13401	42016	54705
EmuJ_000634100.1	Q9PU47	PDZ and LIM domain protein 3	35.036														737860
EmuJ_000634400.1	Q8CHN6	Sphingosine-1-phosphate lyase 1	59.472	6400000	6710800		8721900	5688400	4581200
EmuJ_000634800.1	Q9PVK4	L-lactate dehydrogenase B-A chain	42.956	6102200	4480800	48167000	62733000	16354000	15262000
EmuJ_000635100.1	Q92734	Protein TFG	58.729		459960			1864000	3174600
EmuJ_000635200.1	P55859	Purine nucleoside phosphorylase	30.184	5822800	7974100	8691600	4688900		982330
EmuJ_000635800.1	P85973	Purine nucleoside phosphorylase	31.292	8284400	10104000	12430000	12214000	2314900	2857400						47487
EmuJ_000636000.1	P85973	Purine nucleoside phosphorylase	30.293			17890000	8178100
EmuJ_000636500.1	Q8BKG4	Frizzled-10	83.492					1679400	2189500					87858	107580	172250	195620
EmuJ_000637200.1	O18824	Scavenger receptor class B member 1	57.55	5114900	6619600	1267900	1490400	10488000	10740000							2524900	2877200
EmuJ_000637300.1	Q66HR2	Microtubule-associated protein RP/EB family member 1	31.364	7939400	4431400			674410				155400	50871	48834	48551	82203
EmuJ_000637700.1	Q99LN9	Deoxyhypusine hydroxylase	38.304	2129700	1445500	35688000	17128000		1633200
EmuJ_000638200.1	Q8MKW7	Ribonuclease Z, mitochondrial	95.197			2049300	2578600
EmuJ_000638300.1	Q01137	Superoxide dismutase [Cu-Zn]	15.569	22370000	8765800	1117700	1076700	2091400	2192900	96064	407760	573000	381420	3595900	1781200	3326100	3220100	4177600	3835700
EmuJ_000638400.1	G5E8K5	Ankyrin-3	206.74	8454500	10719000	3797200	7267000	3185300	2487300			21398	31365	74687	54530	4335000	3716000
EmuJ_000639100.1	X	X	10.608							723520	939660			409420	1175000			1055400	1292200
EmuJ_000639300.1	X	X	53.615			31958000	33842000	6107700	2275600
EmuJ_000639400.1	P21271	Unconventional myosin-Vb	189.9								799610					69801	73412	220590
EmuJ_000639600.1	Q8K021	Secretory carrier-associated membrane protein 1	34.936					9655500	10824000							354300
EmuJ_000639800.1	Q9UHJ6	Sedoheptulokinase	66.872	263620	224950	61059000	29615000	487440	1039400
EmuJ_000640100.1	Q5R6Y0	HBS1-like protein	86.78	1507300	2011600	22384000	27191000		187130
EmuJ_000641100.1	A8K2U0	Alpha-2-macroglobulin-like protein 1	216.06	3307700	2930300	4531100	6240000	1695700	698600			35051	15264	450540	70144		25166
EmuJ_000641400.1	P51812	Ribosomal protein S6 kinase alpha-3	83.464	2840000	2996300	14953000	20700000	12701000	11254000						19152	73191	62788
EmuJ_000641900.1	Q9EP80	PRKCA-binding protein	36.857	6928300	6625500	41407000	25456000	8835600	5171000			63355	53145	83035	77963	111200	114880
EmuJ_000642600.1	Q9WUB4	Dynactin subunit 6	19.862	33019000	29384000	88357000	76144000	13674000	15314000			130550	172450			709860	452740
EmuJ_000642700.1	Q9BUE0	Mediator	35.303			26810000	8184500
EmuJ_000642900.1	Q5T5C0	Syntaxin-binding protein 5	151.67				3389400					46617	39385
EmuJ_000643200.1	Q9VLP3	Guanine nucleotide exchange factor MSS4 homolog	15.123	16693000	18101000	11246000		35862000	27993000				59409
EmuJ_000643700.1	Q8IRU4	cAMP-specific 3',5'-cyclic phosphodiesterase, isoform F	86.579	10858000	13790000	2329700	12578000	10315000	8690000			54009	85899			657150	46303
EmuJ_000644000.1	Q9LV03	Glutamate synthase 1 [NADH], chloroplastic	243.75	1319900	870410	115260000	95299000	124400	94955					73159	109130
EmuJ_000644500.1	P35573	Glycogen debranching enzyme	176.19	699020	2679700	58696000	67561000	69602000	62739000		23197		34634	16828	19264	30825	109950
EmuJ_000644600.1	Q5REG2	Cytochrome c	28.433	33473000	27841000	22201000	16974000	3090500	6889700		34060	80592	134370	339500	177810	4438300	1427800
EmuJ_000644800.1	Q5UAP0	40S ribosomal protein S4	30.338	3896000	15905000	7597100	10818000	5291100	2333800			495810	396070	1833100	1189100	6920000	5583900
EmuJ_000645000.1	Q9ERM3	Diacylglycerol	59.695	1418300	1413300			8054800	7703800							627990	405790
EmuJ_000645200.1	Q9JJ31	Cullin-5	74.737					2208300	1301400
EmuJ_000645800.1	P48163	NADP-dependent malic enzyme	65.125	677230		636530000	526360000		1274300					920880	714670	507210	353330
EmuJ_000645900.1	Q8IX12	Cell division cycle and apoptosis regulator protein 1	101.34	1435100	1780800		467680		38354			14476	14945			37024	36544
EmuJ_000646200.1	Q9Z160	Conserved	115.06	622940	1493500			427370	735540
EmuJ_000646900.1	X	X	21.613		4732200							684270	39833
EmuJ_000647000.1	X	X	11.754			43502
EmuJ_000652300.1	X	X	24.188							82475	64424	48916	32198	13622	22382				23093
EmuJ_000652600.1	Q66L58	Protein VAC14 homolog	91.91	456630	369760	412900	229480	3352000	2803800
EmuJ_000652900.1	Q62280	Protein SSXT	28.46	27372000	50473000	27646000	19630000	1212800
EmuJ_000653100.1	Q7Z1E6	Calreticulin	45.444	5112300	6156900	10601000	8506100	8271200	8677800					6643200	5083800	7814400	9078600	589600	393220
EmuJ_000653200.1	Q7Z1E6	Calreticulin	47.94	785900	1490600			236880								312370	355470
EmuJ_000653300.1	Q9CZU3	Exosome RNA helicase MTR4	115.86			186530
EmuJ_000653900.1	P14318	Muscle-specific protein 20	27.185	56414000	42279000	541480		7353400	3708000			125630	80542	65698
EmuJ_000654000.1	Q8R4C2	RUN and FYVE domain-containing protein 2	69.437	341350	964870			425770	845690
EmuJ_000654300.1	A6H751	Folylpolyglutamate synthase, mitochondrial	41.469			4071400	2868000		1047900
EmuJ_000654600.1	P25975	Procathepsin L	38.601			18246000	22779000				48703	50856	61875	2999500	740940
EmuJ_000656000.1	Q9D3D9	ATP synthase subunit delta, mitochondrial	17.088	186090000	200270000	96186000	83901000	73966000	56821000					4513100	2100400	4026200	2531200
EmuJ_000656300.1	Q3TFQ1	SPRY domain-containing protein 7	26.784					8329000	7551500
EmuJ_000656900.1	X	X	53.787	590020	387040				269840
EmuJ_000657000.1	Q5XIG6	N-acetylgalactosamine kinase	50.155	8828800	11180000	15759000	15375000	1094200	1618300
EmuJ_000657210.1	Q1LUS8	Ran-binding protein 10	110.46	497520	681790	376450	409050	126220	128920			65665	84335	46988	36274
EmuJ_000657220.1	X	X	12.514					20896000
EmuJ_000657300.1	Q63871	DNA-directed RNA polymerases I, II, and III subunit RPABC4	7.7599			4237600	3087600			309110	235160	177180	182920	334550	280570
EmuJ_000657720.1	Q17NH9	Mediator	12.983	1899100	2715600		7037400
EmuJ_000658900.1	O44400	Protein F37C4.5	117.89	2492900	3022600	4199800	1539400	309610			14868	68085	50926		17217		12939
EmuJ_000659600.1	Q9GT45	40S ribosomal protein S26	12.304	6908600	51287000			34484000	31316000	513140	580270	7314300	2560100	7564700	3900400	21405000	12511000	297870	325030
EmuJ_000660300.1	O00422	Histone deacetylase complex subunit SAP18	28.955	1372500	1480500	321240	241830	1368000	913440		65504		115170	198820	195170	276720	425110
EmuJ_000660500.1	Q5F464	Lipoma-preferred partner homolog	54.981		868840	2588500	2334400	1278100	1375500	259730	295530	294510	503530	158730	139860	1917900	1826000	163890	152480
EmuJ_000660900.1	Q9CX00	IST1 homolog	30.122					119520	114880
EmuJ_000661000.1	Q9PVK5	L-lactate dehydrogenase A chain	35.162	1580400000	1432600000	31383000000	23798000000	5174500000	5037000000			5064300	4470400	94475000	39313000	42616000	40716000
EmuJ_000662000.1	Q6GMK7	SH3 domain-binding glutamic acid-rich-like protein 2	50.583					703000	621350
EmuJ_000663100.1	Q8NFU3	Thiosulfate:glutathione sulfurtransferase	18.478	116660000	112510000			15764000	7988500	104120	87020	1887200	1557900	729350	669130	9821300	5701400	833320	722680
EmuJ_000664100.1	Q6IRE4	Tumor susceptibility gene 101 protein	57.666	2853800	9555800	28159000	21095000	940160	1059800
EmuJ_000665000.1	Q502L2	Serine/threonine-protein phosphatase PGAM5, mitochondrial	30.704	3542300	5005200	8305900	3533300	4790000	5090500				56307			274760
EmuJ_000665100.1	O75489	NADH dehydrogenase [ubiquinone] iron-sulfur protein 3, mitochondrial	30.193	21640000	22005000			9124200	3819200			136990		45321	56349	459290	86572
EmuJ_000665200.1	P37108	Signal recognition particle 14 kDa protein	14.384	41580000	39295000	45148000	27988000	2281700	2149800	472500	479260	13167000	12211000	3711900	3651500	3652000	296650		287060
EmuJ_000665400.1	Q8WWF6	DnaJ homolog subfamily B member 3	28.366	31018000	32840000	30679000	21984000	32414000	46582000			612040	563560	707730	206190	1757200	885830
EmuJ_000665700.1	Q15637	Splicing factor 1	55.411			165960
EmuJ_000666850.1	Q94535	Splicing factor U2af 38 kDa subunit	25.539	3489100	2814600	13806000	10951000					3041500	2314700	1776000	408060	212870	199780
EmuJ_000668800.1	P23687	Prolyl endopeptidase	80.652													3998400
EmuJ_000669200.1	P22892	AP-1 complex subunit gamma-1	97.02			722810		1844000	2023300
EmuJ_000669500.1	X	X	116.68	629810	715270	4942600	5301200	6450800	12309000	30223	49408	139760	178770	251530	299140	2694400	1527900
EmuJ_000669700.1	P05132	cAMP-dependent protein kinase catalytic subunit alpha	45.689		502300	3931500	3927400	592230	814760
EmuJ_000670100.1	Q3ZCK3	3'(2'),5'-bisphosphate nucleotidase 1	35.928	5999900	7199300	78492000	74490000	55498000	68025000							479150	240120
EmuJ_000671300.1	Q54FQ8	Translation initiation factor eIF-2B subunit gamma	46.722	3325000	4146200		11644000	3210900	2370600
EmuJ_000672000.1	Q3SWZ4	Exosome complex component RRP45	48.32		1171600		2203200
EmuJ_000672150.1	Q5RA75	Protein FAM135A	139.47													181920
EmuJ_000672200.1	P68371	Tubulin beta-4B chain	49.844	2734900000	3880800000	7683600000	6612800000	2651900000	2302200000	362860	90220	20920000	17718000	28712000	11979000	38264000	31474000	474850	295120
EmuJ_000673100.1	Q5FVL2	ER membrane protein complex subunit 8	15.826	31933000	36164000	27546000	51513000	28327000	31651000			216970	199450	168750	158670		635990
EmuJ_000673600.1	Q3UX43	Ankyrin repeat domain-containing protein 13C	47.288	453230				144900
EmuJ_000673700.1	Q17438	DnaJ homolog subfamily B member 1	40.65	1804400	2449000		3149000	3901000	1497900
EmuJ_000673750.1	Q8N0X4	Citramalyl-CoA lyase, mitochondrial	46.434	5202100	7266000	11562000	13827000		1460600			122900	87967	58982	71909
EmuJ_000674100.1	P97612	Fatty-acid amide hydrolase 1	66.345	9135700	12021000	13144000	7461700	20711000	19302000							249190	149140
EmuJ_000674200.1	Q5R9J9	Trafficking protein particle complex subunit 4	24.692	11217000	14005000	98670000	95340000	2442300	1917100
EmuJ_000674600.1	P43425	Guanine nucleotide-binding protein G(I)/G(S)/G(O) subunit gamma-7	7.9583					11771000	10454000						602930	1766500	1831200
EmuJ_000675100.1	P37111	Aminoacylase-1	49.234	1699200	2280500	79263000	69213000							18891	52894
EmuJ_000675300.1	Q7T312	Coiled-coil domain-containing protein 25	24.63	1262800	1480500
EmuJ_000675600.1	Q32L63	Vacuolar protein sorting-associated protein VTA1 homolog	28.148	10728000	14807000	818710
EmuJ_000676300.1	Q9BUN5	Coiled-coil domain-containing protein 28B	15.457	4064600	2969100		5272500									698780	508060
EmuJ_000676700.1	Q9H4L7	SWI/SNF-related matrix-associated actin-dependent regulator	141.03						266560	20354	33426	68523	137440					15232
EmuJ_000677100.1	Q95N27	Protein phosphatase 1 regulatory inhibitor subunit 16B	69.944					536160
EmuJ_000677200.1	Q26548	Peptidyl-prolyl cis-trans isomerase E	38.202	5038300	4350400				2590400					51517
EmuJ_000677600.1	Q62028	Secretory phospholipase A2 receptor	230.14	1467900	1003400	353670	401760	2590100	1611300							22067
EmuJ_000677700.1	P30669	Guanine nucleotide-binding protein G(s) subunit alpha	44.128	557150	2608700	1103100		3220200	2717300							400190	519910
EmuJ_000677800.1	Q8SWU7	Obg-like ATPase 1	46.599	64188000	60882000	133360000	136500000	11731000	7930500				36264		37569		65001
EmuJ_000677910.1	F1MBP6	Kelch-like protein 3	89.271			1138100	1242700
EmuJ_000678000.1	Q566L7	Protein LSM14 homolog B	46.23	14144000	12981000	142470	129010	172660	304260		169860	336480	230680			94027	350230
EmuJ_000678400.1	Q9VJ79	Dual 3',5'-cyclic-AMP and -GMP phosphodiesterase 11	116.09			714940	791850	3103000	2807200
EmuJ_000681200.1	X	X	30.995		10488000			5096500	5996200							437210	364060
EmuJ_000682300.1	Q9PTW9	Proteasome subunit alpha type-7	29.874	15138000	15721000	67097000	42364000					56719		91319	238010			134010	157000
EmuJ_000682900.1	Q9DGJ3	NPC intracellular cholesterol transporter 2	20.307	934320000	1147500000	4024500000	4170900000	1790700000	1952000000	3519100	4022200	2180900	3475000	21668000	5639400	5211500	4178000	1338100	722810
EmuJ_000683000.1	Q6NZJ6	Eukaryotic translation initiation factor 4 gamma 1	121.29	16121000	14815000	111560000	107170000	1978700	3051400			62103	134460	147150	132950	103110	219890
EmuJ_000683300.1	Q6FUJ0	Dynein light chain 1, cytoplasmic	11.777	374430000	392280000	25374000	21636000	46887000	39887000	13927000	18586000	5017200	4062100	4124000	1233100	7564500	4570400	5372000	4663400
EmuJ_000683500.1	O95801	Tetratricopeptide repeat protein 4	39.905	850790	540990	1278900	12859000	4912700	4764100
EmuJ_000683700.1	Q5U458	DnaJ homolog subfamily C member 11	74.896		24257000				1797400
EmuJ_000683800.1	Q6EE31	T-complex protein 1 subunit theta	59.228	58582000	63755000	1199000000	1055100000	73582000	53087000			122820	170320	2723500	1201000	826530	817410
EmuJ_000684100.1	Q8IZQ1	WD repeat and FYVE domain-containing protein 3	397.03	523080	534560			353740	211830
EmuJ_000684200.1	Q9V496	Apolipophorins	345.62	3162800	1878600			258140	445130
EmuJ_000684700.1	Q22799	Dynein light chain 1, cytoplasmic	21.126	2285300000	2223600000	36821000	25878000	47233000	78348000	8739400	10245000	11751000	14666000	4295300	4086300	16766000	6463900	5200000	5861200
EmuJ_000685100.1	Q3V3V9	Capping protein, Arp2/3 and myosin-I linker protein 2	120.33	360500	1817800	3626300	3098200	1138900	494420							774660	540470
EmuJ_000685300.1	A2BFP5	Solute carrier family 12 member 9	103.94	343530				187400	1370200
EmuJ_000685500.1	Q08D83	Reticulon-3	25.24	24560000	29266000			90318000	81053000							200970	190460
EmuJ_000685600.1	X	X	12.139	9439600	13772000			3908600						365920	180530	1727800	2539400
EmuJ_000685800.1	O35250	Exocyst complex component 7	82.312	7261200	5980200	18679000	10311000	9730200	6625700					19460	31599	39974		44141
EmuJ_000685900.1	P09792	Glutathione S-transferase class-mu 28 kDa isozyme	24.057	200700000	178910000	132000000	111270000	7993300	8108700			643740	706340	445020	54951
EmuJ_000686100.1	O35077	Glycerol-3-phosphate dehydrogenase [NAD(+)], cytoplasmic	39.68	4975600	4068500	45360000	41460000	1833900	2889500
EmuJ_000687300.1	Q3ZBD0	26S proteasome non-ATPase regulatory subunit 7	39.517	324350000	523670000	757080000	637450000	94706000	62297000			1489000	582270	4318200	1936900	1903100	1701600
EmuJ_000687800.1	X	X	14.07	10494000	10254000				8357800			129450				662310	840390
EmuJ_000688900.1	F4K1G2	Putative acyl-activating enzyme 19	102.19		570390	2503200	2602500	2177600	1201700
EmuJ_000688950.1	O88544	COP9 signalosome complex subunit 4	46.711	26363000	46717000	185890000	128770000	45792000	44014000			84298	79383	48604	134590		213230
EmuJ_000689000.1	Q13310	Polyadenylate-binding protein 4	86.377	84788000	68131000	245490000	224600000	19080000	16640000	213730	228470	3213300	2348800	1036600	1451100	3607300	2175400	23543	25957
EmuJ_000689200.1	P59048	p53 and DNA damage-regulated protein 1	14.841		6993900	62899000	67986000
EmuJ_000689300.1	Q03249	Galactose-1-phosphate uridylyltransferase	42.871	141930		2142100	3968800							50230
EmuJ_000689700.1	Q91ZU6	Dystonin	805.22	601670	653090	2393200									1538	35990	19975
EmuJ_000690100.1	Q9VMW9	GDP-mannose 4,6 dehydratase	38.003	150850000	178260000	4865300		14439000	13889000			3756100	4170700			120800	111290
EmuJ_000690400.1	Q1LUI2	5'-deoxynucleotidase HDDC2	21.707	10836000	11825000	54934000	73009000	25743000	15985000
EmuJ_000693400.1	Q29M42	Coiled-coil and C2 domain-containing protein 1-like	92.044		462240	6484100	14873000					62111	100870	157590	111810
EmuJ_000693500.1	Q9Y618	Nuclear receptor corepressor 2	225.05	432920	500510
EmuJ_000694380.1	Q3T199	40S ribosomal protein S23	16.038	24450000	31167000	60138000	45122000	82080000	92363000	11747000	11763000	23118000	32639000	117170000	78306000	80881000	90185000	7176000	6168800
EmuJ_000694450.1	Q15029	116 kDa U5 small nuclear ribonucleoprotein component	110.57	182830		7197000	4726200		74607			83549	50689	81999	72675	113300	97029
EmuJ_000695200.1	Q16798	NADP-dependent malic enzyme, mitochondrial	63.131	1439000	1941500	616350000	589360000	1039900	882830					815200	464410	387380	537700
EmuJ_000695400.1	Q9VVY3	Glycogen-binding subunit 76A	68.729	955440	1026100	1060200	1246400	5275300	5765600							53917
EmuJ_000696000.1	X	X	16.315	6894200		8476400	8455800					114210	157980	331820	286180		320690
EmuJ_000696100.1	Q6PE87	Cilia- and flagella-associated protein 206	96.217			3274300	2866300
EmuJ_000696700.1	X	X	56.603	956220	787690							37573	30746	441600	669710	14001000	11828000
EmuJ_000696800.1	O00507	Probable ubiquitin carboxyl-terminal hydrolase FAF-Y	341.74	318190	330910			2582000	2123100
EmuJ_000697200.1	Q9NSY0	Nuclear receptor-binding protein 2	148.35	2305600	2142900	2642100	860740	440210	430660
EmuJ_000697300.1	X	X	118.72		2598900				81899			24311	25571
EmuJ_000697600.1	B0WGM1	Elongation factor G, mitochondrial	82.911	3213500					2257900
EmuJ_000697900.1	Q9CQJ8	NADH dehydrogenase [ubiquinone] 1 beta subcomplex subunit 9	18.006	25863000	30206000	8167200	8302900	8085000	8812300						161730	2729900	1691900
EmuJ_000698300.1	Q9Z1Z0	General vesicular transport factor p115	121.8					304450	1383500
EmuJ_000698500.1	Q6DBQ8	Ceramide-1-phosphate transfer protein	24.408	43631000	50651000	64667000	55239000	54463000	58847000
EmuJ_000698900.1	A0A0G2JZ79	NAD-dependent protein deacetylase sirtuin-1	81.075		92337	3181900	3121000		65428
EmuJ_000699000.1	P00428	Cytochrome c	15.319	3410900	2792000	16369000	10381000		853490
EmuJ_000699200.1	Q6P2B1	Transportin-3	115.19					2925200	1439900
EmuJ_000699900.1	Q91V76	Ester hydrolase C11orf54 homolog	33.854				5279500											24301
EmuJ_000700220.1	Q155U0	Vacuolar protein sorting-associated protein 51 homolog	95.289	1725400	1044800			1883600	3325100
EmuJ_000700600.1	P46413	Glutathione synthetase	57.184	1919300	4412500	20054000	15989000	3138800	3827400
EmuJ_000700700.1	P39023	60S ribosomal protein L3	47.567	6976400	8925500			4349800	3252500	111120	101050	745330	566690	230750	404030	9267600	6210500
EmuJ_000701000.1	P49098	Cytochrome b5	13.826	54230000	75381000	96364000	90204000	204750000	275430000			97019	283370	2395600	1210500	10842000	13086000
EmuJ_000701100.1	Q5ZI69	39S ribosomal protein L37, mitochondrial	56.253												38003		65966
EmuJ_000701500.1	Q15149	Plectin	352.81	663490	756680		226670	68247	107780	19733	74071	4569.3	6326.8	114860	21801	2675800	2124700	10541
EmuJ_000701800.1	P98160	Basement membrane-specific heparan sulfate proteoglycan core protein	96.035	6566400	4431100	1067400	786510	3147400	1936200	10949		141890	88754	906480	412400	14550000	16997000		13179
EmuJ_000702700.1	P80314	T-complex protein 1 subunit beta	66.458	96832000	131740000	1742300000	1554400000	3054300	4595400			138880	199510	2808600	2185600	735970	569260
EmuJ_000703300.1	P53471	Actin-2	41.744	1354600000	3129000000	3717000000	3546600000	3888200000	3958000000	2955400	3539200	41367000	41894000	309690000	251360000	7782500000	8273500000	4340400	4362500
EmuJ_000704000.1	B4F6K2	Hydroxyacylglutathione hydrolase, mitochondrial	30.55	59079000	62433000	89415000	143020000		242210				92150						52050
EmuJ_000704400.1	Q8VHC8	Lysosomal alpha-mannosidase	118.43	8043400	5836500	13895000	17300000	4277300	2674600		47325	530190	335600	2003100	1239200	975560	800900	12366
EmuJ_000704500.1	X	X	15.476	17988000	25828000	21985000	25281000	25378000	19266000			224870	251260
EmuJ_000704900.1	P52504	NADH dehydrogenase [ubiquinone] iron-sulfur protein 6, mitochondrial	12.591	33206000	37026000	3282500	2401600	15120000	3773700			245730	348980	143420		2600400	1887400
EmuJ_000706300.1	Q9H1I8	Activating signal cointegrator 1 complex subunit 2	84.539					572690	517680
EmuJ_000706400.1	X	X	14.254	5994700	6735200									497680	326920	3700800	1423600
EmuJ_000707400.1	Q24251	ATP synthase subunit d, mitochondrial	20.248	66363000	69220000	26700000	37595000	28051000	26386000	105260	115290	651540	274570	2468800	1534900	5456600	4007300	63767
EmuJ_000707500.1	Q5R6P5	Mediator	19.032			22697000	15196000
EmuJ_000707700.1	Q6PA06	Atlastin-2	58.621	2536100	2100400			9316500	13957000							73887
EmuJ_000707900.1	X	X	41.697											31929
EmuJ_000708200.1	Q9Y6D5	Brefeldin A-inhibited guanine nucleotide-exchange protein 2	220.31	9042600	8859700	1417400	1579700	20509000	16090000							24727	10148
EmuJ_000708500.1	Q5M8N4	Epimerase family protein SDR39U1	40.09	44189000	57517000	208890000	224910000	85920000	77006000	62922	76429	1325700	1349600	3082300	911090	4532900	2234000	73901	50961
EmuJ_000708600.1	Q5TJF0	Vacuolar protein sorting-associated protein 52 homolog	79.738	424840	2028600	1872400	1548700	2064300	2355300
EmuJ_000708800.1	Q5RD00	5'-AMP-activated protein kinase catalytic subunit alpha-2	70.722	8426500	11877000	64366000	56756000	8967800	6485600					175240	93923	415040	282870
EmuJ_000708900.1	Q9JID6	Long-chain-fatty-acid--CoA ligase 1	83.868	19346000	18354000	21463000	26947000	10794000	11058000		24772	347470	433540	64207		1277900	914570
EmuJ_000711500.1	Q29504	Ubiquitin-like modifier-activating enzyme 1	121.72	2794000	1865600	18368000	15433000	6307800	4143800					24509	18461	50110	48595
EmuJ_000711900.1	A2RUV4	Rho GTPase-activating protein 21	112.1	238170	154580			1280400	1614800
EmuJ_000713050.1	Q8BL65	Actin-binding LIM protein 2	105.49	762190	242190			82280				160730	161360	60155	158150	765310	944460
EmuJ_000714000.1	P53791	Sodium/glucose cotransporter 1	75.501					673290	845700							248630
EmuJ_000714200.1	P82912	28S ribosomal protein S11, mitochondrial	20.662					2819700		142730	551400	260110	377910	233370	239420		841800	392890	438970
EmuJ_000714500.1	Q8K3A0	Iron-sulfur cluster co-chaperone protein HscB	29.848	5311900	8972000		2032600
EmuJ_000714700.1	Q6NY74	Replication protein A 70 kDa DNA-binding subunit	62.155			1306000	1671000	615860
EmuJ_000714800.1	Q9Y3A3	MOB-like protein phocein	27.679	19835000	20919000	10545000	12573000	2641600	4475600
EmuJ_000715100.1	X	X	20.263	7137400	24712000	45062000	36761000	9948900	6753200
EmuJ_000715200.1	Q8WQA4	Chloride intracellular channel exc-4	10.15	52951000	54742000	270030000	232990000	2450000	14234000					268330	178290
EmuJ_000715400.1	O62619	Pyruvate kinase	64.902			103920										228010
EmuJ_000715550.1	Q5R9L9	Proteasome maturation protein	12.955			252870000	58159000					149800
EmuJ_000715700.1	G3V7W1	Programmed cell death protein 6	20.379			271330000	251880000	20853000	14350000
EmuJ_000716100.1	Q9D658	Protein tyrosine phosphatase type IVA 3	37.779	51047000	48543000	43342000	27756000	62775000	57998000			309600	270500	129300		397760	604350
EmuJ_000716400.1	P21333	Filamin-A	277.92	40584	496460	6689600		484220	518950			16390	23391	7683.9	15606	4948900	4241900
EmuJ_000716600.1	Q8BHN3	Neutral alpha-glucosidase AB	109.88	6555800	7152400	10741000	6833700	1386900	1064200					285910	247180	667540	127930
EmuJ_000717600.1	P51593	E3 ubiquitin-protein ligase HUWE1 (Fragment)	465.95	117740	124330	47009	30100	119570	112110
EmuJ_000717700.1	P48643	T-complex protein 1 subunit epsilon	59.864	43175000	36680000	1766700000	1440700000	3697700	3934800			169090	220460	2631500	1902200	203650	83422
EmuJ_000718200.1	Q5U3W0	Serine/threonine-protein phosphatase CPPED1	34.256			12675000	7919100
EmuJ_000718300.1	Q9Z321	DNA topoisomerase 3-beta-1	97.562	417790	377060		191390	886170	968510								71773
EmuJ_000718800.1	X	X	88.591	626380	1784800	3693900		798670	793760	138030	222270	499500	521110			122010	155840	82553	88655
EmuJ_000719700.1	P27730	Calpain	85.731	145180000	131540000	19459000	16740000	3500500	5443600	1390000	3702300	1717000	1431000	361380	257340	1771600	1177200	1374800	1356200
EmuJ_000720000.1	A4FUB8	Transmembrane protein 115	35.189	1891700	2516000			543750	347660					110660	131040	719010	383620
EmuJ_000720100.1	Q0PXX8	40S ribosomal protein SA	30.182	29009000	21644000	196440000	157660000					502610	231620	145720	244490
EmuJ_000720300.1	P17694	NADH dehydrogenase [ubiquinone] iron-sulfur protein 2, mitochondrial	51.526	3711600	3207000	3383700	1715400	1098900	2169800					56532		457760	290280
EmuJ_000720500.1	Q5R546	ATP synthase subunit alpha, mitochondrial	59.662	600230000	724010000	514240000	466130000	207360000	197860000	1590200	2375400	6221500	5435200	15192000	6180800	53369000	40491000	1354000	954110
EmuJ_000721200.1	A7YT82	Glycylpeptide N-tetradecanoyltransferase 2	57.054	24706000	25057000	73716000	42215000					327470	282550	112710	221820
EmuJ_000722500.1	P54359	Septin-2	53.237	2651800	790850	127440000	93347000		590890			135420	35755	384590	116210	547440	493160
EmuJ_000722600.1	X	X	242.05		35086
EmuJ_000722800.1	B0BN18	Prefoldin subunit 2	17.071	50622000	57445000	1348300000	1069200000	4512800	4367300			402780	351460	157900	347240
EmuJ_000723000.1	Q6TH47	STAM-binding protein-like A	42.735	988140			4651100	439490	461810
EmuJ_000723800.1	P30946	Heat shock protein HSP 90-alpha	80.048	21352000	16665000	28187000	7416200					198930			34631
EmuJ_000723900.1	O55173	3-phosphoinositide-dependent protein kinase 1	58.292				1617900	984820	412670
EmuJ_000724500.1	X	X	8.9545	4523400000	154170000	4431300000	2913900000	1796200000	1738300000		792280	32500000	35157000	51730000	47983000	171270000	72651000	590790	390330
EmuJ_000724800.1	Q7ZV82	60S ribosomal protein L27	18.635	12121000	10764000	2547700		1763300	8062300			3752300	3469600	699600	260470	10435000	6110500
EmuJ_000725300.1	O17453	26S proteasome non-ATPase regulatory subunit 4	46.222	132340000	242850000	487780000	393240000	22176000	24849000			1437100	1284600	360360	371780	499670	462390
EmuJ_000725500.1	Q8VD65	Phosphoinositide 3-kinase regulatory subunit 4	189.53				48857	956230	873430
EmuJ_000725900.1	X	X	168.35											5027.6
EmuJ_000726000.1	X	X	278.1			1688600	802480	1358000	1218700	10791	13632			222180		395530	348540
EmuJ_000726300.1	Q90YS3	40S ribosomal protein S2	23.936	41009000	36820000	24598000	32541000	16830000	12888000		208970	2603300	2159100	4028000	4358400	14676000	15820000	51575	80111
EmuJ_000727000.1	Q6DRG1	RNA-binding protein 42	41.427							102090	81938	757480	774480	97305	111390	163860			104620
EmuJ_000727100.1	O45903	Enoyl-[acyl-carrier-protein] reductase, mitochondrial	40.151	266490000	196840000	794880000	714570000	5027700	4347400			1199800	965950	1850800	2317800	887980	614960
EmuJ_000727500.1	Q96P53	WD repeat and FYVE domain-containing protein 2	48.589					369220	1409700
EmuJ_000727850.1	O43572	A-kinase anchor protein 10, mitochondrial	35.453	8576400	6385600	18663000	21407000	15135000	11480000			17760					61611
EmuJ_000728000.1	Q5R7R9	SNW domain-containing protein 1	64.88									46007	79941		354890
EmuJ_000728100.1	O00291	Huntingtin-interacting protein 1	100.83	7128600	11689000	26995000	16590000	9529000	13290000		7742.6	19379	10661	54686	35726	315790	352470
EmuJ_000728200.1	M0R7T9	TBC1 domain family member 12	70.582	423450	342220			1459600	414260
EmuJ_000728300.1	Q5JRA6	Transport and Golgi	146.44	3964600	2263800	146590	414780	2416600	2010400							61428	110690
EmuJ_000728800.1	Q9P0J7	E3 ubiquitin-protein ligase KCMF1	49.755	19176000	14385000	19412000	15209000	3676700	5609800					11203	79049
EmuJ_000732110.1	Q15075	Early endosome antigen 1	65.346	3736200	4356000	33273000	19426000
EmuJ_000732700.1	P53812	Phosphatidylinositol transfer protein beta isoform	33.433		796320			1284800	3511300
EmuJ_000733000.1	P14873	Microtubule-associated protein 1B	93.569	288040000	404800000	304060000	330590000	64595000	62335000	196130	212390	5766500	5477200	835050	724570	1475100	1445600	300960	196680
EmuJ_000733100.1	P26779	Prosaposin	115.73	947170000	2602700000	1178600000	913260000	1898300000	2668300000	720050	1080600	13551000	11636000	2907200	954330	22152000	18790000	787180	650650
EmuJ_000733600.1	A4IGL7	Peroxidasin	151.94	1271700	5180800	26097		2409100	2942000							1562200	834990
EmuJ_000733900.1	Q5ZIQ3	Heterogeneous nuclear ribonucleoprotein K	38.845			10458000	7018500	158770
EmuJ_000734100.1	Q3UDR8	Protein YIPF3	28.57	4868700	7873900			18335000	15722000
EmuJ_000734400.1	Q16831	Uridine phosphorylase 1	38.339		32763	9257500	1123400
EmuJ_000734700.1	O44572	Troponin I 4	29.102	2002300	5061700			206770000	244430000	503420	887790	2719000	3289400	3463500	2300900	553220000	300720000	389030	294760
EmuJ_000735100.1	Q9H270	Vacuolar protein sorting-associated protein 11 homolog	120.69	881510	1408000	5390200	7826500	7943000	8327100							44935	41994
EmuJ_000735200.1	Q8HXM1	Cleavage stimulation factor subunit 2	42.948	16362000	19445000	22994000	54318000	7699500	11196000
EmuJ_000735600.1	Q8R2Y8	Peptidyl-tRNA hydrolase 2, mitochondrial	19.339					7489400	10111000
EmuJ_000735700.1	A5DM91	Kynureninase	50.942	10127000	3179100	8245600	7282200
EmuJ_000736000.1	P26039	Talin-1	314.7	3964100	3958300		229550					17065				880380	724310
EmuJ_000736050.1	B7QDG3	NAD(P)H-hydrate epimerase	52.889											40152
EmuJ_000736200.1	Q642H7	Synembryn-A	61.528	9452100	8875400	41799000	29161000	56426000	60812000				18991	123260	31028	256090	296290
EmuJ_000736400.1	P17478	60S acidic ribosomal protein P2-beta	12.772	457280000	804010000	1108800000	1075700000	1719500000	1729100000	1170200	1524700	5894900	8153600	20145000	6122300	64882000	56724000	515730	769990
EmuJ_000736500.1	Q5NVM9	Heat shock cognate 71 kDa protein	71.496		401830			1428300								276820	61296
EmuJ_000736900.1	F6P3G4	26S proteasome non-ATPase regulatory subunit 11A	47.157	69161000	63107000	294460000	226450000	10758000	5963600			177410		639880	222780
EmuJ_000737100.1	O02373	UDP-glucose 6-dehydrogenase	50.385			2483800	6785600	2188100	1169500
EmuJ_000738100.1	X	X	65.922			2131600	606930	368760	66652
EmuJ_000738200.1	Q6PCR7	Eukaryotic translation initiation factor 3 subunit A	118.3	9643800	8849900	41856000	34848000	2877500	2667300			78519	70198	108940	64875	190610	30869
EmuJ_000738700.1	P24156	Protein l(2)37Cc	30.479	4606700	2410700			11938000	10480000			101940		242080	378780	7877100	7054500
EmuJ_000741700.1	P23780	Beta-galactosidase	76.205	19886000	23238000	630460000	525980000	86434000	78582000					2878100	1486000	2017800	2026400		66856
EmuJ_000742200.1	Q3MHI4	Phosphorylated adapter RNA export protein	75.644	789950	1013500			4652100	5631400					115610		247250	283790
EmuJ_000743700.1	Q9TUI8	Fatty-acid amide hydrolase 1	65.067	64063000	61013000	122970000	131150000	117760000	112260000			27152	20639	293320	122780	2019000	1736200
EmuJ_000743800.1	O14745	Na(+)/H(+) exchange regulatory cofactor NHE-RF1	26.818		542060			1444600						62561	70376	174920	193420	46714
EmuJ_000744100.1	Q803R5	Cap-specific mRNA (nucleoside-2'-O-)-methyltransferase 1	98.517			85986	24584
EmuJ_000744900.1	Q8QHJ8	Exportin-6	144.36					923640	985070							28263
EmuJ_000745800.1	Q9H9H4	Vacuolar protein sorting-associated protein 37B	22.542	8042800	11837000	75683000	64905000					184140	91454
EmuJ_000745900.1	X	X	68.723	74625000	82820000	163120000	156230000	14399000	14984000	31491	100780	1991100	1768300	797820	325840	2506700	1773500
EmuJ_000746800.1	A8WVD0	Syntaxin-1A	32.993	2015300	1239400	2711400		1005700								3762100
EmuJ_000747500.1	Q3UVG3	Protein FAM91A1	88.57	1125900	1774600	15524000	14232000	832180	275150					16510
EmuJ_000747800.1	Q5D891	Phosphatidylinositol 3-kinase catalytic subunit type 3	108.43						301750
EmuJ_000748100.1	Q4KME6	GRB10-interacting GYF protein 2	119.32			2059500	3162200									59441	192400
EmuJ_000748900.1	Q9SUM2	Probable small nuclear ribonucleoprotein F	9.568	9697700	13132000							146060	208460
EmuJ_000749800.1	P23301	Eukaryotic translation initiation factor 5A-1	19.652	47875000	39110000	3698100	1901800	2670100	1573900	860530	704150	851250	180830	759760	584860	2682600	1009100	382710	312820
EmuJ_000750000.1	X	X	52.351					5762000						117750	51489
EmuJ_000750300.1	Q5E9D3	MICOS complex subunit MIC19	19.926	6268300	10504000	1716900	571760	7169100	10070000					315050	223690	3694000	3526700
EmuJ_000750500.1	P25786	Proteasome subunit alpha type-1	28.996	6393400	10051000	81525000	87701000		1382400				43924	64754	113170
EmuJ_000750600.1	P51946	Cyclin-H	40.133	3327700	4612400	10914000	11429000	2288800	3001700
EmuJ_000750800.1	X	X	61.977	3212000	3643000	6440600	3368600	1616200				89117	93899	33341	33711	38363	41867
EmuJ_000751300.1	Q9BZX2	Uridine-cytidine kinase 2	28.018	73415000	74018000	808790000	746250000	60613000	31738000				98732	443130	287080
EmuJ_000751600.1	Q80Y98	Phospholipase DDHD2	105.73	29913000	44429000	74674000	99040000	3848600	3698800			14604	18209	36799
EmuJ_000752000.1	P00829	ATP synthase subunit beta, mitochondrial	56.351	597730000	668730000	711990000	662120000	326490000	362760000	1181900	2296100	4758500	4482700	22859000	10731000	105010000	84091000	968850	982500
EmuJ_000752900.1	Q8C547	HEAT repeat-containing protein 5B	284.75	42073	52220	4310000	7451.9	1216400	1055500
EmuJ_000754400.1	Q7KZI7	Serine/threonine-protein kinase MARK2	117.09	714720	1112000		611990	150710	8640.7			196420	202220	18180	15045	35326	42047
EmuJ_000754600.1	Q5ZKA2	Isoleucine--tRNA ligase, mitochondrial	114.22			106690		185310
EmuJ_000755550.1	P51970	NADH dehydrogenase [ubiquinone] 1 alpha subcomplex subunit 8	20.56	32510000	53701000	55879000	58023000	41474000	38101000			49289	47798	380910	444290	4503500	5805500
EmuJ_000755700.1	X	X	19.96		2068800			2748500	1249300							542380	240970
EmuJ_000756000.1	E9PSL7	Citron rho-interacting kinase	122.73	1220300			2758000
EmuJ_000756200.1	P23919	Thymidylate kinase	34.336	9462300	11671000	111030000	105950000	2885800	2136900					88169
EmuJ_000756700.1	X	X	53.085	149010	792010	1280800	947210	6028100	3048200	768210	1579900	984260	928150	1062900	1359900	5994400	6063000	628990	646570
EmuJ_000757300.1	X	X	50.942	5165900	4283000				6479200		42792		29626			137080	156510	34486	40421
EmuJ_000757800.1	Q9D3D0	Alpha-tocopherol transfer protein-like	36.764	1884000	2686200	6049100	5121600	6842500	7475000							330750
EmuJ_000758000.1	Q9D3D0	Alpha-tocopherol transfer protein-like	36.65	9177300	6634700	976850	357110	16913000	19948000							242280	198450
EmuJ_000758100.1	Q9D3D0	Alpha-tocopherol transfer protein-like	36.735	1260200	945590			467290	316410
EmuJ_000758800.1	P09383	Hypoxanthine-guanine phosphoribosyltransferase	32.102	284830000	507750000	530300000	594090000	165830000	184740000			3674000	2361600	4122500	767430	4141100	2960500
EmuJ_000759100.1	Q3T099	Tryptophan--tRNA ligase, mitochondrial	41.198		830560	38669000	36909000	1149300
EmuJ_000759300.1	Q91W96	Anaphase-promoting complex subunit 4	87.512			1325800	1135900
EmuJ_000759820.1	X	X	33.975	1058900	1400400		4905500	815850	1151800
EmuJ_000760400.1	Q8IVF2	Protein AHNAK2	217.56	21053000	20143000	14309000	9254500	7841400	6948300	1132200	1932100	2925400	2591200	653900	488780	4299300	3268800	924960	861030
EmuJ_000761300.1	Q9WUK2	Eukaryotic translation initiation factor 4H	23.85									422870	401760	94632	92081
EmuJ_000761700.1	A4QNC6	Protein FAM136A	18.017	313910000	3681000000	4465400000	7537700000	7321300000	5875500000			7102800	482220	3589400	1705800	521460	668700
EmuJ_000762100.1	Q94514	Cytochrome c	18.167		2667300			5108900	5288700
EmuJ_000762600.1	Q5RBU8	Heterogeneous nuclear ribonucleoproteins A2/B1	37.296	81492	857880	2192200	1662500	539880				414760	142990			170810
EmuJ_000763300.1	P06198	Paramyosin	98.938	105110000	110340000	59553000	60832000	173420000	169780000	320800	308610	7545700	6436500	21942000	10536000	482250000	403730000	214370	166180
EmuJ_000763400.1	Q805F9	DNA damage-binding protein 1	146.36	2714600	1040300	63507000	60005000	99487
EmuJ_000763800.1	Q64620	Serine/threonine-protein phosphatase 6 catalytic subunit	34.545	5012000	4573500	10662000	9495100	1299300	1433700
EmuJ_000765100.1	Q5FVJ6	Seipin	27.138					1463200	2317600
EmuJ_000765200.1	Q0E908	Hillarin	94.356	1788800	1895400			4506100	6644800							89632	163240
EmuJ_000765300.1	Q0E908	Hillarin	82.887					219840	208160								36174
EmuJ_000765700.1	X	X	43.8	9717400	8197800	13058000	15659000	37614000	27876000
EmuJ_000766100.1	Q8CCN5	BCAS3 microtubule associated cell migration factor	133.22		152780	30590		55436
EmuJ_000767000.1	Q8BRF7	Sec1 family domain-containing protein 1	80.591	3296500	3060100	4312200	603930	3450300	5415000
EmuJ_000767200.1	O97555	Rab GDP dissociation inhibitor alpha	50.126	31912000	29760000	369920000	404480000	6574800	4893600			56699	50488	627020	230360		27653
EmuJ_000768000.1	X	X	20.167													779040	966610
EmuJ_000768100.1	Q06609	DNA repair protein RAD51 homolog 1	36.986			1748700	4918300
EmuJ_000768200.1	Q9W4E2	Neurobeachin	305.15	4626200	4513600	2087600	2400200	3041800	3096500
EmuJ_000768700.1	Q3UF64	RING finger and transmembrane domain-containing protein 2	44.014	3614000	4435200			7316400	4551800
EmuJ_000768800.1	X	X	62.603	2376600	2484000		863030	1139800	1885800							46087	43420
EmuJ_000768900.1	Q5XPT3	LARGE xylosyl- and glucuronyltransferase 2	67.835	15508000	17687000	2035300	2719500	10124000	9650100			92032	85601			129170	168620
EmuJ_000769800.1	Q13619	Cullin-4A	73.634			722650		688850	389530
EmuJ_000769900.1	B4F779	DCC-interacting protein 13-beta	82.279	23692000	31608000	69850000	57153000	37339000	37322000							129460
EmuJ_000770800.1	P32895	Ribose-phosphate pyrophosphokinase 1	52.118	2513200	2058400	171460000	149930000							90926	36395
EmuJ_000771600.1	Q9BXW7	Haloacid dehalogenase-like hydrolase domain-containing 5	49.469	73704000	79347000	3283000000	2673700000	48555000	47020000			235630	261960	4757300	4117200	690940	566460
EmuJ_000771900.1	D0VWQ5	60S ribosomal protein L19	36.073	7611500	22274000	34795000	35158000	4191800	18208000	465200	678410	1532900	1365900	2338900	265040	5712400	2783600	326080	220250
EmuJ_000772000.1	Q9Z265	Serine/threonine-protein kinase Chk2	56.573					1162000	4706800
EmuJ_000772300.1	Q5R507	F-actin-capping protein subunit beta	31.107	195030000	284530000	2307400000	2387700000	101480000	88398000			305470	416190	8077700	5099000	87069000	52577000
EmuJ_000772400.1	Q6NXB2	PDZ domain-containing protein 11	80.422									8575.3	8755.9			133690	149940
EmuJ_000772600.1	Q8BJ05	Zinc finger CCCH domain-containing protein 14	66.189	449580	434100							55947	41566
EmuJ_000773600.1	Q62824	Exocyst complex component 4	125.46	251050	254200	383230	428530	2237200	3281400
EmuJ_000774050.1	Q8BJT9	ER degradation-enhancing alpha-mannosidase-like protein 2	69.875	3036800	5090700	3737400		1208700	2343700
EmuJ_000774100.1	Q28CH3	UDP-N-acetylhexosamine pyrophosphorylase-like protein 1	62.401	3289000	5484400	6344400	5147900	1542300	1237100
EmuJ_000774200.1	Q9U5L1	Signal recognition particle receptor subunit alpha homolog	77.923	16588000	27450000	29588000	33309000	9734400	8853200				72312	4786.9	53546	120310	136780
EmuJ_000775100.1	Q7ZUH1	RNA transcription, translation and transport factor protein	27.267	70127000	20435000	395590000	328510000	19313000	16253000			23682		140480	190710
EmuJ_000775450.1	Q15024	Exosome complex component RRP42	29.616	7305600	12810000	6719700	11441000	4402600	5371000
EmuJ_000775500.1	P52486	Ubiquitin-conjugating enzyme E2-22 kDa	22.223					2054200	3157700
EmuJ_000775600.1	Q26619	cAMP-dependent protein kinase type II regulatory subunit	41.75	115640000	158240000	1450200000	1443600000	325650000	292920000			189320	138550	1905200	1255300	1279300	1016000
EmuJ_000776500.1	P62906	60S ribosomal protein L10a	26.362	23771000	22830000	32802000	3588500	17393000	20580000	84937	188370	349760	390630	938360	781030	10548000	6834500	92262	170830
EmuJ_000777100.1	P15178	Aspartate--tRNA ligase, cytoplasmic	58.339	31606000	29502000	44473000	36221000	6906800	4997700			133610	85751	47701	34655	767300	236150
EmuJ_000777200.1	Q66HV4	Coatomer subunit beta	113.53	30685000	30172000	11406000	6401000	28375000	30056000			21950	20809	18856		65947	73746
EmuJ_000779000.1	X	X	37.513			17059000	6916100	6816000	9029600
EmuJ_000779100.1	Q9VLJ9	39S ribosomal protein L51, mitochondrial	22.346			1048500	492870		191830
EmuJ_000779500.1	P63088	Serine/threonine-protein phosphatase PP1-gamma catalytic subunit	37.361	3645400	4988900		225750		169320							107620
EmuJ_000780000.1	Q9CY16	28S ribosomal protein S28, mitochondrial	30.227	1255100	175890	2596600	1768900					37278	34981	30357			27265
EmuJ_000780100.1	Q6AY53	Deoxyhypusine synthase	42.62	694690	809280	125130000	74189000
EmuJ_000780300.1	Q96ER3	Protein SAAL1	52.769					2577400	2922800
EmuJ_000780400.1	Q7ZV68	Vacuolar protein sorting-associated protein 29	23.498	83695000	79415000	142880000	109200000	7588400	6729800			315990	217080	74654	57020
EmuJ_000780600.1	P42669	Transcriptional activator protein Pur-alpha	34.995	403070	242330											738510	745040
EmuJ_000780800.1	X	X	48.748	1503500	3426100	278340	3158900	1339700	6235400		259410	585670	418910	392100	340770	1463000	1808500	64469	142700
EmuJ_000781400.1	Q91Z80	Liprin-alpha-4 (Fragment)	184.75	148920	131380					17204	21245	41582	76370
EmuJ_000781500.1	B5X4E0	Calumenin-B	37.119	461510000	429640000	385360000	348840000	39494000	33372000			2043600	1644800	114240	94107	222090	423860
EmuJ_000781900.1	Q8VEE0	Ribulose-phosphate 3-epimerase	25.589			17119000		4587400	3120700
EmuJ_000782400.1	Q3T0F4	40S ribosomal protein S10	18.4	116680000	111170000	237410000	221610000	67822000	113480000	1019800	2252200	9405000	4560000	4112300	1260900	23100000	7269900	760970	1537400
EmuJ_000785000.1	X	X	55.009	2760300	2707800			2515300	1751800	100330	252850	257970	230140	66806	39872	15432000	10010000
EmuJ_000785300.1	X	X	91.556	49974	443290			21607000	571410
EmuJ_000785600.1	P79781	Ubiquitin-40S ribosomal protein S27a	17.444	47690000	52889000	99859000	67966000	157850000	161420000	7394200	18407000	6584700	970190	16637000	16777000	101800000	82461000	8627900	6200600
EmuJ_000785700.1	O43080	N-alpha-acetyltransferase 38, NatC auxiliary subunit	10.651	12285000	2628500		46782000	560950
EmuJ_000786200.1	Q92890	Ubiquitin recognition factor in ER-associated degradation protein 1	32.585	9278300	10047000	6715500	3877600				53993	63830	246780						11555
EmuJ_000786800.1	P54680	Fimbrin	68.673	3327800	4000500	1734300	2684000	3289800	3245400				25339	194520	185680	5588100	4050400
EmuJ_000787400.1	X	X	63.3	3956100	5476900	326340		6704800	10078000							89151	112450
EmuJ_000787700.1	X	X	28.07	22771000	10802000	56367000	70608000	138480000	142680000	67417	161200			43388000	26575000	109880000	126430000	62478
EmuJ_000787900.1	Q9VK45	Serine/threonine-protein kinase Tor	362.02	7991000	6108900	195430	26977000	1061000	1100500
EmuJ_000788200.1	Q6DIP3	E3 ubiquitin-protein ligase RNF126	28.665	7552600	7011300	7792600	4197700		8036200
EmuJ_000788300.1	Q0P4H0	tRNA-specific adenosine deaminase 2	18.27	5277300	8538000	6264100	5890900	10165000	20493000
EmuJ_000788700.1	Q5ZMW3	Apoptosis inhibitor 5	57.984	6997400	5786100	243540	77045	15002000	19754000
EmuJ_000789550.1	P0C218	Probable ATP-dependent RNA helicase DDX20	73.021		449520	4626700	5444200	313820	275720							37546
EmuJ_000789900.1	Q95327	Beta-mannosidase	108.07			33685000	20065000	1933600	1144600			21552	57870	386750	62876	236740	111050
EmuJ_000790100.1	P11505	Plasma membrane calcium-transporting ATPase 1	143.17					151630	176360							28492
EmuJ_000790200.1	P83205	Cathepsin B	38.954	215760000	230370000	1501900000	1270300000	141750000	180500000	83669	159840	2171400	2135600	10569000	1764100	6234300	5587300	152450	167930
EmuJ_000790300.1	P07688	Cathepsin B	37.393	1746200					1024300			65972				85905
EmuJ_000790600.1	O17583	Protein lin-10	92.273			468470	2905500		136430
EmuJ_000790800.1	O70351	3-hydroxyacyl-CoA dehydrogenase type-2	31.784									79123
EmuJ_000791400.1	P34473	Uncharacterized protein F58A4.6	33.808				1876000
EmuJ_000791700.1	P0CB50	Peroxiredoxin-1	21.475	4167000000	4377400000	26016000000	21921000000	2239300000	1562900000	5616400	9410700	73161000	57392000	27033000	3687300	103620000	67974000	8161300	6551100
EmuJ_000792350.1	O43172	U4/U6 small nuclear ribonucleoprotein Prp4	54.351			8116500	7166500	228800
EmuJ_000792800.1	A0A0B4GU97	Hydroxynaphthalene reductase-like protein Arp2	34.585	194970000	220820000	13874000	20446000	9543800	12286000			326620	233500	31023			28623
EmuJ_000793100.1	Q9UHR5	SAP30-binding protein	38.85	4059500	12714000	591510	155010	176900						314950
EmuJ_000793400.1	Q61655	ATP-dependent RNA helicase DDX19A	55.132	6436400	1012800	12283000	13908000	13846000	14220000							304490	124210
EmuJ_000793800.1	Q291L4	Cysteine--tRNA ligase, cytoplasmic	96.089	283090	955680	3681300	4104000		324310		18628						76861
EmuJ_000795010.1	Q9JLA3	UDP-glucose:glycoprotein glucosyltransferase 1	190.33			2577300	2457900
EmuJ_000795100.1	O75182	Paired amphipathic helix protein Sin3b	179.76	165650	222640	3246400	1175200		266810
EmuJ_000795200.1	Q4R5M3	Protein arginine N-methyltransferase 5	71.775			2071800
EmuJ_000795500.1	Q9CX56	26S proteasome non-ATPase regulatory subunit 8	30.584	52298000	53841000	138990000	114860000	23393000	21256000			180770	159790	88249	60160	110650	84120
EmuJ_000795600.1	P28340	DNA polymerase delta catalytic subunit	128.91				598240
EmuJ_000795900.1	O97725	NADH dehydrogenase [ubiquinone] 1 alpha subcomplex subunit 12	16.573	39524000	41566000	9326900	22220000	6027700	17833000			207780	174830	326050	125560	464470	461650
EmuJ_000796000.1	E2AXC7	Lys-63-specific deubiquitinase BRCC36	25.877	26727000	28701000	46002000	37545000
EmuJ_000796200.1	Q7ZWF0	mRNA export factor	39.973	3219900	6403000	14830000	6390800	1497700	1374100
EmuJ_000796400.1	Q9H6T3	RNA polymerase II-associated protein 3	48.596		568710	584810	913730
EmuJ_000796600.1	Q86U10	60 kDa lysophospholipase	79.614	33317000	39277000	19712000	17378000	27091000	25141000			54247	60186			48093	134010
EmuJ_000797100.1	Q9BG99	Three-prime repair exonuclease 1	30.787					3889400	2173200
EmuJ_000797200.1	Q5ZJ85	U4/U6 small nuclear ribonucleoprotein Prp3	70.623					482370				8397.1	55807	117690	284320
EmuJ_000797800.1	Q9H987	Synaptopodin 2-like protein	50.631		530550											758930	702220
EmuJ_000798700.1	P12026	Acyl-CoA-binding protein	9.8474											152310
EmuJ_000798800.1	Q5EA45	FAD-dependent	53.77					356800	201810
EmuJ_000799500.1	Q54NE6	Probable phosphoglycerate mutase	33.59	7075000			1843700	977720						126890	197900	437210	744100	115010	79147
EmuJ_000799600.1	Q9D8N6	Protein lin-37 homolog	27.69	3168800	2992200	1844900	1427700	818220	1062900
EmuJ_000799800.1	A4QPH2	Putative phosphatidylinositol 4-kinase alpha-like protein P2	291.64	821610	189810
EmuJ_000800600.1	P97494	Glutamate--cysteine ligase catalytic subunit	81.872	4746700	9428300	439580000	370940000							76586	67198
EmuJ_000800800.1	Q2HJG2	Poly(U)-binding-splicing factor PUF60	55.437	3794200	4658400	24334000	16266000	5803400	8222500			1373300	2252000	5017100	3300000	4647700	3362400
EmuJ_000801200.1	P62498	Eukaryotic peptide chain release factor subunit 1	49.709			2376100	2272400	5060200	6642700								101890
EmuJ_000801400.1	Q7SXW6	Actin-related protein 2-A	44.332	179350000	245730000	698030000	689900000	36228000	34863000			703720	916070	3589800	2695400	17067000	14333000
EmuJ_000801500.1	Q9R062	Glycogenin-1	104.98			292470	212070	398630	587010						22035	111010	41279
EmuJ_000801600.1	Q8I1F4	rRNA 2'-O-methyltransferase fibrillarin	34.308	5810000	4802400	10030000	10208000	16090000	8355000	74184	151430	606510	647650	154970	101080	495930	209110	281700	281160
EmuJ_000801700.1	Q9P7N4	tRNA-specific adenosine deaminase subunit tad3	48.743					2404200	661010
EmuJ_000802600.1	Q9JID1	Programmed cell death protein 4	55.489	756360	621700	1128500	7353000
EmuJ_000803000.1	O97593	Structural maintenance	138.83			19039	58239
EmuJ_000803300.1	Q9Z0Y1	Dynactin subunit 3	19.599	35377000	58666000	214950000	260020000	37796000	69924000
EmuJ_000803400.1	X	X	10.415	40940000	48868000	13519000	8290300	11166000	11475000	1591300	2005200	357640	332420	1431200	1087700	8129000	9116900	102400	671270
EmuJ_000803500.1	Q1RMW1	NEDD8-conjugating enzyme UBE2F	21.545	36207000	33658000	23280000		2582200	2516800			245270	185300	76916
EmuJ_000804700.1	Q922J3	CAP-Gly domain-containing linker protein 1	47.145	721890	1022900	9059300	8584600
EmuJ_000804800.1	O42184	CAP-Gly domain-containing linker protein 1	68.841	55757000	40011000	85625000	64597000		106150			442440	128030	45240	122180
EmuJ_000804900.1	Q03147	Cyclin-dependent kinase 7	42.425	200750	360900
EmuJ_000805200.1	O15945	Aryl hydrocarbon receptor nuclear translocator homolog	70.648				473810
EmuJ_000805600.1	Q9EPC1	Alpha-parvin	43.43	22464000	33303000	90503000	100970000	32910000	28825000							191270
EmuJ_000806400.1	Q3URD3	Sarcolemmal membrane-associated protein	88.671	3216000	4004700	813360	11075	2403900	1937200								47825
EmuJ_000806900.1	Q2HJ60	Heterogeneous nuclear ribonucleoproteins A2/B1	31.24	453190	795590	1434200	854900					990960	923230	277120		92064	158940
EmuJ_000807100.1	P48810	Heterogeneous nuclear ribonucleoprotein 87F	32.049		1608600	5552900	5064500	1183600	888270	82034	127360	552080	418490	257710				146060	76218
EmuJ_000807600.1	Q14974	Importin subunit beta-1	101.49	7428000	7027300	7491200	7072600	113990000	120230000							43618	43286
EmuJ_000807900.1	Q4R379	Ras-related protein Ral-B	23.068	15645000	8299900			4897300	3024500							2591200	1898300
EmuJ_000808300.1	Q69ZT9	TBC1 domain family member 30	84.066	200730				35059
EmuJ_000808450.1	Q17LR9	Mediator	23.044	10678000	15715000	33112000	25519000	6806500	6684300
EmuJ_000808800.1	O75400	Pre-mRNA-processing factor 40 homolog A	91.144			10321000	10268000	870710	658020			68859	78240	707970	782990	172020	159580		30498
EmuJ_000809400.1	Q29HY3	Cdc42 homolog	21.83	16930000	190830000	305550000	284750000	286420000	249530000			1140300	1106600	1667400	207340	3582400	1244000
EmuJ_000809800.1	Q9DFS6	Eukaryotic translation initiation factor 4E-1A	22.884	262480000	323300000	236410000	202230000	35904000	47238000			184020	152440	247390	177980	1253200	1082500
EmuJ_000809900.1	Q9ESJ4	NCK-interacting protein with SH3 domain	78.929					554930	397770							139460
EmuJ_000810600.1	X	X	41.382					1976100	1655300					61020	126320	4557200	3735800
EmuJ_000810900.1	Q3TZZ7	Extended synaptotagmin-2	87.457					4221400	3772400
EmuJ_000812400.1	Q8K1X1	WD repeat-containing protein 11	145.57	3053100	954560	1366400	947570	595430	762000
EmuJ_000813000.1	X	X	32.695	915710	1544500					293570	921880	1132200	1089300					147750	89299
EmuJ_000814400.1	Q504N0	Carboxypeptidase A2	48.197									37164	28197	191580	256220
EmuJ_000814800.1	Q5ZIZ2	SET and MYND domain-containing protein 5	47.993			16304000	10087000
EmuJ_000815200.1	X	X	171.52					188770								21440	27194
EmuJ_000815600.1	Q62383	Transcription elongation factor SPT6	187.88	350540		5050000
EmuJ_000816300.1	Q6ZPY2	Protein SMG5	128.83	225210		2116400		1067000	590830
EmuJ_000817100.1	P97433	Rho guanine nucleotide exchange factor 28	109.83	1467000	1272600	1978400	1331100	348950	718080			43168	38182			1112100	196770
EmuJ_000817300.1	Q9QXG4	Acetyl-coenzyme A synthetase, cytoplasmic	77.73	448670
EmuJ_000817700.1	Q5F3N9	Protein ILRUN	27.465	3564700	3698500	27754000	18897000	3315100	6176700
EmuJ_000817900.1	Q8R344	Coiled-coil domain-containing protein 12	22.779										101690
EmuJ_000818100.1	P53590	Succinate--CoA ligase [GDP-forming] subunit beta, mitochondrial (Fragment)	46.641			1587300	847590
EmuJ_000818400.1	O95487	Protein transport protein Sec24B	124.85	2298600	1461000	63444000	44528000	1804400	276270					31366		75584	63379
EmuJ_000818500.1	Q80TL7	Protein MON2 homolog	92.199	650570	580420			1913400	2270100
EmuJ_000819200.1	P09417	Dihydropteridine reductase	32.706	24063000	28451000	2712800	9237600	996070	2524800
EmuJ_000820500.1	Q924I2	Mitogen-activated protein kinase kinase kinase kinase 3	191.61		31091				72346							35568
EmuJ_000820700.1	P67962	Casein kinase I isoform alpha	44.273			291100	367220
EmuJ_000820900.1	Q3ZC89	Methionine aminopeptidase 2	50.829							21825	27718	16455	15637					23591	37522
EmuJ_000821300.1	P62251	40S ribosomal protein S16	58.124	15388000	14659000		13082000	20608000	6540700			517830	441100	752410	1053400	2226700	2158700
EmuJ_000822700.1	Q5M868	Non-lysosomal glucosylceramidase	112.28					237090	357340
EmuJ_000823100.1	O43290	U4/U6.U5 tri-snRNP-associated protein 1	95.542					368920		36016		117840	220810	116800	24154		135750
EmuJ_000823600.1	E1C6Q1	Pachytene checkpoint protein 2 homolog	59.295			2243800	446100
EmuJ_000824000.1	Q90935	Neuroserpin	45.367	2101300	1252400			1454900	1403600
EmuJ_000824400.1	P82198	Transforming growth factor-beta-induced protein ig-h3	73.432		1206000
EmuJ_000825200.1	Q69ZN7	Myoferlin	231.13	13377000	10634000	47341000	45548000	20311000	19811000		10533			39294	74488	2978900	2634900
EmuJ_000825400.1	Q6NZ07	Nicalin-1	69.52	11624000	9767700		1097600	7746400	11391000			35249					116000
EmuJ_000825450.1	X	X	41.116	90400000	89446000	327840000	298230000	45351000	42849000
EmuJ_000825650.1	Q5F3A6	Ubiquitin thioesterase	36.161	7701200	1802300	1303800		15069000	1563400								103320
EmuJ_000826400.1	Q9CQW1	Synaptobrevin homolog YKT6	35.683	2011100	1526700		4253400	44517000	46185000						381440	1888600	1038800
EmuJ_000826700.1	Q94757	T-complex protein 1 subunit alpha	59.539	46043000	52696000	1332200000	1247300000	6524200	7878000			108440	135060	1622300	445940	152240	111440
EmuJ_000826900.1	Q659X0	Alpha-(1,6)-fucosyltransferase	62.238	1859700	2313900			1213800	1802000
EmuJ_000827100.1	X	X	13.058	17569000	12162000	561570	472700	4351700	3591100			90639	85003	177960	128940	844680	729820
EmuJ_000827550.1	O22797	Glycolipid transfer protein 1	23.875	23533000	20893000				1094900
EmuJ_000827800.1	Q8R087	Beta-1,4-galactosyltransferase 7	34.188	807020	1090700			504930	213680
EmuJ_000828050.1	O95359	Transforming acidic coiled-coil-containing protein 2	42.745			116890000	85970000
EmuJ_000828200.1	Q9CWK8	Sorting nexin-2	44.615	41517000	40220000	83369000	75102000	115370000	123960000			75660	241330	301260	216690	1297100	610330
EmuJ_000828300.1	P49961	Ectonucleoside triphosphate diphosphohydrolase 1	44.574					525890
EmuJ_000828400.1	A0JPA0	Metal transporter CNNM4	98.803	4714300	5431400		1551100	5333800	4643800							256750	282030
EmuJ_000828500.1	Q5NCF2	Trafficking protein particle complex subunit 1	15.55	21844000	29628000	119050000	92589000	950700	1405900
EmuJ_000828900.1	Q5SQX6	Cytoplasmic FMR1-interacting protein 2	142.84		126940			1419900	1060400
EmuJ_000830600.1	P35611	Alpha-adducin	93.36	102300000	108290000	37938000	31189000	10475000	10596000		25184	652170	863080	825500	690410	13587000	10143000	56782	26524
EmuJ_000831300.1	Q86US8	Telomerase-binding protein EST1A	145.82			687150		121280	90071
EmuJ_000831400.1	Q54PF3	COP9 signalosome complex subunit 5	39.322	227020000	278430000	715060000	636820000	19909000	25836000			350630	458820	254010	194710
EmuJ_000832000.1	Q9JHU4	Cytoplasmic dynein 1 heavy chain 1	535.19	7907700	8580600	10311000	13887000	3153300	3049400			11635	22162	20524	9978.9	113420	64469
EmuJ_000832300.1	Q7TQH0	Ataxin-2-like protein	80.809				50368		36995			149870			124890
EmuJ_000832400.1	Q5NVK5	Geranylgeranyl transferase type-2 subunit alpha	70.022	1221800	698510	296100	190620	1670900	1072700
EmuJ_000832900.1	Q9XSL6	Disintegrin and metalloproteinase domain-containing protein 28	114.49	61256				153660	49459
EmuJ_000833100.1	A5A761	Sideroflexin-1	35.938	2567800	11517000			4227300	4285800					101990		523340	456760
EmuJ_000833400.1	Q9XSK2	CD63 antigen	27.778						4108100							198580	274880
EmuJ_000833900.1	Q8VCM4	Lipoyltransferase 1, mitochondrial	46.449					278670	352950
EmuJ_000834300.1	Q3SYV5	Tetraspanin-33	24.897	9089600	11432000			34789000	20265000							939770	218440
EmuJ_000834700.1	Q9H4I3	TraB domain-containing protein	50.375	9448900	13025000	252630	183690	50319000	28155000
EmuJ_000835500.1	P53014	Myosin, essential light chain	31.93	13977000	11549000	39881000	44769000	75441000	61560000			1089700	1650400	1977100	2041300	357640000	176000000	46446
EmuJ_000836000.1	X	X	48.1	245170	595730	7215300	899620
EmuJ_000836300.1	Q0E908	Hillarin	95.102	11414000	8197900	16526000	6879400	4671000	5381600					118540	194060	6365100	5727000
EmuJ_000836500.1	P51610	Host cell factor 1	128.08								12323		14270
EmuJ_000837200.1	Q6ZQ58	La-related protein 1	132.09	825100	862420	755970	1019400	87532		13168	31583	99077	91662	28366	23802	36768	22140	19561
EmuJ_000837400.1	B7ZC77	Catenin alpha-2	64.411					257740	196420
EmuJ_000837800.1	Q93Y01	Ubiquitin carboxyl-terminal hydrolase 9	86.019	30709000	35265000	17314000	12481000	26743000	29060000								38188
EmuJ_000839400.1	Q8T3L6	Probable malonyl-CoA-acyl carrier protein transacylase, mitochondrial	40.226	570660	596160	5017800	6330800	18959000	13055000								472390
EmuJ_000839900.1	P49963	Signal recognition particle 19 kDa protein	12.085	322360000	323380000	794400000	454450000	46772000	31778000			2597000	2538100	1757100	648040	2048800	2105500
EmuJ_000840050.1	O60503	Adenylate cyclase type 9	131.83					226220	206350							40087
EmuJ_000840300.1	X	X	10.114	1523000	1244100	501580			3056600
EmuJ_000840600.1	Q5SSI6	U3 small nucleolar RNA-associated protein 18 homolog	47.279			3670600	3877300
EmuJ_000841300.1	O46037	Vinculin	104.31	1744800	925780	22339000	30012000	26394000	26323000					87535
EmuJ_000841500.1	O60841	Eukaryotic translation initiation factor 5B	99.377	1381900	1386900	7312900	9414300	597300	524370			23919	54173	30133	10862	43194	29763
EmuJ_000842600.1	Q2PFW9	RNA-binding protein Nova-1	51.418	14076000	9341900	15259000	16751000	9069300	7392000							197730	140710
EmuJ_000843300.1	Q8R146	Acylamino-acid-releasing enzyme	91.088	1566700	989760	6572500	7057300						17139
EmuJ_000843500.1	Q07130	UTP--glucose-1-phosphate uridylyltransferase	57.019	2999100	1478300	78199000	74950000	1971300	1265600					336840	465400	251800	132040	130710	210480
EmuJ_000843600.1	O70152	Dolichol-phosphate mannosyltransferase subunit 1	27.088	3118200				9585500	8701100
EmuJ_000843900.1	Q9GKE7	H(+)/Cl(-) exchange transporter 5	88.654		879660			1218600	1709400
EmuJ_000844100.1	P62083	40S ribosomal protein S7	20.779	40669000	45204000	126940000	98232000	50178000	41447000			257190	382740	1984100	1804200	5022800	5246400
EmuJ_000844300.1	A6QPF8	Transmembrane protein 120B	42.464					10736000	8780600							311940	159300
EmuJ_000844600.1	Q03601	RING finger protein nhl-1	78.836	1647400	630340	2237900			369390				65904			547800	532820
EmuJ_000844700.1	Q8K3J1	NADH dehydrogenase [ubiquinone] iron-sulfur protein 8, mitochondrial	23.387	14277000	50993000	8878200	10001000	7545900	8834600			77762		76395	114810	2474400	1790700
EmuJ_000845900.1	P28660	Nck-associated protein 1	143.42	227240	165150		9051.4	677340	857740							218150
EmuJ_000846200.1	X	X	47.539			2074500	1209900	1013400	1146100				665590
EmuJ_000846350.1	Q8C120	E3 ubiquitin-protein ligase SH3RF3	31.458		2973000	14439000	34664000	816090	1409300
EmuJ_000846400.1	P85968	6-phosphogluconate dehydrogenase, decarboxylating	54.032	35489000	33819000	248570000	232590000	37078000	38653000			133310	48631	204460	143040	134040	192700
EmuJ_000846700.1	Q6X862	Protocadherin-11 X-linked	171.28	205030
EmuJ_000846900.1	G3I6Z6	Neurogenic locus notch homolog protein 1	62.162					1833200	2263800								68217
EmuJ_000847300.1	Q9QZ08	N-acetyl-D-glucosamine kinase	37.219				4023900	10711000	8817500
EmuJ_000847400.1	P46508	ATP-dependent zinc metalloprotease YME1 homolog	71.276	4166600	1833500			1899500	2580800
EmuJ_000848300.1	X	X	83.975	456910			10785000		150730	109940	281990	42168	40553	26440	18533	84646	161680	46574	17667
EmuJ_000849000.1	Q00963	Spectrin beta chain	268.16	195690000	259950000	130700000	128090000	25693000	27549000	4561.2	15767	923520	762450	1505600	1430600	24916000	21794000	6707.4
EmuJ_000849200.1	Q6PEI7	CTP synthase 1	73.671	268520	302420	11299000	13245000	1969400	1431800
EmuJ_000849600.1	X	X	30.942	77696000	74933000	18881000	33751000	51101000	38924000			1776500	809480	4844500	2603200	3999400	2707300
EmuJ_000849700.1	Q91WC0	Actin-histidine N-methyltransferase	57.809		777770	17966000	15775000	1956800	2263900
EmuJ_000849800.1	A3KPP3	Ran guanine nucleotide release factor	21.734	42016000	42924000	7382100
EmuJ_000850200.1	Q177A7	Mediator	38.166					301920
EmuJ_000850700.1	P62902	60S ribosomal protein L31	16.828	14423000	15388000	28362000	6032200	21930000	20427000		301150	2429900	2616000	1208200		13224000	5933600
EmuJ_000850900.1	Q5QNQ6	Oxysterol-binding protein 2	86.775	4366800	3808700	36792	4330000	2813500	2490300			18577	17780	17047		115560	122430
EmuJ_000851000.1	Q96DZ1	Endoplasmic reticulum lectin 1	60.294	8772800	6909800	2588300		7498300	4475900			37132	33930		25113	266810	194590
EmuJ_000851100.1	P60122	RuvB-like 1	50.577	58419000	59442000	429220000	281200000	10522000	9200400			575290	795600	890130	873450	178120	304990
EmuJ_000851500.1	Q90512	Dihydrolipoyllysine-residue succinyltransferase component	47.42	1210500	962820	1503800	1409900							696350	519650	879350	1100900
EmuJ_000851600.1	Q16891	MICOS complex subunit MIC60	70.157	5088000	9492400	3184500	1688200	3628200	4131800							1305500	1163200
EmuJ_000851900.1	Q9WVK4	EH domain-containing protein 1	63.523	109360000	103880000	336530000	343920000	265370000	218630000			410960	420100	1482700	1218600	4013500	3624700
EmuJ_000852100.1	Q8VBT0	Thioredoxin-related transmembrane protein 1	29.63	5331900	5745200			23913000	21822000							499010	557720
EmuJ_000852200.1	Q9JMC1	Phosphatidylinositol 4,5-bisphosphate 5-phosphatase A	66.017	845440	1134400	14753000	12546000	112300
EmuJ_000852300.1	Q9VSH4	Cleavage and polyadenylation specificity factor subunit 6	48.253										51569			135110
EmuJ_000852900.1	Q28BS0	Zygotic DNA replication licensing factor mcm3	77.589	491540	321570	11417000	6811500
EmuJ_000853000.1	Q8R1Q9	Ribokinase	40.884		3317400	7496700	6435000	12889000	11724000
EmuJ_000853200.1	P51116	Fragile X mental retardation syndrome-related protein 2	64.373	19511000	15069000	135850000	107650000	7606900	5657400			104200	45147	179730	85313	121830
EmuJ_000854000.1	Q8K157	Galactose mutarotase	44.881			1194800	868200
EmuJ_000854100.1	Q13438	Protein	68.607	3148300	2007700	415540	187640	1404200	1668200								34662
EmuJ_000854200.1	X	X	13.028		48782000			4535300	6943100		965030	844270	23969000	615090		3161000		1951600	372160
EmuJ_000854500.1	Q5VUM1	Succinate dehydrogenase assembly factor 4, mitochondrial	9.5866	6485000	2786300					158300	252770			1999500	304760	3050000	3477900	407610	306840
EmuJ_000854700.1	Q5ZJH6	Serine/threonine-protein kinase ULK3	68.381			113160
EmuJ_000855000.1	Q27245	Putative aminopeptidase W07G4.4	60.484				757700
EmuJ_000855050.1	Q5EB68	Adenylate kinase isoenzyme 6	29.167	63044000	63723000
EmuJ_000855100.1	B1AZI6	THO complex subunit 2	173.03					88215				144820	73342
EmuJ_000855200.1	P0CT62	40S ribosomal protein S30-A	14.71	221320000	213690000	87422000	92152000	523490000	427470000	82045000	132400000	205130000	239960000	30525000	27510000	196460000	190910000	55307000	67194000
EmuJ_000856100.1	Q7PKQ5	Alpha-actinin, sarcomeric	110.57	21516000	22421000	348900000	317070000	4729700	7326100			84987	95848	2798000	1655100	22155000	17791000
EmuJ_000856800.1	Q4R4R4	PRA1 family protein 3	18.107		17065000			19528000	27736000							500370	460630
EmuJ_000856900.1	Q6ITC7	40S ribosomal protein S13	17.281	37395000	22843000	13705000	7041000	20013000	17591000	753480	438380	2809800	3018300	4938000	3761400	4174400	4487100	370590	418040
EmuJ_000857000.1	Q86WG5	Myotubularin-related protein 13	286.4		67363
EmuJ_000857100.1	A7RV13	Proteasome assembly chaperone 1	27.725	2024800	1594900	7580800	6911800	2154100	3821200
EmuJ_000858600.1	X	X	52.029			2925000		3103000	2124700			11752		1062300	695430	838830	1023800
EmuJ_000858900.1	F1M775	Protein diaphanous homolog 1	119.91	7508400	6180400	34070000	22643000	8555700	7920600		21950	121590	149280	160660	65530	585430	449340
EmuJ_000859400.1	Q6TEN1	Ras-related protein Rap-1b	20.806	84293000	93766000	21263000	19110000	21992000	15676000	312010	233490	125970	295160			5435800	7023600	337250	270850
EmuJ_000859700.1	Q9VEN1	Filamin-A	253.1	10910000	11421000	4063000	1544300	4231600	3973700	94073	202720	406010	379260	6577800	4024100	118170000	87401000	169460	198300
EmuJ_000860000.1	X	X	15.374	47217000	1860100	24869000	18762000	5883900	7498000
EmuJ_000860100.1	Q8K0V4	CCR4-NOT transcription complex subunit 3	77.574	6717600	579760	2023000	1890700	195020	4526000
EmuJ_000860300.1	Q28346	60S ribosomal protein L4	50.986	8939200	10197000	4679100	5868000	5810300	3956300					274750	273580	6234700	5885400
EmuJ_000861700.1	P62282	40S ribosomal protein S11	16.976	22054000	12770000	38520000	9453500	13836000	8382500	184190	424480	4362100	3922500	7558700	7247500	19478000	12797000	371650	338770
EmuJ_000862200.1	P26675	Protein son	198.84	604160	598950			62668	200050					60160		561110
EmuJ_000862700.1	Q8CGF7	Transcription elongation regulator 1	131.8	3343100	2860300	2938900	5372500		729430			273800	131590		50852		494400
EmuJ_000863000.1	B2GUE2	Leucine-rich repeat flightless-interacting protein 2	55.686			37103	10650000
EmuJ_000863100.1	X	X	10.035	71618000	125470000	132570000	177270000	53216000	131990000			387150	484760	220830	603680		2794000
EmuJ_000863200.1	O60499	Syntaxin-10	30.926					128690	8442700
EmuJ_000863500.1	Q7Z3C6	Autophagy-related protein 9A	102.98														180200
EmuJ_000864800.1	P12812	Major egg antigen	39.012						325950							818670	219540
EmuJ_000864950.1	P21670	Proteasome subunit alpha type-4	29.363	14667000	13676000	130100000	123360000		3237500								78572
EmuJ_000865100.1	O60306	RNA helicase aquarius	190.03				426010												7368.7
EmuJ_000865200.1	Q6AY85	UDP-N-acetylglucosamine transferase subunit ALG14 homolog	23.222	1335100	1012700			3232400	782690
EmuJ_000865300.1	P13060	Eukaryotic translation elongation factor 2	94.061	35828000	34437000	107310000	104780000	9945900	12092000	22505		85149	126770	429020	377790	756400	337710		30966
EmuJ_000865500.1	X	X	36.565													246910	144630
EmuJ_000865600.1	X	X	50.308													160060	527710
EmuJ_000865700.1	X	X	71.305								26338							23971	24013
EmuJ_000865900.1	P20070	NADH-cytochrome b5 reductase 3	36.255	397630000	373390000	432770000	370560000	664610000	775420000			1201900	993910	573230	491230	12506000	11459000
EmuJ_000866000.1	P62309	Small nuclear ribonucleoprotein G	8.6709	72432000	70347000	352870000	312180000	18774000	18850000	2419100	3110600	6028200	5996000	8046200	7122100	9278800	7235700	1602000	2063500
EmuJ_000866100.1	P61009	Signal peptidase complex subunit 3	20.484	9955400	10700000			13004000	7090500
EmuJ_000866600.1	Q12931	Heat shock protein 75 kDa, mitochondrial	78.846	77309000	234930000	570380000	585930000	69632000	93930000			1175800	985170	811230	785840	970820	666780
EmuJ_000867700.1	Q58DG6	F-box/LRR-repeat protein 20	52.179	5735100	6449100			11548000	12620000								79278
EmuJ_000870200.1	P09623	Dihydrolipoyl dehydrogenase, mitochondrial	52.505	118520000	229210000	356720000	289710000	469770	413360			1120700	887340	2069700	491540	3639000	3235700		94243
EmuJ_000870300.1	X	X	67.399	47861000	53029000	21757000	47553000	122970000	135480000			472640	507610	135050		1458400	1695100
EmuJ_000871100.1	Q9JHS3	Ragulator complex protein LAMTOR2	13.842	15441000	16550000			6640500	11289000
EmuJ_000871200.1	P49586	Choline-phosphate cytidylyltransferase A	41.772	41764000	46324000	14865000	10765000	35901000	38146000			170810	106490				69322
EmuJ_000871600.1	Q7T3H1	Dynactin subunit 2	44.082	121230000	176070000	675110000	661760000	122370000	119800000			679460	379310	1800100	1561300	9763400	6549000
EmuJ_000872100.1	Q3T0K2	T-complex protein 1 subunit gamma	58.828	51633000	62366000	1483800000	1474100000	29027000	33224000					1550100	1294000	347800	190230
EmuJ_000872400.1	Q9Z2X3	26S proteasome non-ATPase regulatory subunit 10	25.708			39900000	54217000
EmuJ_000872800.1	A4FUB8	Transmembrane protein 115	39.571	1208700		5232800		3062700	2731500							682540	825870
EmuJ_000873100.1	Q6NVR1	Alpha-endosulfine	17.664	1912900															165130
EmuJ_000873600.1	Q8LGG8	Universal stress protein A-like protein	18.556	7844000	10245000			2020700	1505000			1074300	548860		76177
EmuJ_000873800.1	X	X	16.885	19725000	15530000		1989100	5215700	6524000						111720		296630
EmuJ_000874100.1	Q6ZM63	GPN-loop GTPase 3	33.093			2684500		4701300	1356100
EmuJ_000874200.1	Q7L5D6	Golgi to ER traffic protein 4 homolog	35.904	1285100	190100		2671700	196430	166290
EmuJ_000874500.1	Q14746	Conserved	81.794	577710	1715900			665410	154060
EmuJ_000875100.1	P35565	Calnexin	63.637	623120000	707870000	324190000	300320000	519750000	525000000			2142800	1404200	1105900	712560	15898000	12262000
EmuJ_000875300.1	Q6U7I1	Ubiquitin carboxyl-terminal hydrolase 7	144.64	12092000	12942000	101350000	120540000	8464600	5088700					177190	130620	140260	144620
EmuJ_000875600.1	Q06190	Serine/threonine-protein phosphatase 2A regulatory subunit B'' subunit alpha	102.3													375830	309970
EmuJ_000875800.1	E7FBU4	MMS19 nucleotide excision repair protein homolog	119.07					2042500	899750
EmuJ_000876600.1	Q56K10	40S ribosomal protein S15	17.172	4057100	5297300	47032000	31529000	56620000	55876000	2148400	5577200	2448700	2915100	21146000	26337000	91745000	111370000	450140
EmuJ_000876700.1	Q69ZF3	Non-lysosomal glucosylceramidase	110.2	85520000	113540000	1020100000	910570000	27892000	18833000	107240	119720	1484300	1732300	2151900	1142700	3008700	2440000	201320	134060
EmuJ_000876800.1	P48553	Trafficking protein particle complex subunit 10	172.97	376480	308150	2991900	3383100	787260
EmuJ_000877200.1	Q0VCA5	Deoxynucleoside triphosphate triphosphohydrolase SAMHD1	61.564			1594400	715760	1336600	3387300
EmuJ_000877400.1	P60900	Proteasome subunit alpha type-6	27.714	12114000	7014700	22731000	26533000		1209500									52924
EmuJ_000877700.1	X	X	16.004	27824000	31716000			68762000	72236000	4592700	8458600	15875000	15451000	1060000	351570	14485000	12972000	6514200	7641800
EmuJ_000877900.1	P62754	40S ribosomal protein S6	27.867	46148000	34015000	79469000	50818000	9406000	8464800	887430	1340700	1568600	1330000	21152000	34534000	26704000	23558000	815890	751980
EmuJ_000879100.1	Q58DN4	Protein phosphatase methylesterase 1	50.199			1108900
EmuJ_000879300.1	Q9VAI1	Complex I intermediate-associated protein 30, mitochondrial	42.472	1453200					841420								144040
EmuJ_000879800.1	Q5RCG9	Prefoldin subunit 3	24.027	25443000	25548000	119200000	99849000					44641	40423	195380
EmuJ_000879900.1	Q94KD8	Probable beta-D-xylosidase 2	92			53105000	47336000							344760	174820		30564
EmuJ_000880000.1	P07942	Laminin subunit beta-1	194.27	122150	242970			212320	206700	21007	24288			11298		464350	332030
EmuJ_000880500.1	Q05DH4	FHF complex subunit HOOK interacting protein 1A	126.81		240410				117640
EmuJ_000881000.1	P36872	Protein phosphatase PP2A 55 kDa regulatory subunit	64.215	24845000	29727000	73534000	64762000									3292600	2508900
EmuJ_000881200.1	Q0VA36	Protein	59.948		2931000			4610000	6045100
EmuJ_000881600.1	X	X	20.653	12037000	13117000	5222000		4124700	3484600
EmuJ_000881700.1	Q7TT37	Elongator complex protein 1	147.48		151400			81296	112200
EmuJ_000881900.1	A0PJX2	TLD domain-containing protein 2	68.266	1698000	1099900	1805200	1226300	1601700	3516500
EmuJ_000882000.1	Q3MHL8	Small acidic protein	17.954							302230	766450	533100	355230	207680	398930	249920	226420	127410	141620
EmuJ_000882300.1	P10733	Severin	41.984	9365100	12130000	6905700	8048900	39196000	32990000	114590	52922	105640	187200	166970	171010	3614200	2784900	88621	106040
EmuJ_000882500.1	P10733	Severin	45.999	23524000	24394000	9172800	17130000	10139000	8959100		27929	278090	180860	2024100	2009600	67075000	55542000	1030500	803580
EmuJ_000884200.1	X	X	53.633			698640	1765000
EmuJ_000884700.1	Q802U2	GATOR complex protein MIOS	137.71			2378200	3370500	151130
EmuJ_000885000.1	P58802	TBC1 domain family member 10A	97.062					115400		58983	48490	55626	102180					32587
EmuJ_000885100.1	O18973	Rab5 GDP/GTP exchange factor	64.314			2640900	6075200
EmuJ_000886400.1	P05214	Tubulin alpha-3 chain	57.109	1236700000	771480000	2105200000	2144000000	766900000	1545200000	375370	406760	6895200	5716000	8063000	2739300	19990000	17131000	448110	523540
EmuJ_000886700.1	O44437	Small nuclear ribonucleoprotein Sm D3	13.46	57764000	59705000	321530000	155060000	59220000	45984000	17840000	16129000	20100000	19074000	10610000	9078500	20063000	13241000	8550500	5319200
EmuJ_000886800.1	Q3T100	Microsomal glutathione S-transferase 3	22.778					25836000	16978000
EmuJ_000887300.1	Q9NU22	Midasin	579.53					32871
EmuJ_000887400.1	O57592	60S ribosomal protein L7a	33.526	50731000	45841000	6063900		10247000	3589700	459320	538630	2085400	2116200	3538500	2886700	13575000	7394700	304600	434240
EmuJ_000887500.1	Q5ZLF0	Hsc70-interacting protein	44.446	3383800000	4487600000	11981000000	6145200000	1079600000	631000000	249850	437290	69082000	56533000	45278000	30466000	33501000	29992000	512900	412980
EmuJ_000887650.1	P48508	Glutamate--cysteine ligase regulatory subunit	34.022	95556000	104550000	459880000	417250000	80891000	92936000			97555	211410	207910			219970
EmuJ_000887700.1	P18101	Ubiquitin-60S ribosomal protein L40	14.741	15105000	69572000	180500000	214350000	62845000	80072000	494140	938510	3870300	3859300	3723500	3762500	9821400	6843400	1179300	1028000
EmuJ_000887800.1	Q5BJI9	Probable signal peptidase complex subunit 2	21.234					21616000	18837000
EmuJ_000888000.1	X	X	68.12		420000	1504400	608600
EmuJ_000888200.1	Q54JE3	60S ribosomal protein L22 1	16.399	12695000	20954000	23614000	10623000	20819000	34647000		955580	4968100	8159200	2353400	3372500	9392100	8978900
EmuJ_000888500.1	X	X	39.527						1690700
EmuJ_000889200.1	Q5RA02	Exportin-T	124.31					1083100	1033900
EmuJ_000890200.1	Q93104	Enhancer	11.827	180560000	141720000	892030000	750170000	310170000	175530000			1818600	1401700	10467000	2294100	11813000	3387500
EmuJ_000890300.1	Q7Z2K6	Endoplasmic reticulum metallopeptidase 1	113.48	1358300	2104800			9152600	6593100							59609	78083
EmuJ_000890400.1	Q1LY46	Mitochondrial proton/calcium exchanger protein	100.88	16041000	25117000	5640900	10973000	21957000	27179000			45137	11961	78448	84683	741130	521400
EmuJ_000890800.1	Q0P4Q4	FERM domain-containing protein 3	83.589	36900000	32153000	4905500	5119900	28221000	26127000	538790	944750	6605700	5496800	1135000	706750	11837000	8155400	787610	815130
EmuJ_000891000.1	P46196	Mitogen-activated protein kinase 1	42.196	963000	510840	10728000	1188900	4261200	2938900							128410	81062
EmuJ_000891600.1	O65639	Cold shock protein 1	11.171	26641000	28395000	108420000	53708000	21876000	14704000	7388400	11651000	3931100	4176900	11017000	601620	9655100	1222900	13768000	11176000
EmuJ_000891700.1	Q9DB15	39S ribosomal protein L12, mitochondrial	30.874	499900	472730	23477000	25706000					148530	164990	122300		575620	518230
EmuJ_000891800.1	Q568T4	Protein Hikeshi	21.434	168210000	142060000	601950000	509070000	429900000	212120000			225080		948680	339880	695490	878120
EmuJ_000892000.1	Q5WR09	V-type proton ATPase subunit G 1	13.334	12428000	40596000	812830000	672540000					299290	523470	2612000	2237200
EmuJ_000892100.1	O62830	Protein phosphatase 1B	51.366	5187000	5032900	118870000	85307000	2362700	3385700
EmuJ_000892300.1	Q9EPE9	Endoplasmic reticulum transmembrane helix translocase	132.75	1952500	830890			2227700	1466800							145450	41006
EmuJ_000893000.1	Q15404	Ras suppressor protein 1	31.733	55589000	46060000	65839000	47465000	16484000	13058000			491880		485970	472000	648400
EmuJ_000893500.1	P67966	Cysteine and glycine-rich protein 1	19.402					675050					179540			316490	364360
EmuJ_000894000.1	Q9BXB5	Oxysterol-binding protein-related protein 10	46.758	4297500	8055800	12428000	39515000	2842400	1790600			113720	109470	53238	107430
EmuJ_000894100.1	Q9BXB4	Oxysterol-binding protein-related protein 11	34.629			4934200		1142600	1248300
EmuJ_000894200.1	Q8VHH5	Arf-GAP with GTPase, ANK repeat and PH domain-containing protein 3	45.442				885630
EmuJ_000894300.1	Q5I0D1	Glyoxalase domain-containing protein 4	33.117	190270		33497000	17137000	3338800	7649300					122280		35249	138250
EmuJ_000894800.1	Q04678	FACT complex subunit SSRP1	80.308										20089
EmuJ_000896000.1	Q9H0U6	39S ribosomal protein L18, mitochondrial	34.66		5474000
EmuJ_000896100.1	Q9HAV7	GrpE protein homolog 1, mitochondrial	21.262	8857200		30291000	15761000									688650	755450
EmuJ_000896600.1	Q18864	Surfeit locus protein 4 homolog	31.883	1464000	2246400			11689000	13719000
EmuJ_000897100.1	P40123	Adenylyl cyclase-associated protein 2	51.618	241620000	300380000	509720000	555440000	140750000	174460000	17411		1211500	1364100	2140700	1254600	3063500	2594900
EmuJ_000897500.1	Q2KJ84	Transmembrane emp24 domain-containing protein 5	59.667		1288800			5584200	6221800
EmuJ_000897600.1	Q5ZLH0	NTF2-related export protein 2	18.125	42124000	34374000	19821000	113290	7325400	8097900	46264		455520	384740					50290
EmuJ_000898300.1	P62915	Transcription initiation factor IIB	31.492			3395700	2194600	608730	1551400					28376
EmuJ_000898400.1	Q6TH22	Protein DDI1 homolog 2	43.199	8072700	34727000	148340000	154100000	12119000	14209000					158020	86275
EmuJ_000899300.1	Q6PG31	RNA-binding protein with serine-rich domain 1	76.141									10334	17399	110580	215800	44529	45475
EmuJ_000899600.1	P49138	MAP kinase-activated protein kinase 2	42.432	382840	329090	30905000	18351000					16553	21609
EmuJ_000900100.1	X	X	97.782			1463800	1530000
EmuJ_000900200.1	Q59J78	NADH dehydrogenase [ubiquinone] 1 alpha subcomplex assembly factor 2	25.16														196040
EmuJ_000900500.1	O08587	Nuclear pore complex protein Nup50	42.696	4975100	4299500								46755
EmuJ_000900600.1	Q61656	Probable ATP-dependent RNA helicase DDX5	82.035					95709	157520								27043
EmuJ_000901500.1	Q9M876	Tyrosine--tRNA ligase, chloroplastic/mitochondrial	40.881	2705800	4216100	35957000	20618000	2148000	1966400
EmuJ_000901800.1	Q8VYN9	Universal stress protein PHOS32	18.11	5560400					1099500
EmuJ_000901900.1	P49614	Beta-hexosaminidase subunit beta	59.013			5179200	672940	625880						38572
EmuJ_000902100.1	Q13371	Phosducin-like protein	32.292	651730
EmuJ_000902400.1	A4IF89	Exocyst complex component 8	78.855	3054300	3168000	11982000	6907500	6938600	7638400								25710
EmuJ_000902600.1	P79110	Tricarboxylate transport protein, mitochondrial	33.633	725830	579740			350060	316360			16517	22494	12694		80079
EmuJ_000902700.1	Q96PY5	Formin-like protein 2	144.28					403190
EmuJ_000902800.1	X	X	43.119		495400	2051500	4303500	13284000	17929000
EmuJ_000903100.1	Q8VDA1	Calsyntenin-2	129.8	2170600	709640			636790	687110					20845
EmuJ_000903800.1	Q62421	Endophilin-A3	47.937	50587000	82089000	102590000	81093000	21313000	40345000	21950	102310	839500	933670	2355300	1095700	6084400	4579700	90690	75610
EmuJ_000903900.1	P59481	VIP36-like protein	34.992	10808000	9382500			32918000	38984000
EmuJ_000904200.1	X	X	74.257				1266700		4364700
EmuJ_000904600.1	P70403	Protein CASP	76.68	2387000	2350200			1897400	2032400
EmuJ_000904900.1	Q92620	Pre-mRNA-splicing factor ATP-dependent RNA helicase PRP16	136.11					1050700				14765
EmuJ_000905300.1	Q5HYK3	2-methoxy-6-polyprenyl-1,4-benzoquinol methylase, mitochondrial	31.123	25797000	22245000		2522200	29811000	41054000
EmuJ_000905600.1	P53442	Fructose-bisphosphate aldolase	39.667	136110000	160520000	222190000	193770000	33123000	30549000	768310	1109800	6961200	6250200	14006000	11411000	17213000	14452000	11039000	10553000
EmuJ_000905700.1	Q9XXA7	Neuferricin homolog	33.872	2003200	1084300	2967800	3600800	1022700	700770
EmuJ_000906000.1	P07796	Histone H1-gamma, late	19.864			4761800	4006700			420270	1082900	34016	39250	1638000	672270			491970	453000
EmuJ_000906200.1	Q9EPL8	Importin-7	120.27	12530000	11787000	10612000	2819500	73592000	58911000			28049				242430	268840
EmuJ_000906400.1	P40506	Phosphopantothenate--cysteine ligase CAB2	41.598			29573	2082000
EmuJ_000906500.1	Q9ERU9	E3 SUMO-protein ligase RanBP2	210.21	4336100	2830100	13306000	12245000	3097300	3227100			14978	16769	45919	60561	153260	215450
EmuJ_000906700.1	Q9UBS8	E3 ubiquitin-protein ligase RNF14	49.702		1432100	22699000	15399000	1851500	1835300
EmuJ_000906800.1	Q9DB05	Alpha-soluble NSF attachment protein	32.985	10593000	10481000	19479000	20907000		497940			57562
EmuJ_000907000.1	X	X	15.526	2243300	4611200	6907500	1644300	7360500	5221700	349110	437330	191990	178270	611840	406790	349190	252470	1580100	1085100
EmuJ_000907200.1	X	X	11.737	15867000	11444000
EmuJ_000907600.1	Q32KL4	Regulator	26.685	1631100	3325400	9200400	449350	1430000	954710							61775	75186	40194	163140
EmuJ_000908300.1	Q03060	cAMP-responsive element modulator	63.224				266600
EmuJ_000908900.1	Q9Y3Q0	N-acetylated-alpha-linked acidic dipeptidase 2	84.618	3349700	2227300	29836000	12855000	11424000	9782800			21009		476820	491900	376910	694380
EmuJ_000909000.1	X	X	48.482		20429000				92620
EmuJ_000909300.1	Q66IL0	Chitinase domain-containing protein 1	43.028												27967
EmuJ_000909400.1	P53451	T-complex protein 1 subunit delta	57.106	57541000	69269000	1836700000	1624500000	14855000	16635000			371620	227900	2174600	1457400	214500	744260
EmuJ_000909700.1	Q803T2	Striatin-interacting protein 1 homolog	100.6	1295200	1864900	734180	35114	1321400	917440						18050	46517
EmuJ_000909900.1	Q5R511	Stress-70 protein, mitochondrial	69.54	268390
EmuJ_000910200.1	Q99687	Homeobox protein Meis3	100.71		594800	1732300	510820
EmuJ_000910300.1	P47758	Signal recognition particle receptor subunit beta	23.64					13173000	9527900
EmuJ_000910600.1	Q5XI79	Protein arginine methyltransferase NDUFAF7, mitochondrial	46.569	5280500	8514200	9843500	15444000		591150
EmuJ_000910700.1	A1A5G0	CLIP-associating protein 1	126.95	2134600	361350	12786000	13016000	7241200	8055200	11465		142040	58325	55088	96388	151450	280440
EmuJ_000911200.1	Q11002	Calpain-A	92.131	67089000	121420000	105100000	112400000	166510000	163290000	376540	457150	884600	543530	2322900	2221000	29577000	19460000	265100	320410
EmuJ_000911850.1	X	X	11.099			198780	162780	1847100	2597800	60178	127770	252570	219340	948640	136310	132500	112300	101470
EmuJ_000912200.1	Q8TF42	Ubiquitin-associated and SH3 domain-containing protein B	92.531			14527000	8666400
EmuJ_000912500.1	X	X	12.411	154280000	131730000	275540000	307460000	43679000	30006000			717050	344290	232430	294990	327760	698900
EmuJ_000912600.1	Q8IYU8	Calcium uptake protein 2, mitochondrial	41.012	25687000	27638000			262540	439020
EmuJ_000912900.1	Q94360	Probable NADH dehydrogenase [ubiquinone] iron-sulfur protein 7, mitochondrial	24.784	11546000	19328000	13319000	7277500	4501500	5752300				39772		59917	597890	586240
EmuJ_000913300.1	P20108	Thioredoxin-dependent peroxide reductase, mitochondrial	25.166	18018000	45701000	40841000	26903000	2655000	2043600			167540	161370	1247300	557760	10974000	2150500
EmuJ_000914500.1	Q8C1A9	Protein ABHD18	53.205	1385400	1161800			689660	510040						19291
EmuJ_000914900.1	B3MCZ5	Eukaryotic translation initiation factor 3 subunit M	43.099	21535000	14851000	175620000	181540000	21803000	17524000
EmuJ_000915700.1	P34943	NADH dehydrogenase [ubiquinone] 1 alpha subcomplex subunit 9, mitochondrial	45.267	10871000	3301800	1451600	1065500	3218700	3911200					25206		365130	351240
EmuJ_000916000.1	P53470	Actin-1	42.253	4329800	4213100	4321400		6912900	4069200								40308
EmuJ_000916300.1	Q8IV35	WD repeat-containing protein 49	121.98	612620	873060			278500	232900
EmuJ_000917000.1	P48722	Heat shock 70 kDa protein 4L	91.829			3118400	614330		226090
EmuJ_000917500.1	P38571	Lysosomal acid lipase/cholesteryl ester hydrolase	45.194	61525000	50082000	19262000	10762000	79597000	95904000			593150	674530	1176300	1229100	1476600	1617700
EmuJ_000919400.1	Q24439	ATP synthase subunit	22.962	113950000	100930000	28676000	36149000	21524000	17410000			100650	191430	417430		2863000	1636200		26913
EmuJ_000919600.1	Q9VSL3	Pyrimidodiazepine synthase	27.542			13408000	14717000
EmuJ_000920000.1	X	X	94.507			5512700
EmuJ_000920400.1	O57476	Hsp90 co-chaperone Cdc37	46.394	105010000	136440000	683280000	543320000		203780			349250	472990	544330
EmuJ_000920600.1	P18253	Peptidyl-prolyl cis-trans isomerase	17.283	26625000	55395000	12223000	8120700	23174000	17569000	245940	548110	1167000	1004100	7684900	3684800	15716000	9979500	14441000	12987000
EmuJ_000920900.1	P05661	Myosin heavy chain, muscle	223.55	43163000	41869000	3381600	1717400	132410000	142900000	960490	1455000	3560400	3252900	2991700	2303000	373250000	353490000	975280	970970
EmuJ_000921300.1	P50914	60S ribosomal protein L14	17.477	2278100	2465900									720270	327550	4551600	3687100
EmuJ_000921800.1	Q8BHG1	Nardilysin	54.981		462560		5818700
EmuJ_000922200.1	O60493	Sorting nexin-3	18.318		312410
EmuJ_000924100.1	X	X	11.414		5304300			1799200
EmuJ_000924400.1	P81127	Gamma-soluble NSF attachment protein	33.725	6674100	11488000	38903000	33379000	382250	403380
EmuJ_000924500.1	Q8BMI3	ADP-ribosylation factor-binding protein GGA3	72.185	509860	747340	4920700
EmuJ_000924900.1	P67874	Casein kinase II subunit beta	25.119	2480900	3219100	65014000	86434000		5026200			427930	342040	2718000	1482300	978610	2071500
EmuJ_000925000.1	Q90YQ0	40S ribosomal protein S24	15.625	79090000	90878000	304960000	309600000	257840000	217760000	26411000	36113000	34445000	59245000	88324000	3317500	132240000	110310000	17399000	14684000
EmuJ_000925300.1	P27216	Annexin A13	39.783	34988000	37798000	103530000	91642000	16858000	11845000				31141	374120	590800	968180	642760
EmuJ_000925600.1	O08585	Clathrin light chain A	24.595	521700000	548440000	569400000	385030000	40890000	35289000	114640	146040	3414300	3032500	2961800	1655000	7302400	7364500	61439
EmuJ_000925700.1	O76463	Nitrilase and fragile histidine triad fusion protein NitFhit	55.152	42595000	55825000	116220000	105440000	109030000	145500000			429340	498610	53048	126230	289490	366120
EmuJ_000926700.1	Q9D6Y7	Mitochondrial peptide methionine sulfoxide reductase	17.149	2691700	3915000	8731300	11688000	2415500
EmuJ_000926800.1	Q4V8K2	Beta-catenin-like protein 1	69.395	844680	554280	18417000	10195000
EmuJ_000927500.1	B4QCR6	Serrate RNA effector molecule homolog	105.03	90596	203580	21752
EmuJ_000927700.1	Q32LA7	Histone H2A.V	13.821	2539900	1590500	4579900	2372800	4098900	3125900			343850	257590			1262900	1393200		764580
EmuJ_000928200.1	Q8VBW6	NEDD8-activating enzyme E1 regulatory subunit	63.357	1391500	1448100	76486000	69865000							361150
EmuJ_000928600.1	Q9I8D1	Unconventional myosin-VI	126.77													230670	91738
EmuJ_000929000.1	Q99LG0	Ubiquitin carboxyl-terminal hydrolase 16	83.052				40779	341690	205200							1661100	43333
[truncated: 669 more rows]
