# Supplementary material for: Investigation of the mechanism of action of mefloquine and derivatives against the parasite Echinococcus multilocularis
Source: Int J Parasitol Drugs Drug Resist. 2023 Mar 9;21:114–24. doi: 10.1016/j.ijpddr.2023.03.002 (PMC10025029; doi:10.1016/j.ijpddr.2023.03.002)
Supplement: Supplementary Table S3 — Overview of E. multilocularis proteins bound to MEF or any of the derivatives (n = 1′681). These proteins are detected in both replica for each drug column, but not in the corresponding mock columns (Subset of Supplementary Table S2). [file mmc3.xlsx]

## Sheet: Tabelle1
Gene ID (Wormbase)	Protein ID (Uniprot)	Protein Description	Mol. weight [kDa]	iBAQ (MEF)	iBAQ(MEF-3)	iBAQ(MEF-13)	iBAQ(MEF22)
EmuJ_000007100	Q9PVK5	L-lactate dehydrogenase A chain	35.091	4899400	226875000	19976500
EmuJ_000007800	Q8R5M0	PDZ domain-containing protein GIPC3	41.825	1956850	13571050
EmuJ_000025200	O75340	Programmed cell death protein 6	14.862	54433000	2770950000	1275200000
EmuJ_000042100	X	X	12.667	19564000		36740500
EmuJ_000044200	P53492	Actin-7	55.27	923515		3364350
EmuJ_000044900	Q9BXS5	AP-1 complex subunit mu-1	48.86	2756100	1661400	410030
EmuJ_000046600	Q8IV36	Protein HID1	101.24	1811645	684800	675720
EmuJ_000053400	Q80U30	Protein CLEC16A	117.22		48961	2535450
EmuJ_000053700	X	X	21.658	9091450	17409000	3908100
EmuJ_000053800	X	X	19.755	3043950		3506050
EmuJ_000053900	Q9QYL8	Acyl-protein thioesterase 2	29.77	3056750	2669710	7337200
EmuJ_000054800	Q09531	Uncharacterized protein F07F6.4	57.954	30047500	11586500	53003000	49824.5
EmuJ_000055900	Q9QYS9	Protein quaking	49.755	430330	25226500
EmuJ_000056100	Q5R8M5	Fermitin family homolog 1	99.766	1529960	820535	1748050
EmuJ_000056300	P21265	Adenylosuccinate lyase	53.888	18259000	127935000	464540
EmuJ_000057300	Q9Z1K5	E3 ubiquitin-protein ligase ARIH1	62.428			825015
EmuJ_000057500	Q20797	Putative syntaxin-5	37.595	763860		701235
EmuJ_000057700	O43490	Prominin-1	107.02			568795
EmuJ_000057900	Q5JPE7	Nodal modulator 2	147	10593000	689360	4848500
EmuJ_000058800	Q9DC61	Mitochondrial-processing peptidase subunit alpha	56.825		3943300	284190
EmuJ_000059500	X	X	57.927	57195500		98931000
EmuJ_000059800	X	X	20.907	29100000	142110	30068500
EmuJ_000060000	Q3ZBF3	39S ribosomal protein L38, mitochondrial	53.087	413375
EmuJ_000060200	Q6DH87	FUN14 domain-containing protein 1	18.076	35004500		102408500
EmuJ_000061000	Q6P298	Cytosolic Fe-S cluster assembly factor nubp1	38.414	11041450	74860000	21751000
EmuJ_000062300	Q9JHW0	Proteasome subunit beta type-7	30.606	5866450	3443200
EmuJ_000063000	Q5R9B8	DDB1- and CUL4-associated factor 6	60.66	1379800	3439300
EmuJ_000063100	Q99J83	Autophagy protein 5	40.39	2744000	25736500
EmuJ_000063500	O44081	H/ACA ribonucleoprotein complex subunit 4	48.902		3096900
EmuJ_000063700	Q708S4	Acid-sensing ion channel 4-A	94.248		48169500
EmuJ_000064300	Q96JB2	Conserved	124.38	133460	583980	319520											3
EmuJ_000064500	P52293	Importin subunit alpha-1	58.636		925160	990315
EmuJ_000064700	Q9VR59	Inositol hexakisphosphate and diphosphoinositol-pentakisphosphate kinase	193.08		1478080
EmuJ_000065000	Q9VAI0	Probable glucosamine 6-phosphate N-acetyltransferase	20.228	26656000
EmuJ_000065100	Q9CYP7	Sestrin-3	70.481			966855
EmuJ_000065700	O16011	Protein muscleblind	49.121		72710000	612680
EmuJ_000065800	P35123	Ubiquitin carboxyl-terminal hydrolase 4	91.743		740235	414130
EmuJ_000066300	X	X	35.353	5868600	1443000	467680
EmuJ_000066400	Q9NPA8	Transcription and mRNA export factor ENY2	12.342	502715000	623320000	199635000
EmuJ_000066700	Q99K01	Pyridoxal-dependent decarboxylase domain-containing protein 1	91.331	1132300	743982	7179900
EmuJ_000067000	Q5PYH7	Disks large homolog 2	36.308	2605350		3672500
EmuJ_000067500	Q9JI10	Serine/threonine-protein kinase 3	66.767	774955	2857100	964145
EmuJ_000068700	O00303	Eukaryotic translation initiation factor 3 subunit F	30.728	29014000	134340000	22702000
EmuJ_000068900	Q3B8Q1	Nucleolar RNA helicase 2	72.67		2636600
EmuJ_000069410	Q9Z0X1	Apoptosis-inducing factor 1, mitochondrial	79.899	50613500	64934500	23762500
EmuJ_000070400	Q3SZV6	Mitochondrial import inner membrane translocase subunit Tim21	25.073	4995450	4575300	4677800
EmuJ_000071300	Q78P75	Dynein light chain 2, cytoplasmic	10.176	1354200	480510		159540
EmuJ_000074300	P63171	Dynein light chain Tctex-type 1	15.964	12696500		846710
EmuJ_000075700	P97478	5-demethoxyubiquinone hydroxylase, mitochondrial	20.512	92342000	40780000	69974500
EmuJ_000076400	Q5BKC9	Ephexin-1	116.23	843060	1733205	296795
EmuJ_000076600	Q7ZZ25	Outer mitochondrial transmembrane helix translocase	48.943	2457600		2525350
EmuJ_000077000	Q99KY4	Cyclin-G-associated kinase	145.78	295705	49829	82092
EmuJ_000078000	Q6PBF0	60S ribosomal protein L8	28.516	16608000	9011100	2212450	77895.5
EmuJ_000078900	X	X	82.251	1564700	6876900		13704
EmuJ_000079200	Q96NR8	Retinol dehydrogenase 12	39.477	32629500	3430200	31094000
EmuJ_000079700	X	X	16.189	40408000	9092000	20314500
EmuJ_000079900	Q7SXR3	E3 ubiquitin-protein transferase MAEA	48.788	773605	221140	1158275
EmuJ_000080600	Q9UHW9	Solute carrier family 12 member 6	129.36	988685	80570	387850
EmuJ_000080700	Q6P1M0	Long-chain fatty acid transport protein 4	79.648	6435350	1104960	9974400
EmuJ_000083200	Q54C24	Vacuolar protein sorting-associated protein 35	96.636	2379150	6873400	3708650
EmuJ_000083600	Q8WXD9	Caskin-1	118.02	466910	352790	144250
EmuJ_000083800	P54362	AP-3 complex subunit delta	121.91	291060	995340	461270
EmuJ_000084500	P15845	20 kDa calcium-binding protein	43.676	77137500	11370600	5042650
EmuJ_000084600	X	X	56.509	2364000	9842150	67736000
EmuJ_000084800	Q28IM6	Hippocalcin-like protein 1	25.949		1448100	603435
EmuJ_000085000	Q8IYB3	Serine/arginine repetitive matrix protein 1	96.545	832960		504115
EmuJ_000085400	P08218	Chymotrypsin-like elastase family member 2B	51.401	7900800	9947200	4967700	220100
EmuJ_000085500	X	X	45.596	8984300	7920750
EmuJ_000086300	Q9Y4E6	WD repeat-containing protein 7	271.8	986415		278100
EmuJ_000086800	Q08851	Syntaxin-5	38.54			689265
EmuJ_000086900	Q499R4	YrdC domain-containing protein, mitochondrial	29.713		4001300	5400300
EmuJ_000088200	X	X	21.274			2127500
EmuJ_000088500	F1MAB7	Diacylglycerol kinase iota	127.32		2395950
EmuJ_000088600	Q60972	Histone-binding protein RBBP4	48.422	9679350	49483500	925640
EmuJ_000089800	Q7T2E3	Casein kinase I isoform delta-A	66.476	349420	1790300	403660
EmuJ_000090500	Q7T3C7	Reticulon-4-interacting protein 1 homolog, mitochondrial	45.128	5769450	253785	28341500
EmuJ_000091000	Q80WL2	Bystin	41.68	99377	47660.5	135250
EmuJ_000093200	P42325	Neurocalcin homolog	25.135	52253000	118386500	32590500
EmuJ_000093700	P62837	Ubiquitin-conjugating enzyme E2 D2	16.562	2984300	5120150	4211150
EmuJ_000094700	Q5RB77	Phosducin-like protein 3	27.411		47617000
EmuJ_000095100	Q0P5H7	Probable arginine--tRNA ligase, mitochondrial	53.713			1299900
EmuJ_000095800	Q3SZN5	DNA polymerase epsilon subunit 3	13.63	14787000		2718250
EmuJ_000096100	P0C0A2	Vacuolar protein-sorting-associated protein 36	150.27	4205650	2365300	5173300
EmuJ_000096300	Q08DK4	Mitochondrial glutamate carrier 1	33.359	2741100		3388950
EmuJ_000096700	Q28DB0	Tetratricopeptide repeat protein 39B	76.696	20309000	5033500	4455950
EmuJ_000097200	X	X	22.457	1650400		1764150
EmuJ_000097600	P27046	Alpha-mannosidase 2	128.18	28205500	1576100	7805800
EmuJ_000099200	Q15388	Mitochondrial import receptor subunit TOM20 homolog	16.841	6804450	6446600	24814500
EmuJ_000099300	Q1MTN8	Probable assembly chaperone	44.448			2131300											2
EmuJ_000100100	A2AJA9	Apical junction component 1 homolog	184.03		21257	200800
EmuJ_000100600	P46061	Ran GTPase-activating protein 1	77.623	26230500	80858500	10470000
EmuJ_000101900	X	X	28.781	3102550	67174000
EmuJ_000102000	F1MA98	Nucleoprotein TPR	258.59				39151.5
EmuJ_000102100	Q5ZMD2	Ankyrin repeat and MYND domain-containing protein 2	46.709		3434500	579220
EmuJ_000104200	X	X	67.071	971180	17941000	402615
EmuJ_000105300	Q9NPF4	Probable tRNA N6-adenosine threonylcarbamoyltransferase	36.474	1655500	15281000	8833500
EmuJ_000105400	Q9DAT2	MRG/MORF4L-binding protein	22.748	582510	12194000	12076000
EmuJ_000105600	X	X	35.135	190490		185352	24249
EmuJ_000107000	Q7Z7H5	Transmembrane emp24 domain-containing protein 4	22.475	17169650		40917000
EmuJ_000107900	P61967	AP-1 complex subunit sigma-1A	18.766	3830850		1973100
EmuJ_000108700	Q1HGK7	Katanin p60 ATPase-containing subunit A1	55.261	189600	1738250
EmuJ_000108800	X	X	7.8087	402220	1828200	3124650
EmuJ_000109100	Q16513	Serine/threonine-protein kinase N2	122.36	5639100	635270	3323800	18439.5
EmuJ_000109500	Q06136	3-ketodihydrosphingosine reductase	36.754	11544000		23814000
EmuJ_000110300	Q8WQA4	Chloride intracellular channel exc-4	34.11	1987800	10024100	6239900
EmuJ_000110800	Q6C3Z9	Acetyl-CoA hydrolase	52.172	56612500	65130500	4053300
EmuJ_000110900	Q5ZK10	NSFL1 cofactor p47	45.202	1073400	1354080	253920
EmuJ_000112400	Q9Y2I1	Nischarin	110.87	3722700	3403300	1931100
EmuJ_000113250	Q6PJI9	GATOR complex protein WDR59	140.65	243210	337635
EmuJ_000113700	O75439	Mitochondrial-processing peptidase subunit beta	53.255	80546500	127360000	39291000	35046
EmuJ_000116200	Q08E38	Pre-mRNA-processing factor 19	57.661	3336150	15133000	20547500
EmuJ_000117100	Q91WK2	Eukaryotic translation initiation factor 3 subunit H	36.902	45174500	548415000	59485500
EmuJ_000117400	Q5RBT3	N-alpha-acetyltransferase 35, NatC auxiliary subunit	98.594	15135000	16888000	3542950
EmuJ_000117600	Q923G2	DNA-directed RNA polymerases I, II, and III subunit RPABC3	17.727	3644950	1911300
EmuJ_000118400	X	X	93.974	28876.5	32263	239315
EmuJ_000118700	Q4R7R3	Polyribonucleotide 5'-hydroxyl-kinase Clp1	47.952	4075600	22848000
EmuJ_000119300	P53986	Monocarboxylate transporter 1	77.254	2659850		8589550	63798
EmuJ_000119400	Q3SX43	Ras-related GTP-binding protein A	27.837		53811	3324400
EmuJ_000119600	P61203	COP9 signalosome complex subunit 2	51.682	69907500	106970000	38590000
EmuJ_000119900	Q6PBE2	Pre-mRNA-splicing factor SPF27	25.509		29400500	2147650
EmuJ_000120900	Q9UIC8	Leucine carboxyl methyltransferase 1	36.317	1954750	80002000	4804800
EmuJ_000121000	Q15102	Platelet-activating factor acetylhydrolase IB subunit alpha1	25.149	98634000	97194000	18922000
EmuJ_000121200	Q9BUL8	Programmed cell death protein 10	24.091	9524400	15207500	12143850
EmuJ_000121500	Q5E9X2	Dual specificity mitogen-activated protein kinase kinase 6	38.02		7381700	2527400
EmuJ_000121900	Q26544	WD repeat-containing protein SL1-17	33.746	3907600	24790000
EmuJ_000123300	Q5SP90	Serine/threonine-protein phosphatase 4 regulatory subunit 3	106.31		44261	203150
EmuJ_000123800	Q5KU39	Vacuolar protein sorting-associated protein 41 homolog	113.8	1727400		1107830
EmuJ_000123900	O01258	Vacuolar protein sorting-associated protein 26	55.84	16285500	58268500
EmuJ_000125000	O75964	ATP synthase subunit g, mitochondrial	13.055	8753250		5775250
EmuJ_000125100	Q9YGN1	Protein SAND	59.375		43996500
EmuJ_000126700	Q8BLV3	Sodium/hydrogen exchanger 7	83.199	446485		720860
EmuJ_000126920	B3RPX4	Cytosolic Fe-S cluster assembly factor NUBP2 homolog	29.368	4386700	39017000	9500150
EmuJ_000127100	P38542	GTP-binding nuclear protein Ran	24.412	26667000	373765000	294435000	88912
EmuJ_000127800	Q99PI4	Phosphatidate phosphatase LPIN3	78.959			1336250
EmuJ_000127900	O95159	Zinc finger protein-like 1	35.792			2346925
EmuJ_000128100	A8WWU0	Eukaryotic translation initiation factor 3 subunit C	99.143	8675300	87129000	2574835
EmuJ_000128600	B5FXZ4	Mitotic-spindle	8.0501			15713500											1
EmuJ_000129100	P22600	Ferrochelatase, mitochondrial	41.285		2828400	5534200
EmuJ_000129200	Q5R8I8	Phosphatidylserine decarboxylase proenzyme, mitochondrial	49.61	12956000	2692930	11591100
EmuJ_000129400	B3MIW0	Protein clueless	150.47	79224500	107224000	1762200
EmuJ_000132500	Q03958	Prefoldin subunit 6	14.841	58172000	1074450000	3910400
EmuJ_000134100	Q9HCF6	Transient receptor potential cation channel subfamily M member 3	104	10373800	1458500	23105500
EmuJ_000135300	Q80Y56	Rabenosyn-5	54.991	352135	11624000
EmuJ_000135700	Q95V25	Calcium-activated potassium channel slo-1	225.79	736345	2583550	306180
EmuJ_000136000	P15170	Eukaryotic peptide chain release factor GTP-binding subunit ERF3A	57.406	4681250	15935000	159750
EmuJ_000136800	P91622	[Pyruvate dehydrogenase (acetyl-transferring)] kinase, mitochondrial	36.544	12221750	90053000	3861600
EmuJ_000137050	X	X	12.697	78298500	24944000	156140000
EmuJ_000137100	Q9CR88	28S ribosomal protein S14, mitochondrial	25.794		208564
EmuJ_000137900	Q8VEM8	Phosphate carrier protein, mitochondrial	34.898	4644150	7883450	6675500
EmuJ_000139300	P35604	Coatomer subunit zeta-1	21.537	1253450000	1628150000	454175000
EmuJ_000139600	Q4V8C3	Echinoderm microtubule-associated protein-like 1	77.513	176570
EmuJ_000139800	D3ZWZ9	Protein GPR107	82.445	9239700	7076850	3963500
EmuJ_000139900	P17139	Collagen alpha-1(IV) chain	175.21	512605	693695	291170
EmuJ_000140000	Q7SIB3	Collagen alpha-2(IV) chain (Fragment)	172.91	905296	179827	703655
EmuJ_000140400	Q9VZS3	Eukaryotic translation initiation factor eIF1	12.147				254380
EmuJ_000141000	Q6P7A9	Lysosomal alpha-glucosidase	101.47	2916700	56258500	6706450	40989
EmuJ_000142600	Q6NWF4	Vacuolar protein-sorting-associated protein 25	20.899	41058500	37582000	27289500
EmuJ_000144800	Q58CN9	N-acyl-phosphatidylethanolamine-hydrolyzing phospholipase D	41.7	2233100	423180	2872600
EmuJ_000144900	P70618	Mitogen-activated protein kinase 14	42.292	1529905	7006950
EmuJ_000149000	Q9D1M0	Protein SEC13 homolog	41.174	71803500	21365000	16467500
EmuJ_000149500	X	X	93.119	479925	979900	313495
EmuJ_000149700	Q8N1B3	Cyclin-Q	38.785	605400	6594200	473180
EmuJ_000149900	F1QMV3	Trafficking protein particle complex subunit 6b	18.501	3689350	17879000	5648300
EmuJ_000150400	A2AWA9	Rab GTPase-activating protein 1	99.681	1911400		6193100
EmuJ_000151250	Q3ZBD2	Actin-related protein 10	45.505	20611500	56162000	4547600
EmuJ_000151900	X	X	76.836	3123000	53907000	181325
EmuJ_000154150	Q8WVT3	Trafficking protein particle complex subunit 12	52.39	2279900	17382500	744685
EmuJ_000156800	Q7PRH1	Protein crossbronx homolog	28.777	4614900	9906350	4854400
EmuJ_000157950	Q9TZM3	Leucine-rich repeat serine/threonine-protein kinase 1	347.1	241640	415560	164440
EmuJ_000158250	Q0V9K5	Transcription factor RFX3	113.76		1253200	703410
EmuJ_000158500	Q03042	cGMP-dependent protein kinase, isozyme 1	112.79	951340	113845000	1537150	12903
EmuJ_000158800	P34455	Probable aconitate hydratase, mitochondrial	84.808	2495550	8650700	1637600
EmuJ_000159200	Q5R1U3	Cystatin-A3	10.911	10493600	11405400	1918000
EmuJ_000159800	Q08999	Retinoblastoma-like protein 2	119.32	327160	2681800	716260
EmuJ_000162200	P14644	cAMP-specific 3',5'-cyclic phosphodiesterase 4C (Fragment)	63.072		2167750	784410
EmuJ_000163200	Q8BZZ3	NEDD4-like E3 ubiquitin-protein ligase WWP1	94.73	1271390		68060	63458
EmuJ_000163400	Q9P2F6	Rho GTPase-activating protein 20	165.42	110530		38415	59497.5
EmuJ_000163700	Q99447	Ethanolamine-phosphate cytidylyltransferase	42.435	2447750	1.57885e+06	3880150
EmuJ_000164900	X	X	70.211				38075.5
EmuJ_000165050	Q8R3Q2	Serine/threonine-protein phosphatase 6 regulatory subunit 2	92.253	5274150	5810150	5221200
EmuJ_000166500	Q6EE22	RING finger protein unkempt homolog	111.82	449800
EmuJ_000167100	Q6NYU7	Uracil phosphoribosyltransferase homolog	31.99		68095500
EmuJ_000169000	A7RZS0	Biogenesis	14.218	2650500		427200											3 SV	1
EmuJ_000171000	P33991	DNA replication licensing factor MCM4	98.383		11249850	381550
EmuJ_000172600	A1A4J6	Probable phospholipid-transporting ATPase IIB	119.76	209990		2106800
EmuJ_000173200	Q9UBW7	Zinc finger MYM-type protein 2	85.209	256785
EmuJ_000173800	Q9UNN5	FAS-associated factor 1	87.652	668945	2633300	5477300
EmuJ_000174000	Q9WTU6	Mitogen-activated protein kinase 9	49.575	56741000	409335000	17413000
EmuJ_000175600	Q8BHY3	Anoctamin-1	117.14	2131550		3277000
EmuJ_000175800	Q9C0E2	Exportin-4	160.05			745080
EmuJ_000176100	X	X	7.7089		581685000
EmuJ_000176400	Q6NVD0	FRAS1-related extracellular matrix protein 2	265.84		480655
EmuJ_000177400	Q2KJC6	S-adenosylmethionine synthase isoform type-1	44.212	5866750	55992000
EmuJ_000177500	Q8IXI2	Mitochondrial Rho GTPase 1	87.024			1271400
EmuJ_000178050	Q6DGL2	NF-kappa-B inhibitor-interacting Ras-like protein 2	20.668	9035750	6493950	3590600
EmuJ_000180300	X	X	67.154	161790	348650	1050725
EmuJ_000180800	Q6CTQ0	Sorting nexin-4	67.26	374300		1083875
EmuJ_000181500	Q8TCJ2	Dolichyl-diphosphooligosaccharide--protein glycosyltransferase subunit STT3B	91.523	247210		2204550
EmuJ_000181900	Q9R064	Golgi reassembly-stacking protein 2	78.239	10960400
EmuJ_000182100	Q99020	Heterogeneous nuclear ribonucleoprotein A/B	81.097	19924000	25458000	8850550
EmuJ_000182300	Q14155	Rho guanine nucleotide exchange factor 7	81.335	582510	12035500	324310
EmuJ_000182500	Q9BSU1	Phagosome assembly factor 1	48.855		4305900	1218250
EmuJ_000183100	Q27331	V-type proton ATPase catalytic subunit A isoform 2	69.111	12450500	506680000	3145150
EmuJ_000183200	Q99JX7	Nuclear RNA export factor 1	73.485	5598700	13239500	1483800
EmuJ_000183500	P17917	Proliferating cell nuclear antigen	28.364	9291900
EmuJ_000183600	Q9Z2R9	Eukaryotic translation initiation factor 2-alpha kinase 1	63.168	757530	19666500
EmuJ_000185100	X	X	33.461	4298050	2676350	4697900
EmuJ_000186300	P36609	Neuronal calcium sensor 2	22.064	148590000	155565000	652015000
EmuJ_000186500	P18433	Receptor-type tyrosine-protein phosphatase alpha	188.06	406815
EmuJ_000187100	O15027	Protein transport protein Sec16A	143.13	8165250	1815350	7231450
EmuJ_000188600	Q8BVI5	Syntaxin-16	41.365			2875350
EmuJ_000188800	Q568J8	Transmembrane protein 256	15.272	12388000		30482000	491110
EmuJ_000188900	Q9NWZ5	Uridine-cytidine kinase-like 1	62.668	5944850	92657000	1124765
EmuJ_000190200	Q5RA95	Protein NDRG3	50.098	36578000	21148500	45262000
EmuJ_000190600	P00125	Cytochrome c1, heme protein, mitochondrial	38.23	45929000	9954850	14008000
EmuJ_000191400	Q9VHI4	Splicing factor 3B subunit 5	9.9822	251705000	624420000	16830350
EmuJ_000192300	Q9JHU5	Arfaptin-1	40.175	8371350	57279000	8831150
EmuJ_000192500	X	X	147.02	614510	187600	2417900
EmuJ_000193800	X	X	41.397	4450150	1175950	5533150
EmuJ_000193900	Q28DB1	Mitotic-spindle	9.7302	31137000	172300000	37387000											1
EmuJ_000194200	Q921Q3	Chitobiosyldiphosphodolichol beta-mannosyltransferase	52.07	748110		4485050
EmuJ_000194500	O60502	Protein	115.46	210870	1350150	103910											2
EmuJ_000195300	Q5XJ54	Glutaredoxin 3	24.147	53746500	4627800	1406300
EmuJ_000195700	Q91XD2	LIM and senescent cell antigen-like-containing domain protein 2	46.793	33289500	91682000	11432000
EmuJ_000196100	P25788	Proteasome subunit alpha type-3	28.363	9800250	28312500	2191380
EmuJ_000196700	X	X	10.167				114205
EmuJ_000197400	O02197	Circulating cathodic antigen	28.113	29328500	60218500	2399650
EmuJ_000197450	Q0P4W3	Regulator	36.895			1976550											1
EmuJ_000197600	X	X	47.964	2305850		832400
EmuJ_000199200	B4M709	Neuropathy target esterase sws	175.07	142785		969155
EmuJ_000199600	Q6MG49	Large proline-rich protein BAG6	137.24	45815500	59187500	10575700
EmuJ_000200300	Q61ZF6	Guanine nucleotide-binding protein subunit beta-1	37.232	52557500	45282500	50536000
EmuJ_000201000	P63025	Vesicle-associated membrane protein 3	8.7321	6357000	864680	20354500
EmuJ_000201300	Q9D2V8	Major facilitator superfamily domain-containing protein 10	49.674	3230500		1810700
EmuJ_000201500	X	X	53.959	6680100	3994750	11449100
EmuJ_000201600	P46779	60S ribosomal protein L28	15.801	7645350	10776400	11489250	523590
EmuJ_000202600	P32882	Tubulin beta-2 chain	54.999	746990000	2597850000	777425000	53562.5
EmuJ_000203200	Q6C3Z9	Acetyl-CoA hydrolase	46.391			1539600
EmuJ_000203700	Q7SYC9	Choline transporter-like protein 2	82.333	361415		3345300
EmuJ_000203900	Q80U63	Mitofusin-2	86.548	1134700		3729950
EmuJ_000204400	P25210	Nuclear transcription factor Y subunit beta	29.419	12034900	45046000	21157000
EmuJ_000204800	Q641G7	Actin-related protein 2/3 complex subunit 4	19.39	388745000	438320000	49760000
EmuJ_000205300	Q9VLS1	Probable phosphorylase b kinase regulatory subunit beta	136.87	5083950	2132050	1069650
EmuJ_000205400	Q8IXM2	Chromatin complexes subunit BAP18	29.836	12226500	1949250	1981750
EmuJ_000207300	Q6TEN1	Ras-related protein Rap-1b	25.262	16959000		10947000
EmuJ_000207900	Q3SZI7	Conserved	66.404			1104555											1
EmuJ_000208600	Q9WVC0	Septin-7	55.933		42070500
EmuJ_000209000	P84175	40S ribosomal protein S12	14.409	15886500	661630	3130600
EmuJ_000209100	X	X	105.08	1203500	508500
EmuJ_000209350	Q8IYJ1	Copine-9	42.42		8372500	314545
EmuJ_000209700	P51793	H(+)/Cl(-) exchange transporter 4	106.04	551735		617735
EmuJ_000209800	Q9VLU0	Barrier-to-autointegration factor	10.207	4924335
EmuJ_000209900	P49965	Signal recognition particle subunit SRP72	69.318	784340	13197500	754120
EmuJ_000210300	Q6ZQ88	Lysine-specific histone demethylase 1A	82.735	2314320
EmuJ_000212600	Q6DIH3	DNA replication licensing factor mcm2	100.4	594070	5665800
EmuJ_000212900	Q9QZB9	Dynactin subunit 5	21.878	22074000	40150500	1579700
EmuJ_000213750	Q9VC49	DNA-directed RNA polymerases I, II, and III subunit RPABC5	7.7751	32053000	16925500	15734000
EmuJ_000214100	Q0P5A6	26S proteasome non-ATPase regulatory subunit 5	57.088	5120700	14699300	2706350
EmuJ_000216200	Q4KME6	GRB10-interacting GYF protein 2	117.89	1314000	3176700
EmuJ_000216700	Q8C0L8	Conserved	92.901	626215		1830550											3
EmuJ_000217400	P97471	Mothers against decapentaplegic homolog 4	78.859	566120	2422150	139600
EmuJ_000217600	Q76IC5	Pyroglutamyl-peptidase 1	22.626	34182000	46226500	36561500
EmuJ_000218200	Q8N806	Putative E3 ubiquitin-protein ligase UBR7	42.769		8014700
EmuJ_000220300	Q99719	Septin-5	58.086	6437300	218485000	604520
EmuJ_000221400	Q5E9X2	Dual specificity mitogen-activated protein kinase kinase 6	44.42	656670		2235950
EmuJ_000222600	X	X	75.682	8445400	45174000	2450850
EmuJ_000223500	O14929	Histone acetyltransferase type B catalytic subunit	52.919	1961200	11834500	876030
EmuJ_000225700	Q6CFJ0	Mitochondrial fission 1 protein	15.585	20780500	46308500	33079000
EmuJ_000227300	X	X	15.452	26839000	4361900	15141000	162570
EmuJ_000227800	Q9Z1G4	V-type proton ATPase 116 kDa subunit a1	101.28	7163800		5157450
EmuJ_000230100	A7SG73	Nicotinate-nucleotide pyrophosphorylase [carboxylating] (Fragment)	57.679	776280	801095	610430
EmuJ_000230400	Q812A2	SLIT-ROBO Rho GTPase-activating protein 3	106.48	938175	998210	339785
EmuJ_000230600	Q60692	Proteasome subunit beta type-6	24.802	9699350	12534500
EmuJ_000231500	Q9Y333	U6 snRNA-associated Sm-like protein LSm2	11.793		29962000
EmuJ_000231800	Q8BT51	Cytochrome c	13.111	829075000	1004050000	58126500											1
EmuJ_000231900	Q9I9H8	Apoptotic protease-activating factor 1	219.9	136630	523380	309966
EmuJ_000233400	Q7ZUZ0	COP9 signalosome complex subunit 8	22.419	64453000	80935000	14427500
EmuJ_000233900	O35083	1-acyl-sn-glycerol-3-phosphate acyltransferase alpha	31.67	3900000	556315	14268500
EmuJ_000234000	Q9US20	Uncharacterized acyltransferase C1851.02	33.524	2760750	3974700	24247000
EmuJ_000235000	Q24020	Protein flightless-1	159.67	76054	15764500
EmuJ_000235050	X	X	98.276	8377400	1828600	1095635
EmuJ_000235400	O94766	Galactosylgalactosylxylosylprotein 3-beta-glucuronosyltransferase 3	31.266			821075
EmuJ_000235500	Q28FE2	Mediator	16.769	6090650	625990	4852000											2
EmuJ_000236500	P12812	Major egg antigen	36.454	1050210		1064780
EmuJ_000236700	Q8R003	Muscleblind-like protein 3	73.686	6167850	46089000	2892800
EmuJ_000236900	Q7SXN5	Dynamin-1-like protein	79.504	22249000	84885500	10341550
EmuJ_000239200	Q5BKM3	Charged multivesicular body protein 3	24.301	4118650		224830
EmuJ_000239850	Q04446	1,4-alpha-glucan-branching enzyme	79.998		1727305
EmuJ_000240000	Q17QZ7	Tetratricopeptide repeat protein 27	75.451			1680700
EmuJ_000240100	P63009	AP-2 complex subunit beta	107.56	8800000	27866000	18341500
EmuJ_000240900	Q2KI56	COP9 signalosome complex subunit 7b	29.085	195670000	568115000	15271600
EmuJ_000241900	O95433	Activator	39.891	17048700	14965000	19361000											1
EmuJ_000242000	Q6NVR9	ATPase family AAA domain-containing protein 3	67.007	1010170	836300	1381050
EmuJ_000242100	Q99ML5	Prenylcysteine	54.559	28067000	6118914	5256150											1
EmuJ_000242700	Q28717	Serine/threonine-protein phosphatase 2A activator	39.092	10522850	11795000	28992000
EmuJ_000244250	Q803V5	Target	36.172	11972750	11156000	5557150											1
EmuJ_000244500	P62254	Ubiquitin-conjugating enzyme E2 G1	19.097			2308300
EmuJ_000244800	Q03669	Sarcoplasmic/endoplasmic reticulum calcium ATPase 2	112.13	11435700	1431750	30207000
EmuJ_000245100	Q9V3A6	Ero1-like protein	57.929	8682100	21357500	414045
EmuJ_000245600	O08841	Sulfhydryl	65.593			375570											2
EmuJ_000246000	Q32L81	Phosphatidate cytidylyltransferase, mitochondrial	47.017			1878650
EmuJ_000246600	Q6DHM9	Rho-related GTP-binding protein RhoA-B	26.978		53788	4289900
EmuJ_000246800	Q5XIU9	Membrane-associated progesterone receptor component 2	21.103	55423000	82396500	130605000
EmuJ_000247000	Q6IQE5	ATPase GET3	39.205	75734500	269565000	239620000
EmuJ_000247700	Q767K9	Serine/threonine-protein phosphatase 1 regulatory subunit 10	75.968	1150750
EmuJ_000249200	A2AGT5	Cytoskeleton-associated protein 5	218.7	680555	263870	581325
EmuJ_000250200	Q9NVG8	TBC1 domain family member 13	45.427			274280
EmuJ_000250600	Q9Y295	Developmentally-regulated GTP-binding protein 1	40.945	2290320	43963500
EmuJ_000251900	Q7ZW02	Cholinephosphotransferase 1	46.673	5721850		1673950
EmuJ_000252000	Q8LGI8	N-terminal acetyltransferase B complex catalytic subunit NAA20	21.963	12774650	73778500	1259700
EmuJ_000252100	B8JI71	Protein eyes shut homolog	58.769			2212450
EmuJ_000252500	Q9IB84	Proteasome subunit beta type-1-A	23.687	7544900		1483200
EmuJ_000253300	Q6P7L4	Vesicle-trafficking protein SEC22b	24.832	25191000	23235500	66721000
EmuJ_000253400	A1A4L8	Adenylyltransferase and sulfurtransferase MOCS3	53.198	4482850	10390000
EmuJ_000253500	Q9R210	Transcription factor EB	53.334	661890
EmuJ_000253700	Q1RLX4	Trafficking protein particle complex subunit 11	140.07		4771500	140250
EmuJ_000253800	A4FV68	Serine/threonine-protein phosphatase 2A 56 kDa regulatory subunit epsilon isoform	58.596	1010175		55128500
EmuJ_000254200	Q1LXS2	Proteasome assembly chaperone 2	28.895	10447900	6614200	798485
EmuJ_000254300	Q62896	BET1 homolog	11.673	18250500		43479000
EmuJ_000255200	Q5U3A7	Dynamin-like 120 kDa protein, mitochondrial	107.9	12614000	9120000	15241500
EmuJ_000255300	P28188	Ras-related protein RABD2a	21.872	142380000	157090000	258750000
EmuJ_000255800	P24821	Tenascin	266.77	987395	254395	171660	8275.7
EmuJ_000256300	Q1JQB2	Mitotic checkpoint protein BUB3	39.879	4868550	24329500	681270
EmuJ_000256400	Q28653	Serine/threonine-protein phosphatase 2A 56 kDa regulatory subunit delta isoform	53.802	581055	473454	2240950
EmuJ_000257850	Q3USJ8	F-BAR and double SH3 domains protein 2	103.68		1494800
EmuJ_000258800	P49615	Cyclin-dependent-like kinase 5	33.776		8367100	1140900
EmuJ_000259100	Q80XP9	Serine/threonine-protein kinase WNK3	217.69	6168200	1330115	606110
EmuJ_000260000	Q6DG60	Ubiquitin-conjugating enzyme E2 Z	27.419		112720	1445120
EmuJ_000261400	P15153	Ras-related C3 botulinum toxin substrate 2	21.218	22880000	157980000	84330000
EmuJ_000261600	P00637	Fructose-1,6-bisphosphatase 1	39.893	27330500	327455000	6610850
EmuJ_000262900	P97411	Islet cell autoantigen 1	59.373	2893800	73295000	3127350
EmuJ_000264300	Q8C854	Myelin expression factor 2	58.724	22280500	21377500
EmuJ_000264900	Q3ZBZ8	Stress-induced-phosphoprotein 1	63.798	74200000	1364700000	1108535
EmuJ_000283100	Q8JZK9	Hydroxymethylglutaryl-CoA synthase, cytoplasmic	53.713	7831150	1126700	1311250
EmuJ_000284000	Q9CZX7	Type 2 phosphatidylinositol 4,5-bisphosphate 4-phosphatase	33.409	10879500	50209500	37372000
EmuJ_000284700	O70503	Very-long-chain 3-oxoacyl-CoA reductase	34.771	40478000	11847000	19435000
EmuJ_000294450	D3ZY60	Pleckstrin homology domain-containing family A member 8	57.634	12495500	65050000	14413000
EmuJ_000295600	Q3T0A0	Protein ABHD1	42.414	2875350		7910850
EmuJ_000296200	Q91WG5	5'-AMP-activated protein kinase subunit gamma-2	106.34	378680	17570000	358720
EmuJ_000296500	P41252	Isoleucine--tRNA ligase, cytoplasmic	140.9	431740	4889850	111579
EmuJ_000301200	Q9Y2D4	Exocyst complex component 6B	104.82	4904750	3402500	7965850
EmuJ_000301500	Q9UPE1	SRSF protein kinase 3	100.25		12070300	611690
EmuJ_000302000	Q5ZKX1	Charged multivesicular body protein 1b	22.914	4152900		2881600	57471
EmuJ_000305200	P70297	Signal transducing adapter molecule 1	58.801	10871500	4418000
EmuJ_000305600	Q9CVB6	Actin-related protein 2/3 complex subunit 2	44.765	13197000	11767000	1100800
EmuJ_000305900	P21279	Guanine nucleotide-binding protein G(q) subunit alpha	50.481	32512000	7358640	25381000
EmuJ_000314400	Q2KJ09	Ubiquitin carboxyl-terminal hydrolase 16	65.239	9571000		14023000
EmuJ_000315000	Q80UM7	Mannosyl-oligosaccharide glucosidase	115.41	1885120	756150	956015
EmuJ_000315200	Q9H845	Complex I assembly factor ACAD9, mitochondrial	74.229	3443850	4833550	6175450
EmuJ_000315600	Q9D5H4	Ferritin, mitochondrial	22.772	4602950	2493200	6315550
EmuJ_000316200	X	X	32.333	58142000	268000000	29952500
EmuJ_000316900	Q28YQ7	Peptide-N(4)-(N-acetyl-beta-glucosaminyl)asparagine amidase	89.296	3436700	10487850	2558850
EmuJ_000317500	Q8BGT5	Alanine aminotransferase 2	65.908		4212250
EmuJ_000317800	Q8CDN6	Thioredoxin-like protein 1	33.072	41384500	25979500	14443500
EmuJ_000318750	Q28740	Basigin	32.5	61246500	2241100	67988500
EmuJ_000319100	Q9VT65	Calpain-B	86.641		37863500	444435
EmuJ_000325300	X	X	41.977	1856750	3667500	115196
EmuJ_000325600	Q6P964	Serine/threonine-protein phosphatase 4 regulatory subunit 2-A	64.34	452865	2220500
EmuJ_000329900	Q9SAK4	Succinate-semialdehyde dehydrogenase, mitochondrial	52.886	1914700	17025000
EmuJ_000330300	P27216	Annexin A13	51.038	5438150	70309000	14517000
EmuJ_000330900	Q93235	Sodium/potassium-transporting ATPase subunit beta-1	34.083	40374500		35584500
EmuJ_000331050	O14980	Exportin-1	129.76			30511000
EmuJ_000331200	A6QQ21	COP9 signalosome complex subunit 6	39.943	384920000	2068950000	115210000
EmuJ_000331800	O35405	5'-3' exonuclease PLD3	50.556		25295000
EmuJ_000334400	Q9EQX9	Ubiquitin-conjugating enzyme E2 N	18.297	10254700	22773500	28245000
EmuJ_000338500	P82279	Protein crumbs homolog 1	44.89	13199000		19622500
EmuJ_000339600	Q9V3J1	V-type proton ATPase subunit H	55.73	2130150	24211000	7198100
EmuJ_000340400	Q90744	Alpha-N-acetylgalactosaminidase	45.672	12127500	6280880	13660500
EmuJ_000340500	Q66H12	Alpha-N-acetylgalactosaminidase	47.762	26097000		8354500
EmuJ_000340600	Q803C9	Phosphatidylserine synthase 1	59.942			111850
EmuJ_000340700	A8X5H5	Glycogen synthase kinase-3	64.533	1077300	4272450	1734900
EmuJ_000340800	Q9D2V5	Protein AAR2 homolog	50.676		18781500	2159200
EmuJ_000340900	Q7Z401	C-myc promoter-binding protein	204.87	449490	1061605	529625	26407.5
EmuJ_000341900	Q9Y485	DmX-like protein 1	366.71	364726	609320
EmuJ_000342100	O00471	Exocyst complex component 5	84.064			1557850
EmuJ_000342900	X	X	19.39	1926950		2000900
EmuJ_000344100	Q9VWH4	Probable isocitrate dehydrogenase [NAD] subunit alpha, mitochondrial	39.381	127430000	106719000	4847850
EmuJ_000344500	P05933	Calmodulin	25.848	5898650	1635400
EmuJ_000345300	F1QGD2	Probable palmitoyltransferase ZDHHC24	32.817	4404855		3639200
EmuJ_000345600	O75165	DnaJ homolog subfamily C member 13	289.45	7351250	751180	5033950
EmuJ_000345800	P91929	NADH dehydrogenase [ubiquinone] 1 alpha subcomplex subunit 10, mitochondrial	49.431	1398450	20454000	1010690
EmuJ_000346200	Q9UKV8	Protein argonaute-2	109.7		1593350
EmuJ_000347000	Q5F359	Trafficking protein particle complex subunit 5	22.178	5118150	2437650
EmuJ_000347200	Q3ZC50	PAT complex subunit CCDC47	56.384	1933550		2363350
EmuJ_000347300	Q1HE58	Ras-related protein Rab-27A	34.539	9095200		6334800
EmuJ_000347500	O88839	Disintegrin and metalloproteinase domain-containing protein 15	194.15	123215		108878
EmuJ_000348000	Q8BKC8	Phosphatidylinositol 4-kinase beta	102.68	395005	634070	15298
EmuJ_000350500	Q11011	Puromycin-sensitive aminopeptidase	108.34	189220	9112350	831000
EmuJ_000351600	Q9SDY5	NEDD8-conjugating enzyme Ubc12	87.433	435300
EmuJ_000352500	X	X	19.441	3155300		2261000
EmuJ_000352700	A8X5H5	Glycogen synthase kinase-3	49.078		6447400	693455
EmuJ_000353300	P51572	B-cell receptor-associated protein 31	27.003	15796000	56969	40898000
EmuJ_000353400	X	X	25.58	1446000		11157500
EmuJ_000353500	X	X	24.734		4262500	8528950
EmuJ_000356500	A0JMA9	Katanin p60 ATPase-containing subunit A-like 2	48.745	14472500	185660000	22532500
EmuJ_000358200	Q9VBZ5	YTH domain-containing family protein	70.597	4936700	25773500	1340200
EmuJ_000359800	Q3T0L2	Endoplasmic reticulum resident protein 44	46.834	2727000	6408800	2384550
EmuJ_000360300	Q95108	Thioredoxin, mitochondrial	15.596	884295		3147135
EmuJ_000360900	G5ED41	Cullin-associated NEDD8-dissociated protein 1	154.97		2402850	31583500
EmuJ_000363900	Q14DN9	Ankyrin repeat and death domain-containing protein 1B	94.981	512710	1269200	57991
EmuJ_000364600	X	X	8.2643	1344800	140095000	750450
EmuJ_000365200	X	X	33.573	3584000
EmuJ_000366300	A6QL72	Metastasis-associated protein MTA3	182.39	582060	190790	74332
EmuJ_000374100	Q3B7D2	Serine palmitoyltransferase 2	71.779	657610		110990
EmuJ_000374800	Q00277	Glutathione peroxidase	19.569	6784050		337450
EmuJ_000375800	Q3ZBV8	Threonine--tRNA ligase 1, cytoplasmic	83.029	5890850	20574500	1398600
EmuJ_000377000	Q96GG9	DCN1-like protein 1	33.264	9932850	24798500	1471300
EmuJ_000377800	Q12874	Splicing factor 3A subunit 3	61.604	908440	18820500
EmuJ_000378500	Q6DC39	Deubiquitinase DESI2	29.266			2603650
EmuJ_000378700	O57595	Mediator	18.147			2934750											2
EmuJ_000378900	Q2PFW9	RNA-binding protein Nova-1	71.239	4685250	15751500
EmuJ_000379000	Q1JPZ7	Pre-mRNA-processing factor 39	112.94		1634400
EmuJ_000380500	Q07327	Protein ROP	69.799	7813600	56969500	3410150
EmuJ_000380800	Q9VTJ8	Mitochondrial import inner membrane translocase subunit TIM14	12.121	57379500	14154500	14166500	1320750
EmuJ_000380900	Q69ZW3	EH domain-binding protein 1	80.222	191047
EmuJ_000381500	X	X	9.9519	1271915000	4081650000	67923500	676935
EmuJ_000391200	Q62448	Eukaryotic translation initiation factor 4 gamma 2	86.162		1806550
EmuJ_000391250	A6H757	Lysophosphatidic acid phosphatase type 6	52.139		12803000	3724250
EmuJ_000391800	Q5REH6	Translocon-associated protein subunit delta	18.298	167310000	25557500	166800000
EmuJ_000392000	Q42586	Uridine 5'-monophosphate synthase	51.394	10643600	189185000	67416500
EmuJ_000392300	Q99LC2	Cleavage stimulation factor subunit 1	47.225	8690350	13377650	460190
EmuJ_000393300	Q92058	Alkaline phosphatase, tissue-nonspecific isozyme	59.679	16082000		11669000
EmuJ_000394000	Q20758	ADP-ribosylation factor-like protein 1	28.571	10652950	9907050	17353000
EmuJ_000394100	P23381	Tryptophan--tRNA ligase, cytoplasmic	46.404	7842350	78220500	4443900
EmuJ_000406500	X	X	30.222		15498500
EmuJ_000406800	Q9NUJ3	T-complex protein 11-like protein 1	66.137	12840500	77665500	9207450
EmuJ_000410000	Q92797	Symplekin	167.14	448180		35468
EmuJ_000410700	Q80U93	Nuclear pore complex protein Nup214	162.65	164945
EmuJ_000412200	P36977	Synaptosomal-associated protein 25-A	27.133		1331500	4954500
EmuJ_000412250	Q8TBA6	Golgin subfamily A member 5	65.647	5348850	5308250	3433200
EmuJ_000412600	X	X	10.229		13351000	443430
EmuJ_000413600	Q28EW0	Transmembrane protein 87A	45.388	5683850		11906500
EmuJ_000413950	Q3T0Q3	DNA-directed RNA polymerase II subunit RPB3	30.427	2429100	9795900
EmuJ_000414400	Q15428	Splicing factor 3A subunit 2	38.042	16144500	6819200	1486500
EmuJ_000416200	P21912	Succinate dehydrogenase [ubiquinone] iron-sulfur subunit, mitochondrial	32.718	28923500	35678000	17825500
EmuJ_000416300	Q8C341	SUN domain-containing	163.54	15461500	105415000	9552500											3
EmuJ_000416500	Q9I7S6	High affinity cGMP-specific 3',5'-cyclic phosphodiesterase 9A	86.951	1427250	156265	2600750
EmuJ_000416900	X	X	117.87			1171705
EmuJ_000418600	Q71SG7	Beta-1,3-galactosyl-O-glycosyl-glycoprotein beta-1,6-N-acetylglucosaminyltransferase 4	45.568	1029400		1664430
EmuJ_000418900	E9Q649	Beta-1,3-galactosyl-O-glycosyl-glycoprotein beta-1,6-N-acetylglucosaminyltransferase 4	46.497	1571740		1036150
EmuJ_000420300	Q02978	Mitochondrial 2-oxoglutarate/malate carrier protein	34.453			1806305
EmuJ_000421400	Q6DC04	Histone-arginine methyltransferase CARM1	71.773		11884950
EmuJ_000421550	Q5ZLR5	Cytochrome b-c1 complex subunit Rieske, mitochondrial	31.711	37533000	27596500	18697000	458335
EmuJ_000421700	Q28F55	Adenylate kinase 2, mitochondrial	26.317	183435000	8499300	565420
EmuJ_000421800	Q9D8W5	26S proteasome non-ATPase regulatory subunit 12	51.473	56780500	204835000	10481200
EmuJ_000422000	Q9XZF0	Protein yippee	16.667	2678450
EmuJ_000422900	Q08BT5	RAB11-binding protein RELCH homolog	165.02	1214310		6043150
EmuJ_000423200	Q9Y6E0	Serine/threonine-protein kinase 24	61.163	2588750	28208500	8666900
EmuJ_000423400	Q9R078	5'-AMP-activated protein kinase subunit beta-1	35.282	1343600	30776000	1394500
EmuJ_000423900	Q4R8Z2	60S ribosomal protein L13a	23.75	3274300
EmuJ_000424000	Q5PQN1	Probable E3 ubiquitin-protein ligase HERC4	137.63	613645	945885	1180700
EmuJ_000424400	B4JSI3	Ribosome-releasing factor 2, mitochondrial	84.779	56507.5
EmuJ_000425200	P56812	Programmed cell death protein 5	12.486			1940300	366940
EmuJ_000425300	Q5FWK3	Rho GTPase-activating protein 1	55.259	4020950	7682650	16995500
EmuJ_000425750	Q800L1	Surfeit locus protein 1	34.322	18545000	4696850	12270000
EmuJ_000425800	Q5JS13	Ras-specific guanine nucleotide-releasing factor RalGPS1	97.172	37484	208065
EmuJ_000427400	Q8BFY9	Transportin-1	110.92			4554100
EmuJ_000427900	Q0MQD8	NADH dehydrogenase [ubiquinone] 1 beta subcomplex subunit 5, mitochondrial	28.589	5884800		2390800
EmuJ_000428900	Q8K0F1	TBC1 domain family member 23	90.158	4273800	2574000	10690000
EmuJ_000429200	Q5HZV9	Protein phosphatase 1 regulatory subunit 7	41.572	860555	1312345	1057055
EmuJ_000429700	Q02218	2-oxoglutarate dehydrogenase, mitochondrial	113.38	80958.5	45100500
EmuJ_000430500	B4PEU8	40S ribosomal protein S9	22.026	20636500	2853400	9075700	174835
EmuJ_000432500	O94967	WD repeat-containing protein 47	100.7	2430915
EmuJ_000433000	Q14186	Transcription factor Dp-1	72.803	5140050	3539700	218640	564900
EmuJ_000433400	Q5ZLD7	Vacuolar protein sorting-associated protein 53 homolog	101.32	2745200	2193550	3926250
EmuJ_000433700	Q5FWT1	Protein FAM98A	128.71	7503400	158150000	593930
EmuJ_000434000	Q8IW45	ATP-dependent (S)-NAD(P)H-hydrate dehydratase	30.493	25898500	85187000	27033500
EmuJ_000434910	P0C7A1	Cytosolic endo-beta-N-acetylglucosaminidase	62.403	1339985	26196000
EmuJ_000436000	Q5SPC5	Otoferlin	244.13	16228500	1039725	3483650	14182
EmuJ_000437000	P11157	Ribonucleoside-diphosphate reductase subunit M2	38.566			4455250
EmuJ_000437500	P21894	Alanine--tRNA ligase, cytoplasmic	107.58	2165800	54469000	922000
EmuJ_000437700	X	X	22.779	31719500		93885000	1331250
EmuJ_000438500	Q4KM30	Desumoylating isopeptidase 1	52.061	6723900	16391500	68788500
EmuJ_000438900	P49321	Nuclear autoantigenic sperm protein	39.096	5279800		590420
EmuJ_000439000	Q9D1E8	1-acyl-sn-glycerol-3-phosphate acyltransferase epsilon	49.541	31810500	13178950	71979500
EmuJ_000440000	Q8TB96	T-cell immunomodulatory protein	64.162	2223750		1169700
EmuJ_000440900	Q5ZMP6	AP-2 complex subunit mu	49.792	7883100	27766000	2901050
EmuJ_000441300	Q5RK19	Vacuolar-sorting protein SNF8	28.092	5061650	14522000	1566950
EmuJ_000443000	Q6TGU2	Nucleoporin SEH1	51.013	840290	22020000	319970
EmuJ_000444100	P31016	Disks large homolog 4	62.505	4229560	7341600	2346750
EmuJ_000445000	Q4G061	Eukaryotic translation initiation factor 3 subunit B	76.192	3567400	114785000	1653650
EmuJ_000445400	O95870	Phosphatidylserine lipase ABHD16A	66.361			2467185
EmuJ_000445600	O88813	Long-chain-fatty-acid--CoA ligase 5	79.447	23957000	21446500	51928000
EmuJ_000446300	P47991	60S ribosomal protein L6	28.368	4973750	897840	798530	120110
EmuJ_000448400	Q6P5G6	UBX domain-containing protein 7	52.924	2326100	26462000	4710200
EmuJ_000448500	O01393	Innexin unc-9	56.624	220265		1444200
EmuJ_000449500	Q5ZKU5	Ras-related protein Rab-14	29.062	53731000	37069500	175155000	66864
EmuJ_000449900	Q9NQP4	Prefoldin subunit 4	22.019	17550500	765010000
EmuJ_000450400	Q80U58	Pumilio homolog 2	115.84	232690	306850
EmuJ_000450800	Q6NT99	Dual specificity protein phosphatase 23	19.312	29534500		5396850
EmuJ_000451100	Q08DG6	Cytochrome c	46.912	575740													1
EmuJ_000451200	Q8NDX5	Polyhomeotic-like protein 3	57.795	489210	18499700	526470
EmuJ_000451900	P20456	Inositol monophosphatase 1	28.886		211955000	4005350
EmuJ_000452000	Q6L8Q7	2',5'-phosphodiesterase 12	73.385		8865550
EmuJ_000452400	Q8BJ71	Nuclear pore complex protein Nup93	103.92		1148200	300330
EmuJ_000452600	Q9NR46	Endophilin-B2	34.801	2689750	11704050	5009700
EmuJ_000452800	Q9H3P7	Golgi resident protein GCP60	50.159	8433000	79066000	9134400
EmuJ_000453100	Q32LJ2	ADP-ribosylation factor-related protein 1	22.399	9281800	9317100	13373850
EmuJ_000453400	X	X	196.68	2043800	241800		26734.5
EmuJ_000453900	Q9JI92	Syntenin-1	30.9	1742600		1978900
EmuJ_000454000	Q9CXF4	TBC1 domain family member 15	74.685	5511400	5082200	6595950
EmuJ_000454200	Q28024	Guanine nucleotide-binding protein G(I)/G(S)/G(O) subunit gamma-12	8.5849	40538000	33198000	22238000
EmuJ_000454300	P63100	Calcineurin subunit B type 1	18.99	5862000	25305500	20884000
EmuJ_000455600	P41743	Protein kinase C iota type	62.743		2396500
EmuJ_000456700	Q2NL17	Cleft lip and palate transmembrane protein 1 homolog	77.618	5832700		3849900
EmuJ_000457700	Q2TGK3	Palmitoyltransferase ZDHHC3	49.842			2095750
EmuJ_000457800	P41216	Long-chain-fatty-acid--CoA ligase 1	74.328	2255000	42401000	1067895	45353.5
EmuJ_000458000	Q9NPD3	Exosome complex component RRP41	29.197	13369500	3484730	3074650
EmuJ_000458400	P15215	Laminin subunit gamma-1	163.17	1059675	1725350	213740
EmuJ_000458800	Q8T4F7	Protein enabled	61.96		711240
EmuJ_000459050	P09792	Glutathione S-transferase class-mu 28 kDa isozyme	24.311	336625000	216070000	7285150
EmuJ_000459100	Q2TA37	ADP-ribosylation factor-like protein 2	20.836	20699500	44937500	4500400
EmuJ_000459500	Q5PXE9	Inositol-pentakisphosphate 2-kinase	54.973		13132500
EmuJ_000459700	Q9CQ40	39S ribosomal protein L49, mitochondrial	30.684		514350
EmuJ_000459800	Q07167	16 kDa calcium-binding protein	17.184	110900000
EmuJ_000461200	D3YZP9	Coiled-coil domain-containing protein 6	59.192		81022500
EmuJ_000462800	Q8BMA6	Signal recognition particle subunit SRP68	74.167	2818450	2082395	453750
EmuJ_000463200	Q9U5W9	Transcription initiation factor TFIID subunit 10	18.523	953255	485640	2923450
EmuJ_000463800	X	X	66.139			1677750
EmuJ_000463900	Q68FT1	Ubiquinone biosynthesis protein COQ9, mitochondrial	37.245	5673400	3.87453e+06	25174000
EmuJ_000465000	Q28D01	WD repeat-containing protein 26	95.509	17050000	41417500	2072750
EmuJ_000465300	O77821	Acyl-protein thioesterase 1	24.261	194620000	1891750000	259770000
EmuJ_000466000	Q3ZCQ8	Mitochondrial import inner membrane translocase subunit TIM50	37.123	1083850		2140650
EmuJ_000466700	P58405	Striatin-3	91.213	5818350	3264700	1776050
EmuJ_000467400	Q1LUS8	Ran-binding protein 10	103.01	1126745		119600
EmuJ_000468000	Q0KL02	Triple functional domain protein	253.26		322790	755470
EmuJ_000468100	O88531	Palmitoyl-protein thioesterase 1	33.861	25194000		64593500
EmuJ_000468400	Q9UKA2	F-box/LRR-repeat protein 4	88.617		8173700
EmuJ_000469100	X	X	32.842	18727500	3076900	45868500
EmuJ_000470100	Q15311	RalA-binding protein 1	110.32	3348400
EmuJ_000470200	Q0IHV2	Protein lin-54 homolog	52.818	447030	15708500
EmuJ_000470500	X	X	82.592	1444500		4720050
EmuJ_000470900	Q8NB59	Synaptotagmin-14	58.284	5969050		4901500
EmuJ_000471100	B9VJ80	Ubiquitin-like modifier-activating enzyme 5	43.625	18338000	73246500	9918900
EmuJ_000471300	Q58DK5	Delta-aminolevulinic acid dehydratase	39.585	14932000	8672050
EmuJ_000471800	Q2HJ18	Vacuolar protein sorting-associated protein 33B	81.15	3345700	4601050	253750
EmuJ_000472000	Q2HJH6	U5 small nuclear ribonucleoprotein 40 kDa protein	39.986	63298	2521860
EmuJ_000473400	P56538	Eukaryotic translation initiation factor 6	26.154			2934800
EmuJ_000474100	X	X	17.673	110915000	8821300
EmuJ_000474200	P13566	Calcium-binding protein	9.6808	4990200000	10838250
EmuJ_000474300	P13566	Calcium-binding protein	8.0741	77138000	90818000	3800400
EmuJ_000474400	P13566	Calcium-binding protein	7.7788	1194840000	1034300000	35914650
EmuJ_000474500	X	X	8.1262			5738550
EmuJ_000474800	X	X	71.562	5683500	17484000	796660
EmuJ_000476700	Q96S52	GPI transamidase component PIG-S	77.039	1717450		1990250
EmuJ_000476800	Q9VDD9	Putative tRNA (cytidine(32)/guanosine(34)-2'-O)-methyltransferase 2	36.661	1292400	6026600	8683700
EmuJ_000476900	G5EER4	GDP-L-fucose synthase	44.286	5241750	682830000	3143950
EmuJ_000477800	P27612	Phospholipase A-2-activating protein	91.213	156430	10056500	5228550
EmuJ_000478300	Q8VDJ3	Vigilin	151.31	1323660	2869050	455130
EmuJ_000479600	O35344	Importin subunit alpha-4	57.933	774500	2205900	59061000
EmuJ_000480500	Q8WVM7	Cohesin subunit SA-1	143.69		850745
EmuJ_000480700	O61585	Katanin p80 WD40 repeat-containing subunit B1	79.359		792745	1661450
EmuJ_000481200	P40307	Proteasome subunit beta type-2	22.155	12881950	25230500	3084500
EmuJ_000482000	Q5ZHS1	Elongator complex protein 3	56.227	3616650	10195600	26388.5
EmuJ_000482300	Q8MRQ4	LMBR1 domain-containing protein 2 homolog	70.539	2488700	3462600	2474750
EmuJ_000482500	P49760	Dual specificity protein kinase CLK2	60			158275
EmuJ_000482700	Q9UBR1	Beta-ureidopropionase	42.12	528165	34398000	279200
EmuJ_000484900	P82094	TATA element modulatory factor	100.92	1478450		464605
EmuJ_000485100	Q96MW5	Conserved	204.28	1048995	135185	697140											2
EmuJ_000485300	Q09741	Spermidine synthase	32.158		8629900	1876700
EmuJ_000486100	Q9NUQ9	CYFIP-related Rac1 interactor B	47.372	1670000	4178400	9687550
EmuJ_000486500	X	X	17.79		1487400	3210300
EmuJ_000486800	Q5RB75	NudC domain-containing protein 3	41.622	8429600	29810500	4706900
EmuJ_000487500	Q0P5W1	Vacuolar protein sorting-associated protein 8 homolog	178.11		232510000	1141500
EmuJ_000487900	P18433	Receptor-type tyrosine-protein phosphatase alpha	94.547		8627500
EmuJ_000488200	Q9ESN9	C-Jun-amino-terminal kinase-interacting protein 3	64.966			909575
EmuJ_000488300	Q5RDY2	Transmembrane 9 superfamily member 4	72.782	3102400		41132500
EmuJ_000488800	Q5I0S6	Ubiquitin-like-conjugating enzyme ATG3	37.96	1682400		731400
EmuJ_000489500	Q8BW49	Tetratricopeptide repeat protein 12	109.88	152900	931625	994150
EmuJ_000489900	Q8C4V1	Rho GTPase-activating protein 24	63.34	2030850		519365	17015.5
EmuJ_000491100	Q8C7R4	Ubiquitin-like modifier-activating enzyme 6	142.58		4905650	102840
EmuJ_000491800	Q5RF14	Mitochondrial intermediate peptidase	85.78	8696750	4244800	6767250
EmuJ_000491900	Q9WUA2	Phenylalanine--tRNA ligase beta subunit	68.021	53921	42118500
EmuJ_000492300	P70697	Uroporphyrinogen decarboxylase	44.405		41934000	767050
EmuJ_000492400	X	X	130.27	141770		1483550
EmuJ_000492700	P04111	Calcium-binding protein SPEC 2C	24.064	1477050000	1580250	9906500
EmuJ_000492900	O60733	85/88 kDa calcium-independent phospholipase A2	140.65	762275	1229800	158795
EmuJ_000493600	Q2V2M9	FH1/FH2 domain-containing protein 3	145.71	1892800	202585	648605
EmuJ_000494200	Q8JHF4	Protein PALS1	94.523	6407850	4992800	3493500
EmuJ_000494800	Q91WV7	Neutral and basic amino acid transport protein rBAT	76.339	11603050	2937350	8299350
EmuJ_000495100	A0JN27	General transcription factor IIH subunit 2	46.391		2945450	514585
EmuJ_000496600	Q8BP01	Vimentin-type intermediate filament-associated coiled-coil protein	25.02	4515600	23521000
EmuJ_000497000	Q96N46	Tetratricopeptide repeat protein 14	106.81		1292300
EmuJ_000498200	Q01658	Protein Dr1	23.505	259835
EmuJ_000498400	Q5F3X0	Lysocardiolipin acyltransferase 1	44.224	293970		2992550
EmuJ_000498600	Q5RBL6	Golgi SNAP receptor complex member 1	26.48	22097500	5891750	32572500
EmuJ_000499300	P07796	Histone H1-gamma, late	21.023	3929800	7751100	1447050	39743
EmuJ_000500300	Q07167	16 kDa calcium-binding protein	22.005	3826400	9054700
EmuJ_000500600	Q8TF66	Leucine-rich repeat-containing protein 15	80.342			6666450
EmuJ_000501500	P11217	Glycogen phosphorylase, muscle form	97.801	576380	2597450000
EmuJ_000503400	Q28BR5	Presequence protease, mitochondrial	112.76		6423500	756395
EmuJ_000503700	X	X	19.342	7552300		1514600
EmuJ_000505200	B1H2N3	Calcium uptake protein 1, mitochondrial	56.784	8290600	960455	7907050
EmuJ_000506100	Q9VA70	Neutral ceramidase	75.275			895280
EmuJ_000506400	Q96DM3	Regulator	78.133	729730	10075750												2
EmuJ_000506900	P79384	Propionyl-CoA carboxylase beta chain, mitochondrial	59.013	7100650	21713000
EmuJ_000508000	Q99NH0	Ankyrin repeat domain-containing protein 17	291.01	240280	273375	145320
EmuJ_000510700	Q3ZBH9	DNA replication licensing factor MCM7	84.648	2515400	12967500
EmuJ_000511600	Q9NV79	Protein-L-isoaspartate	63.491	522245	3069450	842435											2
EmuJ_000512800	D3ZA12	Chromodomain-helicase-DNA-binding protein 6	344.85	292320	475630
EmuJ_000513400	O42287	Intersectin-1	182.6	2807500	30890000	182760
EmuJ_000514400	P29678	Dual specificity mitogen-activated protein kinase kinase 1	57.27	2450300	17692000	5519150
EmuJ_000516300	P57772	Selenocysteine-specific elongation factor	61.025		4875400	672530
EmuJ_000517350	Q7TP52	Carboxymethylenebutenolidase homolog	37.46	2178250	1576600	6896000
EmuJ_000517550	Q5F418	26S proteasome non-ATPase regulatory subunit 1	131.44	80655000	87915000	11255000	12298.5
EmuJ_000517600	Q921M4	Golgin subfamily A member 2	121.63	202290	85196
EmuJ_000517700	A5A6K3	Mannose-6-phosphate isomerase	47.858	3939200	33775500	12357500
EmuJ_000518000	Q8TF46	DIS3-like exonuclease 1	135.69	123350	3764250
EmuJ_000518100	Q26630	33 kDa inner dynein arm light chain, axonemal	25.958	15607500	33095000	6727650
EmuJ_000518400	P50747	Biotin--protein ligase	58.821	8160500	10027700	12231650
EmuJ_000519900	O35600	Retinal-specific phospholipid-transporting ATPase ABCA4	244.27			609465
EmuJ_000520300	P87324	DNA polymerase subunit delta-2	53.584		2613000
EmuJ_000520450	Q9VLC0	Vacuolar protein sorting-associated protein 54	105.7	336950	622840	514625
EmuJ_000521700	Q5NVM9	Heat shock cognate 71 kDa protein	68.236	3690500	5432100
EmuJ_000522200	P63000	Ras-related C3 botulinum toxin substrate 1	25.371	13108650	53631500	5185900
EmuJ_000522400	P37727	Rab proteins geranylgeranyltransferase component A 1	77.6	18700500	116355000	7668000
EmuJ_000522800	Q5I085	Serine/threonine-protein phosphatase PP1-beta catalytic subunit	36.769	7671600	4224300	4323950
EmuJ_000523100	X	X	52.735	3013200	3787750	823430
EmuJ_000524500	Q9W2D6	Mitochondrial import inner membrane translocase subunit Tim10	8.9896	165475000	92654500	133271500	126500
EmuJ_000524700	A4IIL4	BRO1 domain-containing protein BROX	51.034	38001000	47081000	32830000
EmuJ_000525600	Q6NYS8	Dolichyl-diphosphooligosaccharide--protein glycosyltransferase 48 kDa subunit	49.563	13461000	2852630	12072900
EmuJ_000525910	Q0P5D0	Peptidyl-prolyl cis-trans isomerase H	20.121		1496515	1713600
EmuJ_000526000	P80386	5'-AMP-activated protein kinase subunit beta-1	40.698	3089950	53770000
EmuJ_000526100	A0A0G2K344	Phosphatidylinositol 4,5-bisphosphate 3-kinase catalytic subunit alpha isoform	133.63		859380
EmuJ_000528400	P32592	Integrin beta-2	98.999	2518700		4479450
EmuJ_000529300	Q7SZE5	Protein transport protein Sec23A	85.663	56352500	298915000	5985750
EmuJ_000530300	Q5R8Y6	Transmembrane 9 superfamily member 2	63.124			7566800
EmuJ_000530320	Q28FH2	N-terminal kinase-like protein	89.315	20705410	6702950	4446200
EmuJ_000531300	X	X	51.243	4247800	2328900	3808400
EmuJ_000532000	Q9UBQ5	Eukaryotic translation initiation factor 3 subunit K	28.177	16815500	147580000	18299500
EmuJ_000532100	Q9NRL2	Bromodomain adjacent to zinc finger domain protein 1A	191.9	837520	248980
EmuJ_000532700	P02594	Calmodulin	18.465	323270000	51718500
EmuJ_000532800	P14314	Glucosidase 2 subunit beta	47.694	6216300	48704500	3223050
EmuJ_000534300	Q4R571	EARP and GARP complex-interacting protein 1	56.593	18367500	3121900	11324000
EmuJ_000535000	Q2KID0	Exosome complex component RRP4	39.082	6220850	10581500	869900
EmuJ_000535400	Q92051	Carbonic anhydrase	34.813		23425500
EmuJ_000535600	Q6DRH5	H/ACA ribonucleoprotein complex subunit 3	7.5726		257775	284405
EmuJ_000536400	Q63ZU0	Adenosine deaminase	38.03		2917850	81365
EmuJ_000537050	Q7ZVL2	GATOR complex protein WDR24	125.55	309775	217930	75852	10351
EmuJ_000538300	P30116	Glutathione S-transferase	25.47	36065000	13406850	1268435
EmuJ_000539200	X	X	51.162	987170		4189150
EmuJ_000539600	Q9NVS2	39S ribosomal protein S18a, mitochondrial	18.636	2065950
EmuJ_000539900	Q86S40	Probable ADP-dependent glucokinase	64.237	16811000	3294600	3700750
EmuJ_000540000	Q7TQI3	Ubiquitin thioesterase	32.199	1647400		4900150											2
EmuJ_000540200	A2AN08	E3 ubiquitin-protein ligase UBR4	693.74	937475	1051900	425140
EmuJ_000543500	Q28653	Serine/threonine-protein phosphatase 2A 56 kDa regulatory subunit delta isoform	74.533	13900900	2906100	2484050
EmuJ_000543800	X	X	19.229	86084600	24316500	9700150
EmuJ_000544000	Q5F3J5	Proteasome activator complex subunit 3	27.906	16053150	28284500	1782780
EmuJ_000544600	O35587	Transmembrane emp24 domain-containing protein 10	23.443	44382000	5197600	83256500
EmuJ_000545600	Q90WU3	ATP-dependent RNA helicase DDX1	82.325	13827000	248975000	1789100
EmuJ_000546200	Q7ZUH5	39S ribosomal protein L14, mitochondrial	20.452	1228685		2253600	155705
EmuJ_000547500	Q5ZL00	ER membrane protein complex subunit 1	111.23	8272800	604540	6555600
EmuJ_000547800	X	X	31.809		1065300	718500
EmuJ_000548300	P01123	GTP-binding protein YPT1	15.634	142685000	21245000	46858000
EmuJ_000550200	P62296	Abnormal spindle-like microcephaly-associated protein homolog	196.23			349980
EmuJ_000551900	Q69ZQ2	Pre-mRNA-splicing factor ISY1 homolog	51.006	1371150
EmuJ_000552000	P40797	Protein peanut	58.235	420435	45934000	299335
EmuJ_000552500	X	X	28.682	20366000		7770350
EmuJ_000552650	Q9LFH6	Probable E3 ubiquitin-protein ligase LUL2	32.193	280900		2625650
EmuJ_000555600	X	X	13.187	9874200	27464000	6522900
EmuJ_000557900	Q07912	Activated CDC42 kinase 1	91.871		202874
EmuJ_000558400	Q20681	BTB and MATH domain-containing protein 38	41.063	1260250	6265050	242630
EmuJ_000564900	P22081	Oncosphere antigen B (Fragment)	17.207	16829500		4547900
EmuJ_000568500	Q8BWJ3	Phosphorylase b kinase regulatory subunit alpha, liver isoform	174.75	4143100	4590450	968190
EmuJ_000568600	P60891	Ribose-phosphate pyrophosphokinase 1	34.8	69704500	439220000	79935500
EmuJ_000569700	A3KGB4	TBC1 domain family member 8B	114.31	1497350		1835850
EmuJ_000569800	Q66HA6	ADP-ribosylation factor-like protein 8B	21.453	50569000	60730000	120815000
EmuJ_000570200	Q2KID6	Pleiotropic regulator 1	47.066		19403000
EmuJ_000570500	A7Z056	Ubiquitin carboxyl-terminal hydrolase 20	99.351			618905
EmuJ_000570700	Q24145	Tyrosine-protein kinase Shark	95.069	369135	8664700	2245500
EmuJ_000570800	Q7PLS8	Integrator complex subunit 3	154.45			92333
EmuJ_000571200	Q26609	Hexokinase	51.789		1004860
EmuJ_000571500	Q26609	Hexokinase	51.353	5553800	39416000	15303500
EmuJ_000571900	O59805	Putative amidase C550.07	67.101			6579700
EmuJ_000572600	Q9VH39	Protein NDUFAF4 homolog	24.458	18695000	32629500	4175700	47615
EmuJ_000573200	Q8K2C8	Glycerol-3-phosphate acyltransferase 4	50.995	41171500	8633900	141480000	32356
EmuJ_000573500	P08648	Integrin alpha-5	147.46	1220950		1795750
EmuJ_000573700	P53611	Geranylgeranyl transferase type-2 subunit beta	39.67			2274610
EmuJ_000574700	Q9R0Q3	Transmembrane emp24 domain-containing protein 2	22.613	79715000	18547000	113167500
EmuJ_000575200	Q9YHT4	5-aminolevulinate synthase, erythroid-specific, mitochondrial	57.506	3692450	53634000	649295
EmuJ_000575300	Q95RC0	N-alpha-acetyltransferase 30A	21.78	7074400	29991000	1640900
EmuJ_000575900	Q05793	Basement membrane-specific heparan sulfate proteoglycan core protein	860	697190	1053645	740530
EmuJ_000576100	Q96CW5	Gamma-tubulin complex component 3	99.261	423800		1177200
EmuJ_000576600	B2GV24	E3 UFM1-protein ligase 1	93.609	2947250	6925350	3995450
EmuJ_000580300	Q0IIF7	Ubiquitin carboxyl-terminal hydrolase 14	57.777	47307500	65433500	23827500
EmuJ_000581600	P83351	Soluble NSF attachment protein 29	27.054	2976300	973440	4084550	105625
EmuJ_000581700	Q94519	Acyl carrier protein, mitochondrial	16.213	20936000	16710000	14008000
EmuJ_000582200	A5JSS2	60S ribosomal protein L21	18.465	48082000	39647000	15616000	645157
EmuJ_000582650	P56873	Protein ZNRD2	19.47	23432000	95207000	18807500
EmuJ_000582800	E7F6H7	Dynein, cytoplasmic 1, intermediate chain 2a	72.343	837830	673853	1729700
EmuJ_000583200	X	X	33.925	2383250	4184650	1587365	608110
EmuJ_000584100	P57709	Calcium-transporting ATPase type 2C member 1	107.29			2180500
EmuJ_000585200	A7KAX9	Rho GTPase-activating protein 32	74.324	12726500	44718500	84289000	20687
EmuJ_000585700	O14576	Cytoplasmic dynein 1 intermediate chain 1	74.536	1198100	1272795
EmuJ_000586500	Q61UA0	Ufm1-specific protease	51.467			1046140
EmuJ_000587500	Q6ZQW0	Indoleamine 2,3-dioxygenase 2	44.92	265565	177040	179740
EmuJ_000587900	P41111	Translation initiation factor eIF-2B subunit delta	59.04	4699200	4486650	1074355
EmuJ_000589200	Q3ZAV8	Enhancer	110.03	2957100		2979700											1
EmuJ_000589700	X	X	48.801	14703500	1783800	49170500
EmuJ_000590000	P58374	60S ribosomal protein L30	13.842	16244000	91739	12942500	618670
EmuJ_000590100	Q24117	Dynein light chain 1, cytoplasmic	10.474	29960500	23792675
EmuJ_000590200	P28075	Proteasome subunit beta type-5	29.643		26846000
EmuJ_000590300	D2I2M6	Metallophosphoesterase 1	49.54	6181900		1966750
EmuJ_000590700	P52899	Probable pyruvate dehydrogenase E1 component subunit alpha, mitochondrial	42.344	12127000	46981500	1037995	78487
EmuJ_000590900	O88484	[Pyruvate dehydrogenase [acetyl-transferring]]-phosphatase 2, mitochondrial	66.975	270125	10647300	93117.5
EmuJ_000591000	Q13423	NAD(P) transhydrogenase, mitochondrial	112.44	11306150	11205400	22150000
EmuJ_000592400	Q8NCC3	Phospholipase A2 group XV	46.304	20731000	19482	31778
EmuJ_000595000	Q9UBX3	Mitochondrial dicarboxylate carrier	31.577	42766500	7365950	21662500
EmuJ_000595500	Q00168	Calcium/calmodulin-dependent protein kinase type II alpha chain	61.632	10796100	19712000	7427550
EmuJ_000595700	P19966	Transgelin	24.53		3563650	2304350
EmuJ_000597100	Q96SU4	Oxysterol-binding protein-related protein 9	92.187	593180
EmuJ_000597600	P62958	Histidine triad nucleotide-binding protein 1	16.265	107572500	465735000	4963800
EmuJ_000597800	Q5XIF3	NADH dehydrogenase [ubiquinone] iron-sulfur protein 4, mitochondrial	19.063	34820000		20990500	134245
EmuJ_000598100	P30153	Serine/threonine-protein phosphatase 2A 65 kDa regulatory subunit A alpha isoform	66.241	4591950	28754500	15497500
EmuJ_000598300	X	X	23.362	13407500		8747100
EmuJ_000599000	Q2YDC9	Programmed cell death protein 2	41.927		13741000	1575800
EmuJ_000600600	O00764	Pyridoxal kinase	26.841		8564550
EmuJ_000601000	Q9FZK4	Nuclear transport factor 2A	14.438	347370000		5236800
EmuJ_000601200	Q27889	Serine/threonine-protein phosphatase 2B catalytic subunit 2	67.507	9017300	44370000	9193850	43194.5
EmuJ_000601900	Q32PZ3	Protein unc-45 homolog A	118.56			866570
EmuJ_000602300	Q5R5R4	RUN and FYVE domain-containing protein 2	53.56		12532000	3289300
EmuJ_000602900	X	X	49.457	980665	377065	591910
EmuJ_000603200	Q13618	Cullin-3	95.043	13523500	7811100	21522000
EmuJ_000604200	P30876	DNA-directed RNA polymerase II subunit RPB2	138.28		399780
EmuJ_000604500	Q5ZHY5	E3 ubiquitin-protein ligase CHIP	38.025		13714500
EmuJ_000604700	Q62193	Replication protein A 32 kDa subunit	32.806	1322950	12663000	1403400
EmuJ_000605100	O60476	Mannosyl-oligosaccharide 1,2-alpha-mannosidase IB	67.629			357190
EmuJ_000606100	X	X	53.459	1534875		521445
EmuJ_000607200	O08585	Clathrin light chain A	23.731	3297050
EmuJ_000607600	A7YWI9	Tyrosyl-DNA phosphodiesterase 2	44.831		779640	568470
EmuJ_000607800	Q7L5N7	Lysophosphatidylcholine acyltransferase 2	73.671		4130600	1330415
EmuJ_000609300	O43491	Band 4.1-like protein 2	133.81	1496400	932324	238120	10556.4
EmuJ_000609600	O45947	Putative polypeptide N-acetylgalactosaminyltransferase 10	69.372	9523700		10015850
EmuJ_000609800	Q0P564	Protein cereblon	52.41		3640850
EmuJ_000610000	Q08CZ6	NAD kinase 2, mitochondrial	43.849		8758550
EmuJ_000610500	Q23551	Twitchin	1249.4	442230	61726	58590
EmuJ_000610600	P53676	AP-3 complex subunit mu-1	46.583	632490	4271200
EmuJ_000610800	Q566Y1	Elongator complex protein 4	40.078	105820	55130
EmuJ_000610900	Q5PQJ5	Rho GTPase-activating protein 29	102.99	1145450		165290
EmuJ_000611700	Q9Y0Y7	LanC-like protein 3 homolog	46.734	2268000	15334950	462450
EmuJ_000611800	Q6P315	Histone-binding protein RBBP7	47.654		19614000
EmuJ_000612200	Q9BUN8	Derlin-1	29.233	3478850
EmuJ_000613500	Q9BRT8	COBW domain-containing protein 1	34.469	1685400	3239650	10006650
EmuJ_000613800	F1RQM2	Phosphoacetylglucosamine mutase	66.715	2127100	1151345	9006900
EmuJ_000614100	Q9Y227	Ectonucleoside triphosphate diphosphohydrolase 4	72.455	276970	1511800	493245
EmuJ_000614200	Q9UDY4	DnaJ homolog subfamily B member 4	40.265	17396500	29007000	3625150	48388
EmuJ_000614400	Q8WN55	Polypyrimidine tract-binding protein 1	74.129	3284000	4812300
EmuJ_000614600	Q9WTN0	Geranylgeranyl pyrophosphate synthase	35.447	40247000	103892500	45506500
EmuJ_000615700	P34439	Probable 3-hydroxyacyl-CoA dehydrogenase F54C8.1	33.781	1996050	10213000	552200
EmuJ_000615800	P50336	Protoporphyrinogen	56.494	67698	899886	111852											1
EmuJ_000615900	Q0WMV8	PHD finger-like domain-containing protein 5B	15.9	4560100	25517500
EmuJ_000616050	Q9BTW9	Tubulin-specific chaperone D	132.47	172445	38143	835405
EmuJ_000616100	A7MCB7	Translation machinery-associated protein 16	17.861			3508000
EmuJ_000616300	Q2KJI7	AFG3-like protein 2	83.945	893810		2459700
EmuJ_000616800	Q7M767	Ubiquitin-conjugating enzyme E2 variant 2	15.71			1508250
EmuJ_000617100	Q9W4P5	V-type proton ATPase subunit d 1	40.89	38462000	7309100	35224000
EmuJ_000617160	X	X	22.408	7480350	5145100	8419800
EmuJ_000619600	Q3T102	Eukaryotic translation initiation factor 3 subunit E	51.72	1125235	54370500	7512950
EmuJ_000619700	P12849	cAMP-dependent protein kinase type I-beta regulatory subunit	49.309	10688400	37968000	17136000
EmuJ_000620800	O94901	SUN domain-containing protein 1	116.39			84226	2713000
EmuJ_000620900	Q5RFS2	COP9 signalosome complex subunit 3	48.451	71639500	116540000	9930150
EmuJ_000621100	Q9CPY6	Glucose-induced degradation protein 4 homolog	24.084	2682200	3172000	298670
EmuJ_000621500	Q921G8	Gamma-tubulin complex component 2	118.32	358800	1820050	1804150
EmuJ_000621600	C4PYP8	Anamorsin homolog	29.767	2952550	7541650	4884700
EmuJ_000622900	Q7ZV22	S-methyl-5'-thioadenosine phosphorylase	32.37	12144000	47248000
EmuJ_000625500	Q5RF24	WD repeat-containing protein 13	61.52	33631500	7701500	4653150
EmuJ_000625800	X	X	10.493	17023500	96531.5	2522350
EmuJ_000626000	X	X	111.98		1008760
EmuJ_000626300	P06745	Glucose-6-phosphate isomerase	61.705	800785	1223150
EmuJ_000627300	Q8K4Z5	Splicing factor 3A subunit 1	71.693	19071000	68524500	1993350
EmuJ_000627700	Q6P6G5	Protein YIPF1	35.343			6370900
EmuJ_000627900	A0JM49	E3 ubiquitin-protein ligase listerin	211.59	4280600		3114550
EmuJ_000628600	X	X	39.962	1046085	11513000	1618300
EmuJ_000629400	Q5R6J0	Proteasome adapter and scaffold protein ECM29 (Fragment)	255.43	195540	523790	338920
EmuJ_000629500	Q99MN1	Lysine--tRNA ligase	64.523	3140300	14849500
EmuJ_000630600	Q6ZPJ0	Testis-expressed protein 2	137.31	1361900		400935
EmuJ_000630650	Q3LGD4	Rab11 family-interacting protein 4A	56.174	93616500	216535000	8822800
EmuJ_000630700	Q9UK41	Vacuolar protein sorting-associated protein 28 homolog	23.162	5157050	17014000
EmuJ_000631100	Q7T2D0	Small G protein signaling modulator 3	107.62			223055
EmuJ_000631400	P29702	Protein farnesyltransferase/geranylgeranyltransferase type-1 subunit alpha	42.624	3656500	14669000	568490
EmuJ_000631500	Q96C24	Synaptotagmin-like protein 4	77.165	5039300	10780	735240	405075
EmuJ_000631700	Q91WC9	Diacylglycerol lipase-beta	90.562	496980		3615950
EmuJ_000632300	X	X	13.686	21062000	10252650	1989400
EmuJ_000632510	Q66KI9	5-methylcytosine rRNA methyltransferase NSUN4	55.457	758220	1392100
EmuJ_000632700	P05198	Eukaryotic translation initiation factor 2 subunit 1	42.319	5338050	10978000	4420300
EmuJ_000634400	Q8CHN6	Sphingosine-1-phosphate lyase 1	59.472	6555400	8721900	5134800
EmuJ_000634800	Q9PVK4	L-lactate dehydrogenase B-A chain	42.956	5291500	55450000	15808000
EmuJ_000635100	Q92734	Protein TFG	58.729	459960		2519300
EmuJ_000635200	P55859	Purine nucleoside phosphorylase	30.184	6898450	6690250	982330
EmuJ_000635800	P85973	Purine nucleoside phosphorylase	31.292	9194200	12322000	2586150
EmuJ_000636000	P85973	Purine nucleoside phosphorylase	30.293		13034050
EmuJ_000637200	O18824	Scavenger receptor class B member 1	57.55	5867250	1379150	10614000
EmuJ_000637700	Q99LN9	Deoxyhypusine hydroxylase	38.304	1787600	26408000	1633200
EmuJ_000638200	Q8MKW7	Ribonuclease Z, mitochondrial	95.197		2313950
EmuJ_000639300	X	X	53.615		32900000	4191650
EmuJ_000639600	Q8K021	Secretory carrier-associated membrane protein 1	34.936			10239750
EmuJ_000639800	Q9UHJ6	Sedoheptulokinase	66.872	244285	45337000	763420
EmuJ_000640100	Q5R6Y0	HBS1-like protein	86.78	1759450	24787500	187130
EmuJ_000641100	A8K2U0	Alpha-2-macroglobulin-like protein 1	216.06	3119000	5385550	1197150
EmuJ_000641400	P51812	Ribosomal protein S6 kinase alpha-3	83.464	2918150	17826500	11977500
EmuJ_000642600	Q9WUB4	Dynactin subunit 6	19.862	31201500	82250500	14494000
EmuJ_000642700	Q9BUE0	Mediator	35.303		17497250												1
EmuJ_000643200	Q9VLP3	Guanine nucleotide exchange factor MSS4 homolog	15.123	17397000	11246000	31927500
EmuJ_000643700	Q8IRU4	cAMP-specific 3',5'-cyclic phosphodiesterase, isoform F	86.579	12324000	7453850	9502500
EmuJ_000644000	Q9LV03	Glutamate synthase 1 [NADH], chloroplastic	243.75	1095155	105279500	109678
EmuJ_000644500	P35573	Glycogen debranching enzyme	176.19	1689360	63128500	66170500	23197
EmuJ_000645000	Q9ERM3	Diacylglycerol	59.695	1415800		7879300											1
EmuJ_000645200	Q9JJ31	Cullin-5	74.737			1754850
EmuJ_000645900	Q8IX12	Cell division cycle and apoptosis regulator protein 1	101.34	1607950	467680	38354
EmuJ_000646200	Q9Z160	Conserved	115.06	1058220		581455											3
EmuJ_000652300	X	X	24.188				73449.5
EmuJ_000652600	Q66L58	Protein VAC14 homolog	91.91	413195	321190	3077900
EmuJ_000652900	Q62280	Protein SSXT	28.46	38922500	23638000	1212800
EmuJ_000653100	Q7Z1E6	Calreticulin	45.444	5634600	9553550	8474500
EmuJ_000653200	Q7Z1E6	Calreticulin	47.94	1138250		236880
EmuJ_000653900	P14318	Muscle-specific protein 20	27.185	49346500	541480	5530700
EmuJ_000654000	Q8R4C2	RUN and FYVE domain-containing protein 2	69.437	653110		635730
EmuJ_000654300	A6H751	Folylpolyglutamate synthase, mitochondrial	41.469		3469700	1047900
EmuJ_000656000	Q9D3D9	ATP synthase subunit delta, mitochondrial	17.088	193180000	90043500	65393500
EmuJ_000656300	Q3TFQ1	SPRY domain-containing protein 7	26.784			7940250
EmuJ_000656900	X	X	53.787	488530		269840
EmuJ_000657000	Q5XIG6	N-acetylgalactosamine kinase	50.155	10004400	15567000	1356250
EmuJ_000657210	Q1LUS8	Ran-binding protein 10	110.46	589655	392750	127570
EmuJ_000657300	Q63871	DNA-directed RNA polymerases I, II, and III subunit RPABC4	7.7599		3662600		272135
EmuJ_000657720	Q17NH9	Mediator	12.983	2307350	7037400												1
EmuJ_000658900	O44400	Protein F37C4.5	117.89	2757750	2869600	309610	14868
EmuJ_000660300	O00422	Histone deacetylase complex subunit SAP18	28.955	1426500	281535	1140720	65504
EmuJ_000660900	Q9CX00	IST1 homolog	30.122			117200
EmuJ_000662000	Q6GMK7	SH3 domain-binding glutamic acid-rich-like protein 2	50.583			662175
EmuJ_000664100	Q6IRE4	Tumor susceptibility gene 101 protein	57.666	6204800	24627000	999980
EmuJ_000665000	Q502L2	Serine/threonine-protein phosphatase PGAM5, mitochondrial	30.704	4273750	5919600	4940250
EmuJ_000665100	O75489	NADH dehydrogenase [ubiquinone] iron-sulfur protein 3, mitochondrial	30.193	21822500		6471700
EmuJ_000665200	P37108	Signal recognition particle 14 kDa protein	14.384	40437500	36568000	2215750	475880
EmuJ_000669200	P22892	AP-1 complex subunit gamma-1	97.02		722810	1933650
EmuJ_000669500	X	X	116.68	672540	5121900	9379900	39815.5
EmuJ_000669700	P05132	cAMP-dependent protein kinase catalytic subunit alpha	45.689	502300	3929450	703495
EmuJ_000670100	Q3ZCK3	3'(2'),5'-bisphosphate nucleotidase 1	35.928	6599600	76491000	61761500
EmuJ_000671300	Q54FQ8	Translation initiation factor eIF-2B subunit gamma	46.722	3735600	11644000	2790750
EmuJ_000673100	Q5FVL2	ER membrane protein complex subunit 8	15.826	34048500	39529500	29989000
EmuJ_000673700	Q17438	DnaJ homolog subfamily B member 1	40.65	2126700	3149000	2699450
EmuJ_000674100	P97612	Fatty-acid amide hydrolase 1	66.345	10578350	10302850	20006500
EmuJ_000674200	Q5R9J9	Trafficking protein particle complex subunit 4	24.692	12611000	97005000	2179700
EmuJ_000675100	P37111	Aminoacylase-1	49.234	1989850	74238000
EmuJ_000675300	Q7T312	Coiled-coil domain-containing protein 25	24.63	1371650
EmuJ_000675600	Q32L63	Vacuolar protein sorting-associated protein VTA1 homolog	28.148	12767500	818710
EmuJ_000676300	Q9BUN5	Coiled-coil domain-containing protein 28B	15.457	3516850	5272500
EmuJ_000676700	Q9H4L7	SWI/SNF-related matrix-associated actin-dependent regulator	141.03			266560	26890										2
EmuJ_000677200	Q26548	Peptidyl-prolyl cis-trans isomerase E	38.202	4694350		2590400
EmuJ_000677600	Q62028	Secretory phospholipase A2 receptor	230.14	1235650	377715	2100700
EmuJ_000677700	P30669	Guanine nucleotide-binding protein G(s) subunit alpha	44.128	1582925	1103100	2968750
EmuJ_000677800	Q8SWU7	Obg-like ATPase 1	46.599	62535000	134930000	9830750
EmuJ_000677910	F1MBP6	Kelch-like protein 3	89.271		1190400
EmuJ_000678000	Q566L7	Protein LSM14 homolog B	46.23	13562500	135740	238460	169860
EmuJ_000678400	Q9VJ79	Dual 3',5'-cyclic-AMP and -GMP phosphodiesterase 11	116.09		753395	2955100
EmuJ_000682300	Q9PTW9	Proteasome subunit alpha type-7	29.874	15429500	54730500
EmuJ_000683500	O95801	Tetratricopeptide repeat protein 4	39.905	695890	7068950	4838400
EmuJ_000684100	Q8IZQ1	WD repeat and FYVE domain-containing protein 3	397.03	528820		282785
EmuJ_000684200	Q9V496	Apolipophorins	345.62	2520700		351635
EmuJ_000685100	Q3V3V9	Capping protein, Arp2/3 and myosin-I linker protein 2	120.33	1089150	3362250	816660
EmuJ_000685300	A2BFP5	Solute carrier family 12 member 9	103.94	343530		778800
EmuJ_000685500	Q08D83	Reticulon-3	25.24	26913000		85685500
EmuJ_000685600	X	X	12.139	11605800		3908600
EmuJ_000685800	O35250	Exocyst complex component 7	82.312	6620700	14495000	8177950
EmuJ_000685900	P09792	Glutathione S-transferase class-mu 28 kDa isozyme	24.057	189805000	121635000	8051000
EmuJ_000686100	O35077	Glycerol-3-phosphate dehydrogenase [NAD(+)], cytoplasmic	39.68	4522050	43410000	2361700
EmuJ_000687800	X	X	14.07	10374000		8357800
EmuJ_000688900	F4K1G2	Putative acyl-activating enzyme 19	102.19	570390	2552850	1689650
EmuJ_000688950	O88544	COP9 signalosome complex subunit 4	46.711	36540000	157330000	44903000
EmuJ_000689200	P59048	p53 and DNA damage-regulated protein 1	14.841	6993900	65442500
EmuJ_000689300	Q03249	Galactose-1-phosphate uridylyltransferase	42.871	141930	3055450
EmuJ_000689700	Q91ZU6	Dystonin	805.22	627380	2393200
EmuJ_000690400	Q1LUI2	5'-deoxynucleotidase HDDC2	21.707	11330500	63971500	20864000
EmuJ_000693500	Q9Y618	Nuclear receptor corepressor 2	225.05	466715
EmuJ_000695200	Q16798	NADP-dependent malic enzyme, mitochondrial	63.131	1690250	602855000	961365
EmuJ_000695400	Q9VVY3	Glycogen-binding subunit 76A	68.729	990770	1153300	5520450
EmuJ_000696100	Q6PE87	Cilia- and flagella-associated protein 206	96.217		3070300
EmuJ_000696800	O00507	Probable ubiquitin carboxyl-terminal hydrolase FAF-Y	341.74	324550		2352550
EmuJ_000697200	Q9NSY0	Nuclear receptor-binding protein 2	148.35	2224250	1751420	435435
EmuJ_000697900	Q9CQJ8	NADH dehydrogenase [ubiquinone] 1 beta subcomplex subunit 9	18.006	28034500	8235050	8448650
EmuJ_000698300	Q9Z1Z0	General vesicular transport factor p115	121.8			843975
EmuJ_000698500	Q6DBQ8	Ceramide-1-phosphate transfer protein	24.408	47141000	59953000	56655000
EmuJ_000698900	A0A0G2JZ79	NAD-dependent protein deacetylase sirtuin-1	81.075	92337	3151450	65428
EmuJ_000699000	P00428	Cytochrome c	15.319	3101450	13375000	853490											2
EmuJ_000699200	Q6P2B1	Transportin-3	115.19			2182550
EmuJ_000700220	Q155U0	Vacuolar protein sorting-associated protein 51 homolog	95.289	1385100		2604350
EmuJ_000700600	P46413	Glutathione synthetase	57.184	3165900	18021500	3483100
EmuJ_000700700	P39023	60S ribosomal protein L3	47.567	7950950		3801150	106085
EmuJ_000701500	Q15149	Plectin	352.81	710085	226670	88013.5	46902
EmuJ_000704000	B4F6K2	Hydroxyacylglutathione hydrolase, mitochondrial	30.55	60756000	116217500	242210
EmuJ_000704500	X	X	15.476	21908000	23633000	22322000
EmuJ_000704900	P52504	NADH dehydrogenase [ubiquinone] iron-sulfur protein 6, mitochondrial	12.591	35116000	2842050	9446850
EmuJ_000706300	Q9H1I8	Activating signal cointegrator 1 complex subunit 2	84.539			545185
EmuJ_000706400	X	X	14.254	6364950
EmuJ_000707400	Q24251	ATP synthase subunit d, mitochondrial	20.248	67791500	32147500	27218500	110275
EmuJ_000707500	Q5R6P5	Mediator	19.032		18946500												1
EmuJ_000707700	Q6PA06	Atlastin-2	58.621	2318250		11636750
EmuJ_000708200	Q9Y6D5	Brefeldin A-inhibited guanine nucleotide-exchange protein 2	220.31	8951150	1498550	18299500
EmuJ_000708600	Q5TJF0	Vacuolar protein sorting-associated protein 52 homolog	79.738	1226720	1710550	2209800
EmuJ_000708800	Q5RD00	5'-AMP-activated protein kinase catalytic subunit alpha-2	70.722	10151750	60561000	7726700
EmuJ_000708900	Q9JID6	Long-chain-fatty-acid--CoA ligase 1	83.868	18850000	24205000	10926000	24772
EmuJ_000711500	Q29504	Ubiquitin-like modifier-activating enzyme 1	121.72	2329800	16900500	5225800
EmuJ_000711900	A2RUV4	Rho GTPase-activating protein 21	112.1	196375		1447600
EmuJ_000714000	P53791	Sodium/glucose cotransporter 1	75.501			759495
EmuJ_000714500	Q8K3A0	Iron-sulfur cluster co-chaperone protein HscB	29.848	7141950	2032600
EmuJ_000714700	Q6NY74	Replication protein A 70 kDa DNA-binding subunit	62.155		1488500	615860
EmuJ_000714800	Q9Y3A3	MOB-like protein phocein	27.679	20377000	11559000	3558600
EmuJ_000715100	X	X	20.263	15924700	40911500	8351050
EmuJ_000715200	Q8WQA4	Chloride intracellular channel exc-4	10.15	53846500	251510000	8342000
EmuJ_000715550	Q5R9L9	Proteasome maturation protein	12.955		155514500
EmuJ_000715700	G3V7W1	Programmed cell death protein 6	20.379		261605000	17601500
EmuJ_000716100	Q9D658	Protein tyrosine phosphatase type IVA 3	37.779	49795000	35549000	60386500
EmuJ_000716600	Q8BHN3	Neutral alpha-glucosidase AB	109.88	6854100	8787350	1225550
EmuJ_000717600	P51593	E3 ubiquitin-protein ligase HUWE1 (Fragment)	465.95	121035	38554.5	115840
EmuJ_000718200	Q5U3W0	Serine/threonine-protein phosphatase CPPED1	34.256		10297050
EmuJ_000718300	Q9Z321	DNA topoisomerase 3-beta-1	97.562	397425	191390	927340
EmuJ_000720000	A4FUB8	Transmembrane protein 115	35.189	2203850		445705
EmuJ_000720300	P17694	NADH dehydrogenase [ubiquinone] iron-sulfur protein 2, mitochondrial	51.526	3459300	2549550	1634350
EmuJ_000722800	B0BN18	Prefoldin subunit 2	17.071	54033500	1208750000	4440050
EmuJ_000723000	Q6TH47	STAM-binding protein-like A	42.735	988140	4651100	450650
EmuJ_000723800	P30946	Heat shock protein HSP 90-alpha	80.048	19008500	17801600
EmuJ_000723900	O55173	3-phosphoinositide-dependent protein kinase 1	58.292		1617900	698745
EmuJ_000725500	Q8VD65	Phosphoinositide 3-kinase regulatory subunit 4	189.53		48857	914830
EmuJ_000726000	X	X	278.1		1245540	1288350	12211.5
EmuJ_000727000	Q6DRG1	RNA-binding protein 42	41.427				92014
EmuJ_000727500	Q96P53	WD repeat and FYVE domain-containing protein 2	48.589			889460
EmuJ_000727850	O43572	A-kinase anchor protein 10, mitochondrial	35.453	7481000	20035000	13307500
EmuJ_000728200	M0R7T9	TBC1 domain family member 12	70.582	382835		936930
EmuJ_000728300	Q5JRA6	Transport and Golgi	146.44	3114200	280685	2213500											1
EmuJ_000728800	Q9P0J7	E3 ubiquitin-protein ligase KCMF1	49.755	16780500	17310500	4643250
EmuJ_000732110	Q15075	Early endosome antigen 1	65.346	4046100	26349500
EmuJ_000732700	P53812	Phosphatidylinositol transfer protein beta isoform	33.433	796320		2398050
EmuJ_000733600	A4IGL7	Peroxidasin	151.94	3226250	26097	2675550
EmuJ_000733900	Q5ZIQ3	Heterogeneous nuclear ribonucleoprotein K	38.845		8738250	158770
EmuJ_000734100	Q3UDR8	Protein YIPF3	28.57	6371300		17028500
EmuJ_000734400	Q16831	Uridine phosphorylase 1	38.339	32763	5190450
EmuJ_000735100	Q9H270	Vacuolar protein sorting-associated protein 11 homolog	120.69	1144755	6608350	8135050
EmuJ_000735200	Q8HXM1	Cleavage stimulation factor subunit 2	42.948	17903500	38656000	9447750
EmuJ_000735600	Q8R2Y8	Peptidyl-tRNA hydrolase 2, mitochondrial	19.339			8800200
EmuJ_000735700	A5DM91	Kynureninase	50.942	6653050	7763900
EmuJ_000736000	P26039	Talin-1	314.7	3961200	229550
EmuJ_000736200	Q642H7	Synembryn-A	61.528	9163750	35480000	58619000
EmuJ_000736900	F6P3G4	26S proteasome non-ATPase regulatory subunit 11A	47.157	66134000	260455000	8360800
EmuJ_000737100	O02373	UDP-glucose 6-dehydrogenase	50.385		4634700	1678800
EmuJ_000738100	X	X	65.922		1369265	217706
EmuJ_000738700	P24156	Protein l(2)37Cc	30.479	3508700		11209000
EmuJ_000741700	P23780	Beta-galactosidase	76.205	21562000	578220000	82508000
EmuJ_000742200	Q3MHI4	Phosphorylated adapter RNA export protein	75.644	901725		5141750
EmuJ_000744100	Q803R5	Cap-specific mRNA (nucleoside-2'-O-)-methyltransferase 1	98.517		55285
EmuJ_000744900	Q8QHJ8	Exportin-6	144.36			954355
EmuJ_000745800	Q9H9H4	Vacuolar protein sorting-associated protein 37B	22.542	9939900	70294000
EmuJ_000745900	X	X	68.723	78722500	159675000	14691500	66135.5
EmuJ_000746800	A8WVD0	Syntaxin-1A	32.993	1627350	2711400	1005700
EmuJ_000747500	Q3UVG3	Protein FAM91A1	88.57	1450250	14878000	553665
EmuJ_000748100	Q4KME6	GRB10-interacting GYF protein 2	119.32		2610850
EmuJ_000750300	Q5E9D3	MICOS complex subunit MIC19	19.926	8386150	1144330	8619550
EmuJ_000750500	P25786	Proteasome subunit alpha type-1	28.996	8222200	84613000	1382400
EmuJ_000750600	P51946	Cyclin-H	40.133	3970050	11171500	2645250
EmuJ_000751300	Q9BZX2	Uridine-cytidine kinase 2	28.018	73716500	777520000	46175500
EmuJ_000751600	Q80Y98	Phospholipase DDHD2	105.73	37171000	86857000	3773700
EmuJ_000752900	Q8C547	HEAT repeat-containing protein 5B	284.75	47146.5	2.15873e+06	1135950
EmuJ_000756200	P23919	Thymidylate kinase	34.336	10566650	108490000	2511350
EmuJ_000757300	X	X	50.942	4724450		6479200	42792
EmuJ_000757800	Q9D3D0	Alpha-tocopherol transfer protein-like	36.764	2285100	5585350	7158750
EmuJ_000758000	Q9D3D0	Alpha-tocopherol transfer protein-like	36.65	7906000	666980	18430500
EmuJ_000758100	Q9D3D0	Alpha-tocopherol transfer protein-like	36.735	1102895		391850
EmuJ_000759100	Q3T099	Tryptophan--tRNA ligase, mitochondrial	41.198	830560	37789000	1149300
EmuJ_000759300	Q91W96	Anaphase-promoting complex subunit 4	87.512		1230850
EmuJ_000759820	X	X	33.975	1229650	4905500	983825
EmuJ_000762100	Q94514	Cytochrome c	18.167	2667300		5198800											2
EmuJ_000762600	Q5RBU8	Heterogeneous nuclear ribonucleoproteins A2/B1	37.296	469686	1927350	539880
EmuJ_000763400	Q805F9	DNA damage-binding protein 1	146.36	1877450	61756000	99487
EmuJ_000763800	Q64620	Serine/threonine-protein phosphatase 6 catalytic subunit	34.545	4792750	10078550	1366500
EmuJ_000765100	Q5FVJ6	Seipin	27.138			1890400
EmuJ_000765200	Q0E908	Hillarin	94.356	1842100		5575450
EmuJ_000765300	Q0E908	Hillarin	82.887			214000
EmuJ_000765700	X	X	43.8	8957600	14358500	32745000
EmuJ_000767000	Q8BRF7	Sec1 family domain-containing protein 1	80.591	3178300	2458065	4432650
EmuJ_000767200	O97555	Rab GDP dissociation inhibitor alpha	50.126	30836000	387200000	5734200
EmuJ_000768100	Q06609	DNA repair protein RAD51 homolog 1	36.986		3333500
EmuJ_000768200	Q9W4E2	Neurobeachin	305.15	4569900	2243900	3069150
EmuJ_000768700	Q3UF64	RING finger and transmembrane domain-containing protein 2	44.014	4024600		5934100
EmuJ_000768800	X	X	62.603	2430300	863030	1512800
EmuJ_000768900	Q5XPT3	LARGE xylosyl- and glucuronyltransferase 2	67.835	16597500	2377400	9887050
EmuJ_000769800	Q13619	Cullin-4A	73.634		722650	539190
EmuJ_000769900	B4F779	DCC-interacting protein 13-beta	82.279	27650000	63501500	37330500
EmuJ_000770800	P32895	Ribose-phosphate pyrophosphokinase 1	52.118	2285800	160695000
EmuJ_000772000	Q9Z265	Serine/threonine-protein kinase Chk2	56.573			2934400
EmuJ_000773600	Q62824	Exocyst complex component 4	125.46	252625	405880	2759300
EmuJ_000774050	Q8BJT9	ER degradation-enhancing alpha-mannosidase-like protein 2	69.875	4063750	3737400	1776200
EmuJ_000774100	Q28CH3	UDP-N-acetylhexosamine pyrophosphorylase-like protein 1	62.401	4386700	5746150	1389700
EmuJ_000774200	Q9U5L1	Signal recognition particle receptor subunit alpha homolog	77.923	22019000	31448500	9293800
EmuJ_000775100	Q7ZUH1	RNA transcription, translation and transport factor protein	27.267	45281000	362050000	17783000
EmuJ_000775450	Q15024	Exosome complex component RRP42	29.616	10057800	9080350	4886800
EmuJ_000775500	P52486	Ubiquitin-conjugating enzyme E2-22 kDa	22.223			2605950
EmuJ_000777200	Q66HV4	Coatomer subunit beta	113.53	30428500	8903500	29215500
EmuJ_000779000	X	X	37.513		11987550	7922800
EmuJ_000779100	Q9VLJ9	39S ribosomal protein L51, mitochondrial	22.346		770685	191830
EmuJ_000779500	P63088	Serine/threonine-protein phosphatase PP1-gamma catalytic subunit	37.361	4317150	225750	169320
EmuJ_000780000	Q9CY16	28S ribosomal protein S28, mitochondrial	30.227	715495	2182750
EmuJ_000780100	Q6AY53	Deoxyhypusine synthase	42.62	751985	99659500
EmuJ_000780300	Q96ER3	Protein SAAL1	52.769			2750100
EmuJ_000780400	Q7ZV68	Vacuolar protein sorting-associated protein 29	23.498	81555000	126040000	7159100
EmuJ_000780600	P42669	Transcriptional activator protein Pur-alpha	34.995	322700
EmuJ_000781400	Q91Z80	Liprin-alpha-4 (Fragment)	184.75	140150			19224.5
EmuJ_000781900	Q8VEE0	Ribulose-phosphate 3-epimerase	25.589		17119000	3854050
EmuJ_000785000	X	X	55.009	2734050		2133550	176590
EmuJ_000785300	X	X	91.556	246632		11089205
EmuJ_000785700	O43080	N-alpha-acetyltransferase 38, NatC auxiliary subunit	10.651	7456750	46782000	560950
EmuJ_000786200	Q92890	Ubiquitin recognition factor in ER-associated degradation protein 1	32.585	9662650	5296550		53993
EmuJ_000786800	P54680	Fimbrin	68.673	3664150	2209150	3267600
EmuJ_000787400	X	X	63.3	4716500	326340	8391400
EmuJ_000787700	X	X	28.07	16786500	63487500	140580000	114308
EmuJ_000787900	Q9VK45	Serine/threonine-protein kinase Tor	362.02	7049950	13586215	1080750
EmuJ_000788200	Q6DIP3	E3 ubiquitin-protein ligase RNF126	28.665	7281950	5995150	8036200
EmuJ_000788300	Q0P4H0	tRNA-specific adenosine deaminase 2	18.27	6907650	6077500	15329000
EmuJ_000788700	Q5ZMW3	Apoptosis inhibitor 5	57.984	6391750	160292	17378000
EmuJ_000789550	P0C218	Probable ATP-dependent RNA helicase DDX20	73.021	449520	5035450	294770
EmuJ_000790100	P11505	Plasma membrane calcium-transporting ATPase 1	143.17			163995
EmuJ_000790600	O17583	Protein lin-10	92.273		1686985	136430
EmuJ_000792350	O43172	U4/U6 small nuclear ribonucleoprotein Prp4	54.351		7641500	228800
EmuJ_000792800	A0A0B4GU97	Hydroxynaphthalene reductase-like protein Arp2	34.585	207895000	17160000	10914900
EmuJ_000793100	Q9UHR5	SAP30-binding protein	38.85	8386750	373260	176900
EmuJ_000793400	Q61655	ATP-dependent RNA helicase DDX19A	55.132	3724600	13095500	14033000
EmuJ_000793800	Q291L4	Cysteine--tRNA ligase, cytoplasmic	96.089	619385	3892650	324310	18628
EmuJ_000795010	Q9JLA3	UDP-glucose:glycoprotein glucosyltransferase 1	190.33		2517600
EmuJ_000795100	O75182	Paired amphipathic helix protein Sin3b	179.76	194145	2210800	266810
EmuJ_000796000	E2AXC7	Lys-63-specific deubiquitinase BRCC36	25.877	27714000	41773500
EmuJ_000796200	Q7ZWF0	mRNA export factor	39.973	4811450	10610400	1435900
EmuJ_000796400	Q9H6T3	RNA polymerase II-associated protein 3	48.596	568710	749270
EmuJ_000796600	Q86U10	60 kDa lysophospholipase	79.614	36297000	18545000	26116000
EmuJ_000797100	Q9BG99	Three-prime repair exonuclease 1	30.787			3031300
EmuJ_000798800	Q5EA45	FAD-dependent	53.77			279305											1
EmuJ_000799600	Q9D8N6	Protein lin-37 homolog	27.69	3080500	1636300	940560
EmuJ_000799800	A4QPH2	Putative phosphatidylinositol 4-kinase alpha-like protein P2	291.64	505710
EmuJ_000800600	P97494	Glutamate--cysteine ligase catalytic subunit	81.872	7087500	405260000
EmuJ_000801200	P62498	Eukaryotic peptide chain release factor subunit 1	49.709		2324250	5851450
EmuJ_000801500	Q9R062	Glycogenin-1	104.98		252270	492820
EmuJ_000801700	Q9P7N4	tRNA-specific adenosine deaminase subunit tad3	48.743			1532605
EmuJ_000802600	Q9JID1	Programmed cell death protein 4	55.489	689030	4240750
EmuJ_000803000	O97593	Structural maintenance	138.83		38639												1
EmuJ_000803300	Q9Z0Y1	Dynactin subunit 3	19.599	47021500	237485000	53860000
EmuJ_000803500	Q1RMW1	NEDD8-conjugating enzyme UBE2F	21.545	34932500	23280000	2549500
EmuJ_000804700	Q922J3	CAP-Gly domain-containing linker protein 1	47.145	872395	8821950
EmuJ_000804900	Q03147	Cyclin-dependent kinase 7	42.425	280825
EmuJ_000805600	Q9EPC1	Alpha-parvin	43.43	27883500	95736500	30867500
EmuJ_000806400	Q3URD3	Sarcolemmal membrane-associated protein	88.671	3610350	412218	2170550
EmuJ_000806900	Q2HJ60	Heterogeneous nuclear ribonucleoproteins A2/B1	31.24	624390	1144550
EmuJ_000807100	P48810	Heterogeneous nuclear ribonucleoprotein 87F	32.049	1608600	5308700	1035935	104697
EmuJ_000807600	Q14974	Importin subunit beta-1	101.49	7227650	7281900	117110000
EmuJ_000807900	Q4R379	Ras-related protein Ral-B	23.068	11972450		3960900
EmuJ_000808450	Q17LR9	Mediator	23.044	13196500	29315500	6745400											1
EmuJ_000809900	Q9ESJ4	NCK-interacting protein with SH3 domain	78.929			476350
EmuJ_000810900	Q3TZZ7	Extended synaptotagmin-2	87.457			3996900
EmuJ_000812400	Q8K1X1	WD repeat-containing protein 11	145.57	2003830	1156985	678715
EmuJ_000814800	Q5ZIZ2	SET and MYND domain-containing protein 5	47.993		13195500
EmuJ_000816300	Q6ZPY2	Protein SMG5	128.83	225210	2116400	828915
EmuJ_000817100	P97433	Rho guanine nucleotide exchange factor 28	109.83	1369800	1654750	533515
EmuJ_000817700	Q5F3N9	Protein ILRUN	27.465	3631600	23325500	4745900
EmuJ_000818100	P53590	Succinate--CoA ligase [GDP-forming] subunit beta, mitochondrial (Fragment)	46.641		1217445
EmuJ_000818400	O95487	Protein transport protein Sec24B	124.85	1879800	53986000	1040335
EmuJ_000818500	Q80TL7	Protein MON2 homolog	92.199	615495		2091750
EmuJ_000819200	P09417	Dihydropteridine reductase	32.706	26257000	5975200	1760435
EmuJ_000820700	P67962	Casein kinase I isoform alpha	44.273		329160
EmuJ_000822700	Q5M868	Non-lysosomal glucosylceramidase	112.28			297215
EmuJ_000823600	E1C6Q1	Pachytene checkpoint protein 2 homolog	59.295		1344950
EmuJ_000824000	Q90935	Neuroserpin	45.367	1676850		1429250
EmuJ_000825200	Q69ZN7	Myoferlin	231.13	12005500	46444500	20061000	10533
EmuJ_000825400	Q6NZ07	Nicalin-1	69.52	10695850	1097600	9568700
EmuJ_000825450	X	X	41.116	89923000	313035000	44100000
EmuJ_000825650	Q5F3A6	Ubiquitin thioesterase	36.161	4751750	1303800	8316200											1
EmuJ_000826400	Q9CQW1	Synaptobrevin homolog YKT6	35.683	1768900	4253400	45351000
EmuJ_000826900	Q659X0	Alpha-(1,6)-fucosyltransferase	62.238	2086800		1507900
EmuJ_000827550	O22797	Glycolipid transfer protein 1	23.875	22213000		1094900
EmuJ_000827800	Q8R087	Beta-1,4-galactosyltransferase 7	34.188	948860		359305
EmuJ_000828050	O95359	Transforming acidic coiled-coil-containing protein 2	42.745		101430000
EmuJ_000828400	A0JPA0	Metal transporter CNNM4	98.803	5072850	1551100	4988800
EmuJ_000828500	Q5NCF2	Trafficking protein particle complex subunit 1	15.55	25736000	105819500	1178300
EmuJ_000828900	Q5SQX6	Cytoplasmic FMR1-interacting protein 2	142.84	126940		1240150
EmuJ_000831300	Q86US8	Telomerase-binding protein EST1A	145.82		687150	105676
EmuJ_000831400	Q54PF3	COP9 signalosome complex subunit 5	39.322	252725000	675940000	22872500
EmuJ_000832400	Q5NVK5	Geranylgeranyl transferase type-2 subunit alpha	70.022	960155	243360	1371800
EmuJ_000832900	Q9XSL6	Disintegrin and metalloproteinase domain-containing protein 28	114.49	61256		101560
EmuJ_000833100	A5A761	Sideroflexin-1	35.938	7042400		4256550
EmuJ_000833900	Q8VCM4	Lipoyltransferase 1, mitochondrial	46.449			315810
EmuJ_000834300	Q3SYV5	Tetraspanin-33	24.897	10260800		27527000
EmuJ_000834700	Q9H4I3	TraB domain-containing protein	50.375	11236950	218160	39237000
EmuJ_000836000	X	X	48.1	420450	4057460
EmuJ_000836300	Q0E908	Hillarin	95.102	9805950	11702700	5026300
EmuJ_000837200	Q6ZQ58	La-related protein 1	132.09	843760	887685	87532	22375.5
EmuJ_000837400	B7ZC77	Catenin alpha-2	64.411			227080
EmuJ_000837800	Q93Y01	Ubiquitin carboxyl-terminal hydrolase 9	86.019	32987000	14897500	27901500
EmuJ_000839400	Q8T3L6	Probable malonyl-CoA-acyl carrier protein transacylase, mitochondrial	40.226	583410	5674300	16007000
EmuJ_000840050	O60503	Adenylate cyclase type 9	131.83			216285
EmuJ_000840300	X	X	10.114	1383550	501580	3056600
EmuJ_000840600	Q5SSI6	U3 small nucleolar RNA-associated protein 18 homolog	47.279		3773950
EmuJ_000841300	O46037	Vinculin	104.31	1335290	26175500	26358500
EmuJ_000842600	Q2PFW9	RNA-binding protein Nova-1	51.418	11708950	16005000	8230650
EmuJ_000843300	Q8R146	Acylamino-acid-releasing enzyme	91.088	1278230	6814900
EmuJ_000843500	Q07130	UTP--glucose-1-phosphate uridylyltransferase	57.019	2238700	76574500	1618450
EmuJ_000843600	O70152	Dolichol-phosphate mannosyltransferase subunit 1	27.088	3118200		9143300
EmuJ_000843900	Q9GKE7	H(+)/Cl(-) exchange transporter 5	88.654	879660		1464000
EmuJ_000844600	Q03601	RING finger protein nhl-1	78.836	1138870	2237900	369390
EmuJ_000844700	Q8K3J1	NADH dehydrogenase [ubiquinone] iron-sulfur protein 8, mitochondrial	23.387	32635000	9439600	8190250
EmuJ_000845900	P28660	Nck-associated protein 1	143.42	196195	9051.4	767540
EmuJ_000846200	X	X	47.539		1642200	1079750
EmuJ_000846350	Q8C120	E3 ubiquitin-protein ligase SH3RF3	31.458	2973000	24551500	1112695
EmuJ_000846900	G3I6Z6	Neurogenic locus notch homolog protein 1	62.162			2048500
EmuJ_000847300	Q9QZ08	N-acetyl-D-glucosamine kinase	37.219		4023900	9764250
EmuJ_000847400	P46508	ATP-dependent zinc metalloprotease YME1 homolog	71.276	3000050		2240150
EmuJ_000849000	Q00963	Spectrin beta chain	268.16	227820000	129395000	26621000	10164.1
EmuJ_000849200	Q6PEI7	CTP synthase 1	73.671	285470	12272000	1700600
EmuJ_000849700	Q91WC0	Actin-histidine N-methyltransferase	57.809	777770	16870500	2110350
EmuJ_000849800	A3KPP3	Ran guanine nucleotide release factor	21.734	42470000	7382100
EmuJ_000850700	P62902	60S ribosomal protein L31	16.828	14905500	17197100	21178500	301150
EmuJ_000850900	Q5QNQ6	Oxysterol-binding protein 2	86.775	4087750	2183396	2651900
EmuJ_000851500	Q90512	Dihydrolipoyllysine-residue succinyltransferase component	47.42	1086660	1456850												1
EmuJ_000851600	Q16891	MICOS complex subunit MIC60	70.157	7290200	2436350	3880000
EmuJ_000852100	Q8VBT0	Thioredoxin-related transmembrane protein 1	29.63	5538550		22867500
EmuJ_000852200	Q9JMC1	Phosphatidylinositol 4,5-bisphosphate 5-phosphatase A	66.017	989920	13649500	112300
EmuJ_000852900	Q28BS0	Zygotic DNA replication licensing factor mcm3	77.589	406555	9114250
EmuJ_000853000	Q8R1Q9	Ribokinase	40.884	3317400	6965850	12306500
EmuJ_000853200	P51116	Fragile X mental retardation syndrome-related protein 2	64.373	17290000	121750000	6632150
EmuJ_000854000	Q8K157	Galactose mutarotase	44.881		1031500
EmuJ_000854100	Q13438	Protein	68.607	2578000	301590	1536200											1
EmuJ_000854200	X	X	13.028	48782000		5739200	965030
EmuJ_000854500	Q5VUM1	Succinate dehydrogenase assembly factor 4, mitochondrial	9.5866	4635650			205535
EmuJ_000855050	Q5EB68	Adenylate kinase isoenzyme 6	29.167	63383500
EmuJ_000857100	A7RV13	Proteasome assembly chaperone 1	27.725	1809850	7246300	2987650
EmuJ_000859400	Q6TEN1	Ras-related protein Rap-1b	20.806	89029500	20186500	18834000	272750
EmuJ_000860000	X	X	15.374	24538550	21815500	6690950
EmuJ_000860100	Q8K0V4	CCR4-NOT transcription complex subunit 3	77.574	3648680	1956850	2360510
EmuJ_000860300	Q28346	60S ribosomal protein L4	50.986	9568100	5273550	4883300
EmuJ_000862200	P26675	Protein son	198.84	601555		131359											2
EmuJ_000862700	Q8CGF7	Transcription elongation regulator 1	131.8	3101700	4155700	729430
EmuJ_000863000	B2GUE2	Leucine-rich repeat flightless-interacting protein 2	55.686		5.34355e+06
EmuJ_000863100	X	X	10.035	98544000	154920000	92603000
EmuJ_000863200	O60499	Syntaxin-10	30.926			4285695
EmuJ_000864950	P21670	Proteasome subunit alpha type-4	29.363	14171500	126730000	3237500
EmuJ_000865200	Q6AY85	UDP-N-acetylglucosamine transferase subunit ALG14 homolog	23.222	1173900		2007545
EmuJ_000866100	P61009	Signal peptidase complex subunit 3	20.484	10327700		10047250
EmuJ_000867700	Q58DG6	F-box/LRR-repeat protein 20	52.179	6092100		12084000
EmuJ_000870300	X	X	67.399	50445000	34655000	129225000
EmuJ_000871100	Q9JHS3	Ragulator complex protein LAMTOR2	13.842	15995500		8964750
EmuJ_000871200	P49586	Choline-phosphate cytidylyltransferase A	41.772	44044000	12815000	37023500
EmuJ_000872100	Q3T0K2	T-complex protein 1 subunit gamma	58.828	56999500	1478950000	31125500
EmuJ_000872400	Q9Z2X3	26S proteasome non-ATPase regulatory subunit 10	25.708		47058500
EmuJ_000873600	Q8LGG8	Universal stress protein A-like protein	18.556	9044500		1762850
EmuJ_000873800	X	X	16.885	17627500	1989100	5869850
EmuJ_000874100	Q6ZM63	GPN-loop GTPase 3	33.093		2684500	3028700
EmuJ_000874200	Q7L5D6	Golgi to ER traffic protein 4 homolog	35.904	737600	2671700	181360
EmuJ_000874500	Q14746	Conserved	81.794	1146805		409735											1
EmuJ_000875300	Q6U7I1	Ubiquitin carboxyl-terminal hydrolase 7	144.64	12517000	110945000	6776650
EmuJ_000875800	E7FBU4	MMS19 nucleotide excision repair protein homolog	119.07			1471125
EmuJ_000876600	Q56K10	40S ribosomal protein S15	17.172	4677200	39280500	56248000	3862800
EmuJ_000876800	P48553	Trafficking protein particle complex subunit 10	172.97	342315	3187500	787260
EmuJ_000877200	Q0VCA5	Deoxynucleoside triphosphate triphosphohydrolase SAMHD1	61.564		1155080	2361950
EmuJ_000877400	P60900	Proteasome subunit alpha type-6	27.714	9564350	24632000	1209500
EmuJ_000879800	Q5RCG9	Prefoldin subunit 3	24.027	25495500	109524500
EmuJ_000880000	P07942	Laminin subunit beta-1	194.27	182560		209510	22647.5
EmuJ_000881000	P36872	Protein phosphatase PP2A 55 kDa regulatory subunit	64.215	27286000	69148000
EmuJ_000881200	Q0VA36	Protein	59.948	2931000		5327550											2
EmuJ_000881600	X	X	20.653	12577000	5222000	3804650
EmuJ_000881700	Q7TT37	Elongator complex protein 1	147.48	151400		96748
EmuJ_000881900	A0PJX2	TLD domain-containing protein 2	68.266	1398950	1515750	2559100
EmuJ_000884200	X	X	53.633		1231820
EmuJ_000884700	Q802U2	GATOR complex protein MIOS	137.71		2874350	151130
EmuJ_000885000	P58802	TBC1 domain family member 10A	97.062			115400	53736.5
EmuJ_000885100	O18973	Rab5 GDP/GTP exchange factor	64.314		4358050
EmuJ_000886800	Q3T100	Microsomal glutathione S-transferase 3	22.778			21407000
EmuJ_000887650	P48508	Glutamate--cysteine ligase regulatory subunit	34.022	100053000	438565000	86913500
EmuJ_000887800	Q5BJI9	Probable signal peptidase complex subunit 2	21.234			20226500
EmuJ_000888000	X	X	68.12	420000	1056500
EmuJ_000889200	Q5RA02	Exportin-T	124.31			1058500
EmuJ_000890300	Q7Z2K6	Endoplasmic reticulum metallopeptidase 1	113.48	1731550		7872850
EmuJ_000891000	P46196	Mitogen-activated protein kinase 1	42.196	736920	5958450	3600050
EmuJ_000891700	Q9DB15	39S ribosomal protein L12, mitochondrial	30.874	486315	24591500
EmuJ_000891800	Q568T4	Protein Hikeshi	21.434	155135000	555510000	321010000
EmuJ_000892100	O62830	Protein phosphatase 1B	51.366	5109950	102088500	2874200
EmuJ_000892300	Q9EPE9	Endoplasmic reticulum transmembrane helix translocase	132.75	1391695		1847250
EmuJ_000893000	Q15404	Ras suppressor protein 1	31.733	50824500	56652000	14771000
EmuJ_000894000	Q9BXB5	Oxysterol-binding protein-related protein 10	46.758	6176650	25971500	2316500
EmuJ_000894100	Q9BXB4	Oxysterol-binding protein-related protein 11	34.629		4934200	1195450
EmuJ_000894300	Q5I0D1	Glyoxalase domain-containing protein 4	33.117	190270	25317000	5494050
EmuJ_000896100	Q9HAV7	GrpE protein homolog 1, mitochondrial	21.262	8857200	23026000
EmuJ_000896600	Q18864	Surfeit locus protein 4 homolog	31.883	1855200		12704000
EmuJ_000897500	Q2KJ84	Transmembrane emp24 domain-containing protein 5	59.667	1288800		5903000
EmuJ_000897600	Q5ZLH0	NTF2-related export protein 2	18.125	38249000	9967145	7711650	46264
EmuJ_000898300	P62915	Transcription initiation factor IIB	31.492		2795150	1080065
EmuJ_000898400	Q6TH22	Protein DDI1 homolog 2	43.199	21399850	151220000	13164000
EmuJ_000899600	P49138	MAP kinase-activated protein kinase 2	42.432	355965	24628000
EmuJ_000900100	X	X	97.782		1496900
EmuJ_000900500	O08587	Nuclear pore complex protein Nup50	42.696	4637300
EmuJ_000900600	Q61656	Probable ATP-dependent RNA helicase DDX5	82.035			126614
EmuJ_000901500	Q9M876	Tyrosine--tRNA ligase, chloroplastic/mitochondrial	40.881	3460950	28287500	2057200
EmuJ_000901900	P49614	Beta-hexosaminidase subunit beta	59.013		2926070	625880
EmuJ_000902400	A4IF89	Exocyst complex component 8	78.855	3111150	9444750	7288500
EmuJ_000902600	P79110	Tricarboxylate transport protein, mitochondrial	33.633	652785		333210
EmuJ_000902800	X	X	43.119	495400	3177500	15606500
EmuJ_000903100	Q8VDA1	Calsyntenin-2	129.8	1440120		661950
EmuJ_000903900	P59481	VIP36-like protein	34.992	10095250		35951000
EmuJ_000904600	P70403	Protein CASP	76.68	2368600		1964900
EmuJ_000905300	Q5HYK3	2-methoxy-6-polyprenyl-1,4-benzoquinol methylase, mitochondrial	31.123	24021000	2522200	35432500
EmuJ_000905700	Q9XXA7	Neuferricin homolog	33.872	1543750	3284300	861735
EmuJ_000906200	Q9EPL8	Importin-7	120.27	12158500	6715750	66251500
EmuJ_000906400	P40506	Phosphopantothenate--cysteine ligase CAB2	41.598		1.05579e+06
EmuJ_000906700	Q9UBS8	E3 ubiquitin-protein ligase RNF14	49.702	1432100	19049000	1843400
EmuJ_000906800	Q9DB05	Alpha-soluble NSF attachment protein	32.985	10537000	20193000	497940
EmuJ_000907200	X	X	11.737	13655500
EmuJ_000907600	Q32KL4	Regulator	26.685	2478250	4824875	1192355											1
EmuJ_000908900	Q9Y3Q0	N-acetylated-alpha-linked acidic dipeptidase 2	84.618	2788500	21345500	10603400
EmuJ_000909700	Q803T2	Striatin-interacting protein 1 homolog	100.6	1580050	384647	1119420
EmuJ_000910200	Q99687	Homeobox protein Meis3	100.71	594800	1121560
EmuJ_000910300	P47758	Signal recognition particle receptor subunit beta	23.64			11350450
EmuJ_000910600	Q5XI79	Protein arginine methyltransferase NDUFAF7, mitochondrial	46.569	6897350	12643750	591150
EmuJ_000911850	X	X	11.099		180780	2222450	93974
EmuJ_000912200	Q8TF42	Ubiquitin-associated and SH3 domain-containing protein B	92.531		11596700
EmuJ_000912600	Q8IYU8	Calcium uptake protein 2, mitochondrial	41.012	26662500		350780
EmuJ_000912900	Q94360	Probable NADH dehydrogenase [ubiquinone] iron-sulfur protein 7, mitochondrial	24.784	15437000	10298250	5126900
EmuJ_000914500	Q8C1A9	Protein ABHD18	53.205	1273600		599850
EmuJ_000914900	B3MCZ5	Eukaryotic translation initiation factor 3 subunit M	43.099	18193000	178580000	19663500
EmuJ_000915700	P34943	NADH dehydrogenase [ubiquinone] 1 alpha subcomplex subunit 9, mitochondrial	45.267	7086400	1258550	3564950
EmuJ_000916000	P53470	Actin-1	42.253	4271450	4321400	5491050
EmuJ_000916300	Q8IV35	WD repeat-containing protein 49	121.98	742840		255700
EmuJ_000917000	P48722	Heat shock 70 kDa protein 4L	91.829		1866365	226090
EmuJ_000919400	Q24439	ATP synthase subunit	22.962	107440000	32412500	19467000											2
EmuJ_000919600	Q9VSL3	Pyrimidodiazepine synthase	27.542		14062500
EmuJ_000920400	O57476	Hsp90 co-chaperone Cdc37	46.394	120725000	613300000	203780
EmuJ_000921300	P50914	60S ribosomal protein L14	17.477	2372000
EmuJ_000924400	P81127	Gamma-soluble NSF attachment protein	33.725	9081050	36141000	392815
EmuJ_000924500	Q8BMI3	ADP-ribosylation factor-binding protein GGA3	72.185	628600	4920700
EmuJ_000925300	P27216	Annexin A13	39.783	36393000	97586000	14351500
EmuJ_000925600	O08585	Clathrin light chain A	24.595	535070000	477215000	38089500	130340
EmuJ_000926700	Q9D6Y7	Mitochondrial peptide methionine sulfoxide reductase	17.149	3303350	10209650	2415500
EmuJ_000926800	Q4V8K2	Beta-catenin-like protein 1	69.395	699480	14306000
EmuJ_000927500	B4QCR6	Serrate RNA effector molecule homolog	105.03	147088	21752
EmuJ_000927700	Q32LA7	Histone H2A.V	13.821	2065200	3476350	3612400
EmuJ_000928200	Q8VBW6	NEDD8-activating enzyme E1 regulatory subunit	63.357	1419800	73175500
EmuJ_000929000	Q99LG0	Ubiquitin carboxyl-terminal hydrolase 16	83.052		40779	273445
EmuJ_000929800	Q5ZI57	Trafficking protein particle complex subunit 3	19.71	47112500	130555000	10726000
EmuJ_000929900	Q6TGY8	ER membrane protein complex subunit 2	39.585	1315900		797425
EmuJ_000932900	Q5M8X5	Trafficking protein particle complex subunit 2-like protein	20.274	4519550	36576500
EmuJ_000933000	A5PKG6	Ubiquitin conjugation factor E4 A	123.95		4935700	2936650
EmuJ_000933200	Q01968	Inositol polyphosphate 5-phosphatase	121.31	268075	1184750	1213250											3
EmuJ_000933250	Q99N11	Dual specificity protein phosphatase 22	27.729	4942600	79071500	1235395
EmuJ_000933300	Q99LD4	COP9 signalosome complex subunit 1	54.162	66821000	274170000	26775500
EmuJ_000935300	Q4V328	GRIP1-associated protein 1	50.227	1220280	5149950
EmuJ_000935700	Q5R4H6	Nardilysin	120.14	654440	2951450	342250
EmuJ_000937100	X	X	83.058			217088
EmuJ_000937500	P25228	Ras-related protein Rab-3	23.681	11001500		16016500
EmuJ_000937700	O01479	Tropomodulin	52.703	15215000	10241600	6713900	27565
EmuJ_000938500	Q28HN4	Coiled-coil domain-containing protein 124	25.181	3012500		1003920	236875
EmuJ_000939300	Q9Y2E4	Disco-interacting protein 2 homolog C	192.61	110885
EmuJ_000939500	O08658	Nuclear pore complex protein Nup88	89.142		788830	213460
EmuJ_000939900	Q5ZLT0	Exportin-7	145	327480		1263250
EmuJ_000940500	Q24117	Dynein light chain 1, cytoplasmic	10.311	67517000	26054000	12715500	155960
EmuJ_000940800	Q78P75	Dynein light chain 2, cytoplasmic	10.541	41271000	14654000	7409800	284365
EmuJ_000940900	Q78P75	Dynein light chain 2, cytoplasmic	12.591	241475000	191525000	75631500	656480
EmuJ_000941200	O94111	Dynein light chain, cytoplasmic	16.275	180970000	27018400	43522500	513565
EmuJ_000943900	Q9VUY9	Phosphoglucomutase	63.387	2045255	203785000	114425000
EmuJ_000944100	Q4R8N2	Protein lin-9 homolog	67.674	1046950	7281950	527805
EmuJ_000944700	Q61411	GTPase HRas	35.742	6118150		6053250
EmuJ_000945550	Q6PB44	Tyrosine-protein phosphatase non-receptor type 23	205.69	6591150	89418000	4835950
EmuJ_000945900	O08740	DNA-directed RNA polymerase II subunit RPB11	12.482	4856600	36792000
EmuJ_000946200	Q5U430	E3 ubiquitin-protein ligase UBR3	255.85			147305
EmuJ_000946900	Q78P75	Dynein light chain 2, cytoplasmic	14.071	12614500	11219000	1236200
EmuJ_000947300	Q28G26	Phosphatidylinositol 4-kinase type 2-beta	34.177	5740850	8296150	10716150
EmuJ_000947500	Q6PE18	Phosphatidylinositol 4-kinase type 2-alpha	26.788	1428400		4130100
EmuJ_000947600	Q505F5	Leucine-rich repeat-containing protein 47	60.062			1162200
EmuJ_000948000	X	X	27.794		3622400	9026850
EmuJ_000949100	O76071	Probable cytosolic iron-sulfur protein assembly protein CIAO1	41.394	1188250		2599600
EmuJ_000949600	X	X	93.307		1169630
EmuJ_000950700	Q0V9D9	Cytochrome c	30.982	1518900	521787	605620											1
EmuJ_000951400	Q9UJZ1	Stomatin-like protein 2, mitochondrial	38.221	21426500	999710	23627000
EmuJ_000951700	O35165	Golgi SNAP receptor complex member 2	25.58	999955	2018500	4897100
EmuJ_000951900	X	X	40.449	6133800	2916200	2616800
EmuJ_000952100	O14807	Ras-related protein M-Ras	26.103	10671350		4455300
EmuJ_000953600	P61460	GATOR complex protein DEPDC5	95.688		674325
EmuJ_000953800	O75140	GATOR complex protein DEPDC5	105.29		466515
EmuJ_000955100	P68371	Tubulin beta-4B chain	49.661		2276850	92525.5	405170
EmuJ_000956000	Q14566	DNA replication licensing factor MCM6	84.495	305740	4851300	663640
EmuJ_000956200	P11966	Pyruvate dehydrogenase E1 component subunit beta, mitochondrial	38.992	44426500	122860000	11864700
EmuJ_000957300	P24723	Protein kinase C eta type	199.55	630735	35979	186150
EmuJ_000957600	Q8CFI2	Ubiquitin-conjugating enzyme E2 R1	32.665	410885000	1057700000	46594000
EmuJ_000957900	O57429	Ubiquitin carboxyl-terminal hydrolase 2	89.809	1864150	1367825	1979900
EmuJ_000958300	Q5ZJX1	Alpha/beta hydrolase domain-containing protein 17C	50.936		2013150	4616350
EmuJ_000958400	A7RSH7	Eukaryotic translation initiation factor 3 subunit J	27.784	4621050	11299500	2360800	80797
EmuJ_000959000	Q8BG26	RUN and SH3 domain-containing protein 1	136.33	19267	37135.5
EmuJ_000960400	Q15008	26S proteasome non-ATPase regulatory subunit 6	45.197	117175000	265400000	13213500
EmuJ_000960600	X	X	27.007	7492500
EmuJ_000961100	Q9R1B9	Slit homolog 2 protein	174.12			144710	17593
EmuJ_000961400	Q99LM2	CDK5 regulatory subunit-associated protein 3	59.397	3262600	3698600	5052050
EmuJ_000963500	A6QNS3	Active breakpoint cluster region-related protein	109.61	1174700	68398	99323
EmuJ_000963800	Q8WV99	AN1-type zinc finger protein 2B	24.948		134520000	209200
EmuJ_000964600	A7DZP8	Glycerol-3-phosphate dehydrogenase, mitochondrial	89.4	6985800	1275000	7455450
EmuJ_000965600	Q4R5B9	S-phase kinase-associated protein 1	21.778	15268500	32417000	34032000
EmuJ_000965700	Q5F339	Holocytochrome c-type synthase	27.311	18261000	9880300	46438000
EmuJ_000966000	X	X	33.037	7243350	889360	358780
EmuJ_000966400	Q3ECH5	Pentatricopeptide repeat-containing protein At1g66345, mitochondrial	183.57	1996500	1987600	12781000
EmuJ_000966500	P16386	Hormone-sensitive lipase	91.393	276270		1673300
EmuJ_000967600	Q92616	eIF-2-alpha kinase activator GCN1	334.65	2416050	3952000	12494000
EmuJ_000968500	Q9R1K9	Centrin-2	19.583	42032500		2049100
EmuJ_000968600	O75533	Splicing factor 3B subunit 1	134.17	200220	407400	677810
EmuJ_000968700	X	X	9.0913	28498500		14888000
EmuJ_000969600	P0CY46	Epidermal growth factor receptor	200.57	139740		51130
EmuJ_000969700	Q5ZK62	Arf-GAP with coiled-coil, ANK repeat and PH domain-containing protein 2	102.59			150025
EmuJ_000969800	P27808	Alpha-1,3-mannosyl-glycoprotein 2-beta-N-acetylglucosaminyltransferase	40.849	3463500	1250400	1956550
EmuJ_000970100	Q99MI7	NEDD8-activating enzyme E1 catalytic subunit	44.835	4864700	26340000	5904550
EmuJ_000970300	Q6KAR6	Exocyst complex component 3	85.496	10524950	8097200	4625600
EmuJ_000971600	Q863I2	Serine/threonine-protein kinase	66.83	19782500	53093500	29019500											1
EmuJ_000971800	Q8WXI9	Transcriptional repressor p66-beta	96.444	545540	264620
EmuJ_000972000	P56192	Methionine--tRNA ligase, cytoplasmic	92.773	5534000	95337500	3655800
EmuJ_000972400	Q3SZH7	Leukotriene A-4 hydrolase	70.951	1742900	166315000	3236400
EmuJ_000972700	X	X	197.93	14368	14158	89071
EmuJ_000974400	Q16589	Cyclin-G2	54.22		79140	748350
EmuJ_000976100	Q9UI30	Multifunctional methyltransferase subunit TRM112-like protein	10.16	296115000	54668000	242030000	699040
EmuJ_000976500	Q5F485	ATP-dependent RNA helicase DDX42	90.928	207785	26364	43698
EmuJ_000977100	Q7T385	V-type proton ATPase subunit C 1-A	43.847	10988750	55427000	9657350
EmuJ_000978200	X	X	33.618	6137900		2297000
EmuJ_000979100	Q566R7	Dual specificity protein phosphatase 22-B	39.769	16591000	1676200	9861000
EmuJ_000979300	Q6PBM1	Glutaredoxin-related protein 5, mitochondrial	21.203	40695500
EmuJ_000979800	Q8NBZ7	UDP-glucuronic acid decarboxylase 1	34.398	727355
EmuJ_000980000	Q8JGS9	40S ribosomal protein S18	17.327	225390000	449105000	195935000	1794250
EmuJ_000980300	P49840	Glycogen synthase kinase-3 alpha	48.544	309495	1623550	395380
EmuJ_000980600	P35720	Succinate dehydrogenase cytochrome b560 subunit, mitochondrial	22.607	19510000	4802200	14986000
EmuJ_000980800	Q68EQ1	Mannose-1-phosphate guanyltransferase beta	19.943	7179700	45070000
EmuJ_000981400	Q9D4H8	Cullin-2	90.386		1900900	2158100
EmuJ_000981700	O89079	Coatomer subunit epsilon	33.439	195735000	228470000	23888000
EmuJ_000981800	Q7ZUW2	Hypoxia up-regulated protein 1	110.12	4401800	2885000	408530
EmuJ_000982600	O00233	26S proteasome non-ATPase regulatory subunit 9	22.574	21833500	38866500	8563650
EmuJ_000983000	Q9JIT3	Transducin-like enhancer protein 3	94.59	598230	5797050	378760
EmuJ_000983300	Q9CRA5	Golgi phosphoprotein 3	31.433	39004500	54512500	7196350
EmuJ_000984500	X	X	111.01	822150		124120
EmuJ_000985500	Q5RJR2	Twinfilin-1	46.308	699745		575585
EmuJ_000985900	X	X	11.635	1429150
EmuJ_000988300	Q9HAP2	MLX-interacting protein	108.34		2496850
EmuJ_000988700	Q9BTT6	Leucine-rich repeat-containing protein 1	159.76	12558500	1290950	2221700
EmuJ_000989200	P07711	Procathepsin L	37.298	37586000	55850000	37115500	62520.5
EmuJ_000989900	Q9XSK2	CD63 antigen	33.001	2049000		4055250
EmuJ_000990000	X	X	33.451	2388750	2879500	10803000
EmuJ_000990200	X	X	83.31	9098300	19632	964650
EmuJ_000990600	Q5ZHW4	Ras-related protein Rab-5B	22.124	340635000	393255000	455230000	123460
EmuJ_000990800	Q9UR05	Dynein light chain 1, cytoplasmic	11.267	41215250		8882550
EmuJ_000991100	Q6FUJ0	Dynein light chain 1, cytoplasmic	10.277	126635000
EmuJ_000991200	Q6CWX4	Dynein light chain 1, cytoplasmic	11.598	28711000	13166500	3338300
EmuJ_000991300	X	X	10.333	122650000	3351300	138630000
EmuJ_000991400	Q9UHB6	LIM domain and actin-binding protein 1	34.001	2738900		2194600	29920
EmuJ_000993300	Q640V2	E3 ubiquitin-protein ligase RMND5A	53.705	688000	5590450	2183900
EmuJ_000993600	Q9CQ94	DnaJ homolog subfamily C member 5B	33.408			1363800
EmuJ_000996500	Q9NYB9	Abl interactor 2	56.443	1323700	39610000	2684550
EmuJ_000996600	X	X	69.214	1776550	2676650
EmuJ_000997000	A7E300	Rho GTPase-activating protein 7	181.12	1959630		228595
EmuJ_000998200	X	X	37.999	7350600	3100044	5809150
EmuJ_000998400	X	X	8.1816	7132800		2863900
EmuJ_000998600	Q8SZ16	Succinate dehydrogenase assembly factor 3, mitochondrial	14.409		30058	2670500
EmuJ_000999300	P46978	Dolichyl-diphosphooligosaccharide--protein glycosyltransferase subunit STT3A	78.031	1711200		1283150
EmuJ_000999800	P56571	ES1 protein homolog, mitochondrial	26.265	154245000	2610600000	23244000
EmuJ_001000500	P36876	Serine/threonine-protein phosphatase 2A 55 kDa regulatory subunit B alpha isoform	56.669	2211375	4060550	568650
EmuJ_001000600	Q6ZPQ6	Membrane-associated phosphatidylinositol transfer protein 2	129.67	4220550	2008600	1658450
EmuJ_001001400	X	X	23.592	5018100	49292	4961700
EmuJ_001002900	O02373	UDP-glucose 6-dehydrogenase	53.497	849850	13034500	13460700
EmuJ_001003300	Q92930	Ras-related protein Rab-8B	31.008	3156700		9637350
EmuJ_001004250	Q9SN68	Ras-related protein RABF2b	20.018	137650000	7627500	28757000	229260
EmuJ_001004700	Q08462	Adenylate cyclase type 2	162.93	4921500	280710	10439000
EmuJ_001005800	Q6U7I1	Ubiquitin carboxyl-terminal hydrolase 7	198.86	171400	117427
EmuJ_001006000	A5D9C6	Repressor	29.995	739170		1033930											1
EmuJ_001006400	B0BN85	Protein SGT1 homolog	21.872	10013550	1688240	863690
EmuJ_001006600	Q2TBH7	Ras-related protein Rab-4A	24.426	12197050	2411300	21950000
EmuJ_001007100	Q22942	Choline kinase A2	61.663	3170000	4513750	407880
EmuJ_001007700	Q17GS9	Armadillo segment polarity protein	111.82		2217800	1171950
EmuJ_001009200	Q7Z2Z2	Elongation factor-like GTPase 1	161.97		3029250
EmuJ_001009500	P46097	Synaptotagmin-2	47.564	5579100	6841600	2504600
EmuJ_001009800	O75643	U5 small nuclear ribonucleoprotein 200 kDa helicase	248.11	332305	659385	266235
EmuJ_001009900	Q27237	Protein tumorous imaginal discs, mitochondrial	50.906	20205500	11043350	5088600	92293.5
EmuJ_001010800	Q5R7N3	ATP-dependent Clp protease ATP-binding subunit clpX-like, mitochondrial	69.441	964625
EmuJ_001011100	Q920Q4	Vacuolar protein sorting-associated protein 16 homolog	103.74	4418100	1416744	4664650
EmuJ_001012800	Q7TN98	Cytoplasmic polyadenylation element-binding protein 4	113.34	2823800	10991900	200830	54216
EmuJ_001013500	Q9QWW1	Homer protein homolog 2	37.918	17567000	38670000
EmuJ_001014800	Q6QI44	N-alpha-acetyltransferase 25, NatB auxiliary subunit	115.22		1277600	264120
EmuJ_001015500	P46776	60S ribosomal protein L27a	16.861	9139800	22932500	25795500
EmuJ_001015700	X	X	8.6969	3921700			492045
EmuJ_001016100	O77735	Secretory carrier-associated membrane protein 1	40.427	64028500	5038245	61991000
EmuJ_001016800	Q8BMS4	Ubiquinone biosynthesis	31.476	16028500	6536500	26794000											1
EmuJ_001016900	Q8TB37	Iron-sulfur protein NUBPL	30.723	3612150	662450	1899000
EmuJ_001021100	Q08CI4	Cyclin-Y-like protein 1	51.837	1797900
EmuJ_001021300	Q76B49	CD63 antigen	24.225	15091450		19019200
EmuJ_001021900	P62312	U6 snRNA-associated Sm-like protein LSm6	10.153	5076250	4823900	548340
EmuJ_001022300	P38658	Probable protein disulfide-isomerase ER-60	81.668	1852400	6669900	4015300
EmuJ_001023600	O75844	CAAX prenyl protease 1 homolog	46.526	2506600		5560500
EmuJ_001024000	Q8BUR4	Dedicator	223.24	1686900	306910	377210											3
EmuJ_001024300	X	X	8.3565	6090450	12649035	4824850
EmuJ_001024900	O54950	5'-AMP-activated protein kinase subunit gamma-1	51.537	2315000	10579000	1927300
EmuJ_001028000	Q05B89	NIF3-like protein 1	38.336	15897500	236975000
EmuJ_001028300	Q9VF08	Mitochondrial import inner membrane translocase subunit Tim16	15.55	114029500	5514300	32387000	309080
EmuJ_001028400	O95628	CCR4-NOT transcription complex subunit 4	58.53	3723900	4022950	1303200
EmuJ_001028800	Q5RBU7	Lysosomal Pro-X carboxypeptidase	55.536	2141000		2560100
EmuJ_001029600	Q2TBG8	Ubiquitin carboxyl-terminal hydrolase isozyme L3	24.598	113895500		612130
EmuJ_001030100	Q91955	Myotrophin	13.202	1250950000	294430000	243670000
EmuJ_001031600	P36609	Neuronal calcium sensor 2	21.379	1293950		2201650
EmuJ_001033200	B1WAX6	Fructose-2,6-bisphosphatase TIGAR	40.097		39836	892295
EmuJ_001033500	Q28BP9	FAS-associated factor 2	53.469	27893000	18181000	35355000
EmuJ_001034400	B5DEQ3	Xaa-Pro aminopeptidase 3	52.307	1094620	6106700	1487000
EmuJ_001035500	Q90YT2	60S ribosomal protein L36	11.982	44835000	628920	14771000	719050
EmuJ_001035900	Q99873	Protein arginine N-methyltransferase 1	39.95	7082000	19295500	1412200
EmuJ_001036200	Q14318	Peptidyl-prolyl cis-trans isomerase FKBP8	40.393	10601000	1710400	12683000
EmuJ_001036600	Q99973	Telomerase protein component 1	305.59	354555	2432100	310010
EmuJ_001036700	Q5U2M6	DDB1- and CUL4-associated factor 8	95.127	670730	1467800
EmuJ_001038100	O43491	Band 4.1-like protein 2	71.636				168770
EmuJ_001038800	Q7KWM5	Alpha-1,3/1,6-mannosyltransferase ALG2	49.606	5096700	1671800	20149000
EmuJ_001039900	Q5ZJX4	RNA-binding protein 38	40.241	24689500	400440000
EmuJ_001040000	P05369	Farnesyl pyrophosphate synthase	42.336		4435050
EmuJ_001040700	Q9EPU0	Regulator	105.57	21087	6108450	740630											2
EmuJ_001040800	Q5ZID6	Cytosolic 5'-nucleotidase 3A	38.721		46114500	2014800
EmuJ_001041150	Q17QK8	Sepiapterin reductase	38.454		128825000
EmuJ_001042500	Q78ZA7	Nucleosome assembly protein 1-like 4	44.348		7812950
EmuJ_001042700	A4IG72	Transforming growth factor-beta receptor-associated protein 1 homolog	106.31	525390		712560
EmuJ_001043000	X	X	115.12	1421050	18075000	301715
EmuJ_001043550	Q6P355	Succinate dehydrogenase [ubiquinone] cytochrome b small subunit, mitochondrial	17.08	91573000	108466000	120420000
EmuJ_001044600	P23443	Ribosomal protein S6 kinase beta-1	59.51	7267500	1622800	2550950
EmuJ_001045300	Q05086	Ubiquitin-protein ligase E3A	111.43			317590
EmuJ_001045600	Q66L49	Calcium-binding mitochondrial carrier protein SCaMC-1	52.203	1931950		677850
EmuJ_001047000	A3F4S0	60S ribosomal protein L18	20.286	39501000	12033800	9532750
EmuJ_001047200	Q32L52	Glucose-induced degradation protein 8 homolog	30.863	19418000	59787000	14396000
EmuJ_001047700	Q921D4	Mediator	31.092	3063450	4106700												2
EmuJ_001047900	Q5VYS8	Terminal uridylyltransferase 7	149.43	350329		201995
EmuJ_001048300	Q8WYL5	Protein phosphatase Slingshot homolog 1	93.205	668230	675050
EmuJ_001048900	Q9NV70	Exocyst complex component 1	94.599	2534600	2349200	3196300
EmuJ_001049300	Q9CQ71	Replication protein A 14 kDa subunit	13.426	2007500	4056400	1243600
EmuJ_001049400	Q5SNQ7	Protein SERAC1	81.136			566340
EmuJ_001050200	P17427	AP-2 complex subunit alpha-2	106.92	707800		2039750
EmuJ_001050350	Q4KMI4	Receptor expression-enhancing protein 2	32.812	1975150		6045450
EmuJ_001050500	Q7PXE2	Ubiquitin-fold modifier 1	9.3316	62325500	165335000	27693500
EmuJ_001051000	P59326	YTH domain-containing family protein 1	62.163			604335
EmuJ_001051200	Q9LMH0	Protein KTI12 homolog	35.902		9621850	1747800
EmuJ_001051700	Q90632	Monocarboxylate transporter 3	144.49	1758900	1843000	1202400
EmuJ_001052500	X	X	43.547			1017710
EmuJ_001052900	P61221	ATP-binding cassette sub-family E member 1	68.15	491955	456225	4533800
EmuJ_001054300	Q95LL3	TBC1 domain family member 22B	48.859		4161000	2789950
EmuJ_001054400	Q28740	Basigin	42.934	68535500	15202500	91169500
EmuJ_001056900	C4QCD2	Adenylosuccinate synthetase	49.636	1411200	1594015	1006595
EmuJ_001057800	X	X	113.01	123262		1103585
EmuJ_001058100	Q28HF6	Endoplasmic reticulum junction formation protein lunapark	29.248	7546900	4218600	4012100
EmuJ_001058800	Q66HG8	Protein Red	67.047		362185		50535.5
EmuJ_001059400	Q6YYB0	Uncharacterized protein	24.527	3439400													1
EmuJ_001060100	Q5ZKC9	14-3-3 protein zeta	29.414	31950500	140195000	10835200
EmuJ_001060300	Q24117	Dynein light chain 1, cytoplasmic	15.746			3852100	196360
EmuJ_001060400	Q24117	Dynein light chain 1, cytoplasmic	10.211	20048000	69983500	12166000
EmuJ_001061200	Q6P4X5	Carnitine	71.708	719130		1722850											1
EmuJ_001062000	O70143	SHC-transforming protein 3	43.158	2136300		5353400
EmuJ_001062500	Q9CW03	Structural maintenance	141.69	45809000	81300500	62153500											2
EmuJ_001062700	Q9NPB6	Partitioning defective 6 homolog alpha	34.732		17011500
EmuJ_001064500	Q99963	Endophilin-A3	38.58	6654350	3385800	6261950	41921
EmuJ_001064900	P33672	Proteasome subunit beta type-3	23.061	7430500	13723400	2572100
EmuJ_001066100	Q68G38	Torsin-1A	37.88	13592000		2642600
EmuJ_001066900	Q22908	Ras and EF-hand domain-containing protein homolog	72.295	3106950	3444200	2871900
EmuJ_001069100	Q64270	Translation initiation factor eIF-2B subunit alpha	34.437	4123950	13312000
EmuJ_001070300	P19331	23 kDa integral membrane protein	23.04	3099200		20529500
EmuJ_001070700	O95996	Adenomatous polyposis coli protein 2	231.62	276820		37703	37556
EmuJ_001071800	A6QP16	Ubiquitin thioesterase ZRANB1	73.368		3067200	484130
EmuJ_001073000	P97390	Vacuolar protein sorting-associated protein 45	69.116	5785100	13724000	2379000
EmuJ_001073500	O88952	Protein lin-7 homolog C	21.377	3538050	19395000	20138000
EmuJ_001073700	Q7KZF4	Staphylococcal nuclease domain-containing protein 1	111.46	1014900	595900	407785
EmuJ_001075100	Q6P8E9	NHP2-like protein 1	13.697	31907500	51369500	8128100
EmuJ_001075200	Q2KJ96	ADP-ribosylation factor-like protein 5A	27.999	7195300		777910
EmuJ_001076100	Q8BH15	CCR4-NOT transcription complex subunit 10	101.15	162710		100980
EmuJ_001076700	Q8BTK5	SET and MYND domain-containing protein 4	83.66	511180	6160500	271615
EmuJ_001076900	Q8VYN9	Universal stress protein PHOS32	20.672	169750000	158330000
EmuJ_001077700	X	X	13.37			20267000
EmuJ_001078100	P11974	Pyruvate kinase PKM	61.301	318840	21014000	360265
EmuJ_001078300	Q5E9H5	Mitochondrial chaperone BCS1	24.908	3395250		1723900
EmuJ_001078400	Q7ZV60	Mitochondrial chaperone BCS1	18.955	6601000		6172100
EmuJ_001078500	Q9JLQ2	ARF GTPase-activating protein GIT2	109.1	3373200	6803050	511290
EmuJ_001079200	Q5ZLW3	Dymeclin	87.874	9460600	11920450	2467200
EmuJ_001079800	Q9Z2L6	Multiple inositol polyphosphate phosphatase 1	54.592	7012050		6028550
EmuJ_001079900	Q04982	Serine/threonine-protein kinase B-raf	87.11		746820	211815
EmuJ_001080500	Q9V535	RNA-binding protein 8A	25.12	2264300	1844400	872120	77107
EmuJ_001080800	Q6P4J8	WD40 repeat-containing protein SMU1	54.925	2166700	12623200	1299150
EmuJ_001081400	O46036	C-terminal-binding protein	69.234	11462000	146855000
EmuJ_001082900	O18373	Inactive selenide, water dikinase-like protein	38.11	2129900	143710000	7691900
EmuJ_001083400	Q9ULA0	Aspartyl aminopeptidase	121.8	1751050	2157600	160860
EmuJ_001084800	Q6NXC0	Formin-like protein 3	126.19	771255		300525
EmuJ_001085100	A2Q0Z1	Heat shock cognate 71 kDa protein	71.968	35974000	28576500	16489500
EmuJ_001085500	Q9NAG4	Protein mac-1	71.971		3654700	4518500
EmuJ_001085550	Q6ZQ58	La-related protein 1	132.44	152364	96421	82963
EmuJ_001085800	Q6GMK8	Mannose-1-phosphate guanyltransferase alpha-A	53.663	41848000	267740000	4484850
EmuJ_001087500	Q96G03	Phosphoglucomutase-2	67.405			51283.5
EmuJ_001087800	Q5FW14	Charged multivesicular body protein 7	51.629	2467950	26663500	12417550
EmuJ_001088700	O75688	Protein phosphatase 1B	41.581	56215500	59502500	2583850
EmuJ_001089800	Q9FF52	60S ribosomal protein L12-3	12.191	30482000	9119000	35156500	110315
EmuJ_001090250	P16568	Protein bicaudal D	98.406	1849250	34665500	115060
EmuJ_001090800	Q9WVE8	Protein kinase C and casein kinase substrate in neurons protein 2	77.361	7478050	46715000	9331400
EmuJ_001091600	Q6IDD9	NAD(+) hydrolase sarm1	95.042	288375	1729650
EmuJ_001092300	Q9W141	Putative ATP synthase subunit f, mitochondrial	13.074	70382500	21309000	27655000
EmuJ_001094000	Q8N9F7	Lysophospholipase D GDPD1	40.308	6491350	13359000	17574500
EmuJ_001094200	Q61194	Phosphatidylinositol 4-phosphate 3-kinase C2 domain-containing subunit alpha	196.82	26011	444250	94866
EmuJ_001094600	Q9H2K8	Serine/threonine-protein kinase TAO3	125.51	1029700	1714850	33789
EmuJ_001094700	Q8CHW4	Translation initiation factor eIF-2B subunit epsilon	82.551		2972550	339250
EmuJ_001095000	A1Z1Q3	ADP-ribose glycohydrolase MACROD2	23.917	17842500	78728500	35575500
EmuJ_001095300	Q91YD3	mRNA-decapping enzyme 1A	35.978	59057500	221015000	4098500
EmuJ_001095600	P13286	Phosphorylase b kinase gamma catalytic chain, skeletal muscle/heart isoform	47.247	5203345	23655500	3082350
EmuJ_001095900	Q8C0J2	Autophagy-related protein 16-1	59.039	647100	28963500
EmuJ_001096100	Q0P569	Nucleobindin-1	102.56	49767000	65426500
EmuJ_001096300	P20111	Alpha-actinin-2	112.41	19008500	1980850
EmuJ_001096600	X	X	52.632	21130500		2570150
EmuJ_001096900	Q96S44	EKC/KEOPS complex subunit TP53RK	34.851		72546000	765755
EmuJ_001097000	Q3ZBR5	Tetratricopeptide repeat protein 1	30.003	56303500	95746500	218740000
EmuJ_001097100	Q14165	Malectin	32.183	2422850		5304650
EmuJ_001097400	Q8CGZ0	Calcium homeostasis endoplasmic reticulum protein	110.04	1144199	2007050
EmuJ_001097550	X	X	259.88	357640
EmuJ_001098000	Q5R7X2	U2 snRNP-associated SURP motif-containing protein	122.37		609200
EmuJ_001098700	Q0JRZ9	F-BAR domain	114.17	230610		844240											2
EmuJ_001099700	Q0VCD2	Tubulin gamma-1 chain	52.52	10649600	63097500	2770500
EmuJ_001099800	Q61712	DnaJ homolog subfamily C member 1	61.345			2930750
EmuJ_001100700	P48148	Ras-like GTP-binding protein Rho1	21.725	12135500	2738200	14300000
EmuJ_001101800	Q8K268	ATP-binding cassette sub-family F member 3	80.602	2329950		9585350
EmuJ_001102300	P56517	Histone deacetylase 1	62.612	5528450	10427150
EmuJ_001102500	Q9NES8	Serine/threonine-protein phosphatase 5	55.072	5636600	4669700	809910
EmuJ_001104200	Q01617	Protein couch potato	52.645	32180000	13055550
EmuJ_001104300	A1Z7A6	ArfGAP with SH3 domain, ANK repeat and PH domain-containing protein	128.36			481655
EmuJ_001104400	P54612	Serine/threonine-protein phosphatase 2A 65 kDa regulatory subunit A alpha isoform	87.028	7558900	77126500	52128500
EmuJ_001105200	Q11011	Puromycin-sensitive aminopeptidase	103.31	72695000	48830000	249615000
EmuJ_001105300	Q5RFM4	Centromere/kinetochore protein zw10 homolog	179.24	491450	267920	1291450
EmuJ_001106000	Q9BZE9	Tether containing UBX domain for GLUT4	64.244	4375700	19693000
EmuJ_001106800	P57076	Cilia- and flagella-associated protein 298	171.62		820585
EmuJ_001107000	Q12955	Ankyrin-3	208.54	29171000	4483800	1386800
EmuJ_001107500	O55012	Phosphatidylinositol-binding clathrin assembly protein	71.77	401980	1424170	2978100
EmuJ_001107800	Q7ZWE9	UMP-CMP kinase	23.029	69516000	42678500	3776200
EmuJ_001107950	P56941	NPC intracellular cholesterol transporter 1	149.7	464490	2002100	2924450
EmuJ_001108400	Q5BK48	Tetratricopeptide repeat protein 5	56.664			532825
EmuJ_001110700	Q15334	Lethal(2) giant larvae protein homolog 1	150.09		1061965
EmuJ_001111200	Q9NP97	Dynein light chain roadblock-type 1	11.034	1150270000	2431000000	124360000
EmuJ_001112500	X	X	19.087	4441900		4242850
EmuJ_001114000	Q5ZK69	Proteasomal ATPase-associated factor 1	54.24		819010
EmuJ_001114600	Q8AY73	Exportin-2	130.3	6206200	13756000	58543000
EmuJ_001114700	Q9D6J6	NADH dehydrogenase [ubiquinone] flavoprotein 2, mitochondrial	29.148	35148000	98142500	5044200
EmuJ_001115100	Q8C8R3	Ankyrin-2	45.76	3793200	1182800
EmuJ_001116050	Q8NFU5	Inositol polyphosphate multikinase	34.357	26438000	91224000	24819500
EmuJ_001116900	Q8R081	Heterogeneous nuclear ribonucleoprotein L	93.483	629315	1431100	246130
EmuJ_001117000	P52175	Nucleoside diphosphate kinase A 2	21.741	3819500
EmuJ_001117600	A7SBF0	Integrator complex subunit 9 homolog	88.168	2002200	7016550	977305
EmuJ_001118000	Q96WV4	UPF0641 membrane protein PJ4664.05	29.903	5408400	1894400	6282350
EmuJ_001118600	X	X	13.959	27320500	162150000	8283600
EmuJ_001118800	P36543	V-type proton ATPase subunit E 1	26.1	21272500	548065000	1813250
EmuJ_001118900	Q7T3F7	Cysteine and histidine-rich domain-containing protein 1	29.533	19412000	43592500	44085000
EmuJ_001119900	X	X	14.07	71093000	17663000	17011000
EmuJ_001120000	Q7TT45	Ras-related GTP-binding protein D	92.408	632350		3879300
EmuJ_001120300	P25787	Proteasome subunit alpha type-2	26.051	15922500	82623500	2057450
EmuJ_001121300	Q8R0P4	Mth938 domain-containing protein	14.632	1127900	6463200	11858750
EmuJ_001122100	Q18685	Protein unc-112	116.97	1780150	335635	470375
EmuJ_001123900	Q6P878	Eukaryotic translation initiation factor 3 subunit L	61.565	11926500	68135000	10658500
EmuJ_001124000	Q9C9G6	Protein AE7	17.07	46867500	78954500	66145500
EmuJ_001124400	X	X	141.5	704240	379420	155088
EmuJ_001124500	P00491	Purine nucleoside phosphorylase	31.206	679790		1563100
EmuJ_001125800	X	X	20.104	2208350
EmuJ_001125850	X	X	5.7016	382005000	281530000	619835000
EmuJ_001126050	Q5RBD4	Probable ATP-dependent RNA helicase DHX35	84.791	1.27631e+06
EmuJ_001126500	A6NH52	Golgi apparatus membrane protein TVP23 homolog A	24.961	6048550		13493000
EmuJ_001128500	P56079	Phosphatidate cytidylyltransferase, photoreceptor-specific	54.047	1158335	162213	2943800
EmuJ_001128600	Q27778	ATP-dependent 6-phosphofructokinase	89.138	16474000	271365000	218555
EmuJ_001129300	D2XV59	GTP-binding protein 1	72.489		8985800
EmuJ_001129900	Q6DGP7	LYR motif containing protein 1	16.041	4414600		24333000
EmuJ_001130000	O08967	Cytohesin-3	50.248	2473250	13666000
EmuJ_001130900	Q9D5V6	Synapse-associated protein 1	37.721	12801000	11264000
EmuJ_001132400	P25391	Laminin subunit alpha-1	395.54	423910	42145.7	87985.5	3614.6
EmuJ_001132600	X	X	12.088	54676500	26876500	10098500
EmuJ_001133300	Q80UY1	Carnosine N-methyltransferase	42.879	6725550	96789500
EmuJ_001134300	X	X	35.171	227940	3892000
EmuJ_001134400	Q7YR70	Angio-associated migratory cell protein	52.684		2864000
EmuJ_001135700	Q0VA77	Bis(5'-adenosyl)-triphosphatase enpp4	54.139	992230	2793200	1430300
EmuJ_001135800	Q9UJA9	Ectonucleotide pyrophosphatase/phosphodiesterase family member 5	47.383	2608400	1971300	1287250
EmuJ_001137700	Q9LX74	Exosome complex exonuclease RRP46 homolog	25.089	41407500	22743600	9014900
EmuJ_001137800	Q5M8G4	Leucine-rich repeat-containing protein 40	70.27	1903250	1750850	3678950
EmuJ_001137900	Q80VP1	Epsin-1	57.558	4557550	2721850	1431950	45220.5
EmuJ_001138100	Q2KIR1	U1 small nuclear ribonucleoprotein A	31.765		2663200
EmuJ_001138700	P51112	Huntingtin	370.14	114645	816500	1026380
EmuJ_001139000	Q5ZHN3	WD repeat domain phosphoinositide-interacting protein 2	51.902	1678250		4247400
EmuJ_001140100	Q9VTN3	Mitochondrial import inner membrane translocase subunit Tim13	10.842	346590000	10622000	4109900
EmuJ_001141700	G5EGS5	Golgi-specific brefeldin A-resistance guanine nucleotide exchange factor 1 homolog	207.27	2556500	2658850	6371150
EmuJ_001142200	P51570	Galactokinase	45.711	61922500	345165000	42934000
EmuJ_001144500	Q9ESN9	C-Jun-amino-terminal kinase-interacting protein 3	115.72	4217150	3341800	1931000
EmuJ_001144700	Q17QU4	Ras-related protein Rab-39B	26.691	24135500	5251150	45702000
EmuJ_001144800	P53992	Protein transport protein Sec24C	109.63	21050500	287975000	2716100
EmuJ_001147200	Q9VVE5	RNA-binding protein Musashi homolog Rbp6	95.313	258420	116697
EmuJ_001147800	Q6DIJ1	Tyrosine--tRNA ligase, cytoplasmic	107.8	4895150	19072000	2183800
EmuJ_001147900	Q5RFA2	Phenylalanine--tRNA ligase alpha subunit	56.187		51943500
EmuJ_001148300	C3ZWH9	CDGSH iron-sulfur domain-containing protein 2 homolog A	17.062	22766000	47046500	26630500
EmuJ_001148600	Q9ES54	Nuclear protein localization protein 4 homolog	72.309	1724100	1939450
EmuJ_001148800	B3MR30	Serine/threonine-protein phosphatase Pgam5, mitochondrial	35.626	2561450
EmuJ_001149200	Q8BH49	Sesquipedalian-1	25.197	5694200	18672000
EmuJ_001150300	Q6PAM1	Alpha-taxilin	44.268	3254700	132935000	767490	28913
EmuJ_001150600	Q3T108	Proteasome subunit beta type-4	26.497	6770000	8555700	2007300
EmuJ_001151200	Q8VBX6	Multiple PDZ domain protein	247.31	443225	671890	130622
EmuJ_001151300	O15355	Protein phosphatase 1G	82.407	1746795	6705200	617105
EmuJ_001151400	A6QL88	Phosphatidylinositol-3-phosphatase SAC1	71.357	8169250		17021000
EmuJ_001152500	Q8CFV9	Riboflavin kinase	16.762	27171500	8326800
EmuJ_001152600	A0JP85	CCR4-NOT transcription complex subunit 1	346.94	200595	734040	608015
EmuJ_001152800	P30154	Serine/threonine-protein phosphatase 2A 65 kDa regulatory subunit A beta isoform	83.079			3848150
EmuJ_001152900	Q12434	Rho GDP-dissociation inhibitor	26.195	2634750		1721200	91801
EmuJ_001155500	Q5BJU7	Wiskott-Aldrich syndrome protein family member 1	54.481	1435200	15049950
EmuJ_001156700	X	X	118.98		18641500	413740
EmuJ_001157000	O60449	Lymphocyte antigen 75	140.07	174930		504845
EmuJ_001158400	Q6AYD1	Metallo-beta-lactamase domain-containing protein 1	28.716	39405500	18676500	3135800
EmuJ_001159400	Q5R9Y9	Kinesin-like protein KIF2A	116.86	653595	1075100
EmuJ_001159700	Q5RCG0	Trafficking protein particle complex subunit 13	19.082		99332000	3533500
EmuJ_001159800	Q0VFT9	Trafficking protein particle complex subunit 13	12.222		43262000
EmuJ_001164300	Q18515	Glycoprotein-N-acetylgalactosamine 3-beta-galactosyltransferase 1	38.033	12738000		17431000
EmuJ_001164550	Q18515	Glycoprotein-N-acetylgalactosamine 3-beta-galactosyltransferase 1	40.152	1910800		5129950
EmuJ_001165500	Q86U10	60 kDa lysophospholipase	70.093	8313300	393440	10833100
EmuJ_001165600	X	X	57.633	437670		258075
EmuJ_001166400	Q5EBF1	Cytosolic purine 5'-nucleotidase	68.575	687305		1400470
EmuJ_001166700	A6QNS9	Distal membrane-arm assembly complex protein 2	39.125			468895
EmuJ_001168500	X	X	34.57	10666950	9052700	145285
EmuJ_001168700	Q75WE7	von Willebrand factor A domain-containing protein 5A	88.629	212830	693779	616300
EmuJ_001169700	Q6PGW3	Armadillo-like helical domain-containing protein 3	81.461			220450
EmuJ_001169800	Q2PFW2	Small ubiquitin-related modifier 2	10.277	26816000	20896000	15762000
EmuJ_001170700	Q8BSF4	Phosphatidylserine decarboxylase proenzyme, mitochondrial	42.133		4915300	3731900
EmuJ_001171800	A1Z6L1	Mitochondrial import receptor subunit TOM40 homolog 2	34.715			911285
EmuJ_001171950	X	X	9.4086	70572000	61749500	10296350
EmuJ_001172000	Q9R1Q9	V-type proton ATPase subunit S1	25.519	3511900		2866700
EmuJ_001172300	X	X	53.196		3705950	1338850
EmuJ_001172900	Q6DBU5	Mannose-1-phosphate guanyltransferase beta	40.065	73579500	790160000	43544500
EmuJ_001173100	X	X	29.103	101033000	9535600	1857500
EmuJ_001173750	Q8BSZ2	AP-3 complex subunit sigma-2	22.514	7225650		432200
EmuJ_001174200	Q62384	Zinc finger protein ZPR1	48.398	31277000	70080500	10394000
EmuJ_001174600	P40241	CD9 antigen	24.449		15213000	6405750
EmuJ_001174800	O35815	Ataxin-3	32.959			519180
EmuJ_001176400	Q8WXG6	MAP kinase-activating death domain protein	166.19	225815		200235
EmuJ_001176500	Q3T083	Stromal cell-derived factor 2-like protein 1	22.709	117930000	106705000	41503000
EmuJ_001176900	A0JNW5	UHRF1-binding protein 1-like	140.89	1752550	1041700	66394.5
EmuJ_001177500	P42892	Endothelin-converting enzyme 1	98.697		1505200	359420
EmuJ_001177850	O76924	Potential E3 ubiquitin-protein ligase ariadne-2	60.807	604490	1711000
EmuJ_001178400	Q9NAH6	Ribosomal protein S6 kinase beta	71.367	2996050	1244315	3103250
EmuJ_001178500	Q23023	Serine/threonine-protein kinase unc-51	100.35	211040	2018030
EmuJ_001178600	B0W730	Protein SMG8	124.33	1024190	2249900	547240
EmuJ_001178900	Q5ZJL8	Protein ABHD13	45.601	12698500	3396500	3483300
EmuJ_001179300	Q0VDN7	RUN domain-containing protein 1	87.179	312000		425480
EmuJ_001179500	P35458	Dynactin subunit 1	154.76	7411100	10875800	4260000
EmuJ_001180400	Q9BQK8	Phosphatidate phosphatase LPIN3	71.486	6732300	5560400	8275150
EmuJ_001181100	B1H1Z8	MAU2 chromatid cohesion factor homolog	82.367			382570
EmuJ_001181300	Q62829	Serine/threonine-protein kinase PAK 3	53.777	8155600	2503400	10592000
EmuJ_001181500	Q5ZI51	ADP-ribose glycohydrolase ARH3	41.228	615800		22290500
EmuJ_001182000	Q7ZTY7	Vesicle transport protein USE1	34.569	268410		106824
EmuJ_001182700	Q5E987	Proteasome subunit alpha type-5	24.368	27896500	88379000	1380960
EmuJ_001182800	P92199	Rho-associated protein kinase let-502	133.01	1257800	2478100	381840
EmuJ_001183100	Q8I7D9	Protein transport protein Sec61 subunit gamma	7.4468			2614650
EmuJ_001184100	Q5TC63	Growth hormone-regulated TBC protein 1	45.747	705770	195340	694235
EmuJ_001184800	Q0VA82	Major facilitator superfamily domain-containing protein 8	56.576	705570	132530	9466600
EmuJ_001184900	Q99KQ4	Nicotinamide phosphoribosyltransferase	55.355		844710
EmuJ_001185600	Q9WTX6	Cullin-1	92.267	2043800		353765
EmuJ_001185650	Q6P3W7	SCY1-like protein 2	90.545	1131790	2198000	6468500
EmuJ_001186200	Q9TRY0	Peptidyl-prolyl cis-trans isomerase FKBP4	48.992	5227250	8694850	918800
EmuJ_001187400	Q9UFF9	CCR4-NOT transcription complex subunit 8	46	892990	4039500
EmuJ_001187700	Q91ZW3	SWI/SNF-related matrix-associated actin-dependent regulator	115.77	464850	670190	355150											1
EmuJ_001188400	P55010	Eukaryotic translation initiation factor 5	49.344	4621150	2461650	257680
EmuJ_001188500	Q08623	Pseudouridine-5'-phosphatase	27.133	23841500	75671500	13749500
EmuJ_001188600	Q07327	Protein ROP	77.483			176310
EmuJ_001188800	Q8N2K1	Ubiquitin-conjugating enzyme E2 J2	26.567			1065805
EmuJ_001189100	Q0IEG8	Actin-related protein 8	60.279		7029100	4662850
EmuJ_001189500	Q0IEK6	Ectopic P granules protein 5 homolog	320.09			308615
EmuJ_001189600	Q9DBY1	E3 ubiquitin-protein ligase synoviolin	67.193	1108000	936395	330835
EmuJ_001190200	Q9Z1T6	1-phosphatidylinositol 3-phosphate 5-kinase	217.43	30535	624585	100340
EmuJ_001191400	Q4R333	Actin-like protein 6A	45.675	3243950	15773500	3972800
EmuJ_001191500	Q16720	Plasma membrane calcium-transporting ATPase 3	130.34	8861350		9373200	16287
EmuJ_001192100	O35857	Mitochondrial import inner membrane translocase subunit TIM44	44.031	10502500		10221150
EmuJ_001193200	Q8VHP7	Leukocyte elastase inhibitor B	38.776	7992500	4041200	3658600
EmuJ_001193500	Q6DBT3	Thioredoxin domain-containing protein 17	13.627	4694850
EmuJ_001193600	A6M931	Eukaryotic initiation factor 4A-III	46.446	537500	272705	923530
EmuJ_001194100	Q63615	Vacuolar protein sorting-associated protein 33A	76.681	15036000	1448150	8944950
EmuJ_001194800	Q54GY8	Ras-related protein Rab-18	26.486	18927500	29096500	90780500
EmuJ_001196800	P14202	Tegument antigen	22.743	61086000
EmuJ_001197000	Q4A1L3	Beclin-1	52.201		1981200	813520
EmuJ_001198000	Q4V7C6	GMP synthase [glutamine-hydrolyzing]	79.775	17312500	109980000	3813200
EmuJ_001198200	X	X	60.932	9691100	26831500	8726100
EmuJ_001199400	O43143	Pre-mRNA-splicing factor ATP-dependent RNA helicase DHX15	83.49	456490	8697800	363930
EmuJ_001200000	Q3V129	Serine/threonine-protein kinase ULK4	194.85	3798400	3575400	915635
EmuJ_001200400	Q9UIJ5	Palmitoyltransferase ZDHHC2	40.508	2752100		1552550
EmuJ_001200600	P09543	2',3'-cyclic-nucleotide 3'-phosphodiesterase	54.359	1372600	1963900	4637700
EmuJ_001200700	P14202	Tegument antigen	24.228	42920500		3730600
EmuJ_001201000	P14202	Tegument antigen	27.226	118040000	101927500	3447350	122500
EmuJ_002108400	Q8VHH5	Arf-GAP with GTPase, ANK repeat and PH domain-containing protein 3	46.703	907320	56981000	668440
EmuJ_002185200	Q9DBB5	Eukaryotic translation initiation factor 4E type 3	23.76	6087600	17965000	2022050
EmuJ_002211400	X	X	41.199			2685450
