# Supplementary material for: Investigation of the mechanism of action of mefloquine and derivatives against the parasite Echinococcus multilocularis
Source: Int J Parasitol Drugs Drug Resist. 2023 Mar 9;21:114–24. doi: 10.1016/j.ijpddr.2023.03.002 (PMC10025029; doi:10.1016/j.ijpddr.2023.03.002)
Supplement: Supplementary Table S4 — Overview of E. multilocularis proteins bound only to MEF (n = 269). Subset of Supplementary Table S3 showing only proteins exclusively bound to MEF and not MEF-3, MEF-13 or MEF-22. [file mmc4.xlsx]

## Sheet: Tabelle1
Gene ID (Wormbase)	Protein ID (Uniprot)	Protein Description	Mol. weight [kDa]	iBAQ (Mef)
EmuJ_000204800	Q641G7	Actin-related protein 2/3 complex subunit 4	19.39	388745000
EmuJ_000465300	O77821	Acyl-protein thioesterase 1	24.261	194620000
EmuJ_000656000	Q9D3D9	ATP synthase subunit delta, mitochondrial	17.088	193180000
EmuJ_000524500	Q9W2D6	Mitochondrial import inner membrane translocase subunit Tim10	8.9896	165475000
EmuJ_000891800	Q568T4	Protein Hikeshi	21.434	155135000
EmuJ_000255300	P28188	Ras-related protein RABD2a	21.872	142380000
EmuJ_000991100	Q6FUJ0	Dynein light chain 1, cytoplasmic	10.277	126635000
EmuJ_001201000	P14202	Tegument antigen	27.226	118040000
EmuJ_001029600	Q2TBG8	Ubiquitin carboxyl-terminal hydrolase isozyme L3	24.598	113895500
EmuJ_000459800	Q07167	16 kDa calcium-binding protein	17.184	110900000
EmuJ_001105200	Q11011	Puromycin-sensitive aminopeptidase	103.31	72695000
EmuJ_000568600	P60891	Ribose-phosphate pyrophosphokinase 1	34.8	69704500
EmuJ_000855050	Q5EB68	Adenylate kinase isoenzyme 6	29.167	63383500
EmuJ_000318750	Q28740	Basigin	32.5	61246500
EmuJ_001196800	P14202	Tegument antigen	22.743	61086000
EmuJ_000316200	X	X	32.333	58142000
EmuJ_000872100	Q3T0K2	T-complex protein 1 subunit gamma	58.828	56999500
EmuJ_001097000	Q3ZBR5	Tetratricopeptide repeat protein 1	30.003	56303500
EmuJ_000200300	Q61ZF6	Guanine nucleotide-binding protein subunit beta-1	37.232	52557500
EmuJ_001035500	Q90YT2	60S ribosomal protein L36	11.982	44835000
EmuJ_000956200	P11966	Pyruvate dehydrogenase E1 component subunit beta, mitochondrial	38.992	44426500
EmuJ_001200700	P14202	Tegument antigen	24.228	42920500
EmuJ_000849800	A3KPP3	Ran guanine nucleotide release factor	21.734	42470000
EmuJ_000968500	Q9R1K9	Centrin-2	19.583	42032500
EmuJ_000940800	Q78P75	Dynein light chain 2, cytoplasmic	10.541	41271000
EmuJ_000573200	Q8K2C8	Glycerol-3-phosphate acyltransferase 4	50.995	41171500
EmuJ_000979300	Q6PBM1	Glutaredoxin-related protein 5, mitochondrial	21.203	40695500
EmuJ_000454200	Q28024	Guanine nucleotide-binding protein G(I)/G(S)/G(O) subunit gamma-12	8.5849	40538000
EmuJ_001047000	A3F4S0	60S ribosomal protein L18	20.286	39501000
EmuJ_000524700	A4IIL4	BRO1 domain-containing protein BROX	51.034	38001000
EmuJ_000925300	P27216	Annexin A13	39.783	36393000
EmuJ_000538300	P30116	Glutathione S-transferase	25.47	36065000
EmuJ_000844700	Q8K3J1	NADH dehydrogenase [ubiquinone] iron-sulfur protein 8, mitochondrial	23.387	32635000
EmuJ_000305900	P21279	Guanine nucleotide-binding protein G(q) subunit alpha	50.481	32512000
EmuJ_000439000	Q9D1E8	1-acyl-sn-glycerol-3-phosphate acyltransferase epsilon	49.541	31810500
EmuJ_001107000	Q12955	Ankyrin-3	208.54	29171000
EmuJ_000261600	P00637	Fructose-1,6-bisphosphatase 1	39.893	27330500
EmuJ_001152500	Q8CFV9	Riboflavin kinase	16.762	27171500
EmuJ_000685500	Q08D83	Reticulon-3	25.24	26913000
EmuJ_000065000	Q9VAI0	Probable glucosamine 6-phosphate N-acetyltransferase	20.228	26656000
EmuJ_000253300	Q6P7L4	Vesicle-trafficking protein SEC22b	24.832	25191000
EmuJ_001148300	C3ZWH9	CDGSH iron-sulfur domain-containing protein 2 homolog A	17.062	22766000
EmuJ_000827550	O22797	Glycolipid transfer protein 1	23.875	22213000
EmuJ_000774200	Q9U5L1	Signal recognition particle receptor subunit alpha homolog	77.923	22019000
EmuJ_000665100	O75489	NADH dehydrogenase [ubiquinone] iron-sulfur protein 3, mitochondrial	30.193	21822500
EmuJ_000741700	P23780	Beta-galactosidase	76.205	21562000
EmuJ_000951400	Q9UJZ1	Stomatin-like protein 2, mitochondrial	38.221	21426500
EmuJ_000042100	X	X	12.667	19564000
EmuJ_000056300	P21265	Adenylosuccinate lyase	53.888	18259000
EmuJ_001095000	A1Z1Q3	ADP-ribose glycohydrolase MACROD2	23.917	17842500
EmuJ_000207300	Q6TEN1	Ras-related protein Rap-1b	25.262	16959000
EmuJ_000393300	Q92058	Alkaline phosphatase, tissue-nonspecific isozyme	59.679	16082000
EmuJ_000353300	P51572	B-cell receptor-associated protein 31	27.003	15796000
EmuJ_000682300	Q9PTW9	Proteasome subunit alpha type-7	29.874	15429500
EmuJ_001021300	Q76B49	CD63 antigen	24.225	15091450
EmuJ_000907200	X	X	11.737	13655500
EmuJ_001066100	Q68G38	Torsin-1A	37.88	13592000
EmuJ_000525600	Q6NYS8	Dolichyl-diphosphooligosaccharide--protein glycosyltransferase 48 kDa subunit	49.563	13461000
EmuJ_000598300	X	X	23.362	13407500
EmuJ_000675600	Q32L63	Vacuolar protein sorting-associated protein VTA1 homolog	28.148	12767500
EmuJ_000074300	P63171	Dynein light chain Tctex-type 1	15.964	12696500
EmuJ_000875300	Q6U7I1	Ubiquitin carboxyl-terminal hydrolase 7	144.64	12517000
EmuJ_000294450	D3ZY60	Pleckstrin homology domain-containing family A member 8	57.634	12495500
EmuJ_000340400	Q90744	Alpha-N-acetylgalactosaminidase	45.672	12127500
EmuJ_000590700	P52899	Probable pyruvate dehydrogenase E1 component subunit alpha, mitochondrial	42.344	12127000
EmuJ_000825200	Q69ZN7	Myoferlin	231.13	12005500
EmuJ_000807900	Q4R379	Ras-related protein Ral-B	23.068	11972450
EmuJ_000685600	X	X	12.139	11605800
EmuJ_000494800	Q91WV7	Neutral and basic amino acid transport protein rBAT	76.339	11603050
EmuJ_001081400	O46036	C-terminal-binding protein	69.234	11462000
EmuJ_000244800	Q03669	Sarcoplasmic/endoplasmic reticulum calcium ATPase 2	112.13	11435700
EmuJ_000591000	Q13423	NAD(P) transhydrogenase, mitochondrial	112.44	11306150
EmuJ_000181900	Q9R064	Golgi reassembly-stacking protein 2	78.239	10960400
EmuJ_000284000	Q9CZX7	Type 2 phosphatidylinositol 4,5-bisphosphate 4-phosphatase	33.409	10879500
EmuJ_000595500	Q00168	Calcium/calmodulin-dependent protein kinase type II alpha chain	61.632	10796100
EmuJ_000952100	O14807	Ras-related protein M-Ras	26.103	10671350
EmuJ_000687800	X	X	14.07	10374000
EmuJ_000834300	Q3SYV5	Tetraspanin-33	24.897	10260800
EmuJ_000708800	Q5RD00	5'-AMP-activated protein kinase catalytic subunit alpha-2	70.722	10151750
EmuJ_000836300	Q0E908	Hillarin	95.102	9805950
EmuJ_000860300	Q28346	60S ribosomal protein L4	50.986	9568100
EmuJ_000183500	P17917	Proliferating cell nuclear antigen	28.364	9291900
EmuJ_000736200	Q642H7	Synembryn-A	61.528	9163750
EmuJ_001015500	P46776	60S ribosomal protein L27a	16.861	9139800
EmuJ_000990200	X	X	83.31	9098300
EmuJ_000085500	X	X	45.596	8984300
EmuJ_001191500	Q16720	Plasma membrane calcium-transporting ATPase 3	130.34	8861350
EmuJ_000240100	P63009	AP-2 complex subunit beta	107.56	8800000
EmuJ_000750300	Q5E9D3	MICOS complex subunit MIC19	19.926	8386150
EmuJ_000750500	P25786	Proteasome subunit alpha type-1	28.996	8222200
EmuJ_001151400	A6QL88	Phosphatidylinositol-3-phosphatase SAC1	71.357	8169250
EmuJ_000085400	P08218	Chymotrypsin-like elastase family member 2B	51.401	7900800
EmuJ_000522800	Q5I085	Serine/threonine-protein phosphatase PP1-beta catalytic subunit	36.769	7671600
EmuJ_000960600	X	X	27.007	7492500
EmuJ_001090800	Q9WVE8	Protein kinase C and casein kinase substrate in neurons protein 2	77.361	7478050
EmuJ_001179500	P35458	Dynactin subunit 1	154.76	7411100
EmuJ_000966000	X	X	33.037	7243350
EmuJ_001075200	Q2KJ96	ADP-ribosylation factor-like protein 5A	27.999	7195300
EmuJ_000227800	Q9Z1G4	V-type proton ATPase 116 kDa subunit a1	101.28	7163800
EmuJ_000998400	X	X	8.1816	7132800
EmuJ_000800600	P97494	Glutamate--cysteine ligase catalytic subunit	81.872	7087500
EmuJ_000833100	A5A761	Sideroflexin-1	35.938	7042400
EmuJ_000716600	Q8BHN3	Neutral alpha-glucosidase AB	109.88	6854100
EmuJ_000374800	Q00277	Glutathione peroxidase	19.569	6784050
EmuJ_000945550	Q6PB44	Tyrosine-protein phosphatase non-receptor type 23	205.69	6591150
EmuJ_000220300	Q99719	Septin-5	58.086	6437300
EmuJ_000706400	X	X	14.254	6364950
EmuJ_000532800	P14314	Glucosidase 2 subunit beta	47.694	6216300
EmuJ_000978200	X	X	33.618	6137900
EmuJ_000944700	Q61411	GTPase HRas	35.742	6118150
EmuJ_000470900	Q8NB59	Synaptotagmin-14	58.284	5969050
EmuJ_000344500	P05933	Calmodulin	25.848	5898650
EmuJ_000375800	Q3ZBV8	Threonine--tRNA ligase 1, cytoplasmic	83.029	5890850
EmuJ_000413600	Q28EW0	Transmembrane protein 87A	45.388	5683850
EmuJ_000653100	Q7Z1E6	Calreticulin	45.444	5634600
EmuJ_000852100	Q8VBT0	Thioredoxin-related transmembrane protein 1	29.63	5538550
EmuJ_000330300	P27216	Annexin A13	51.038	5438150
EmuJ_000438900	P49321	Nuclear autoantigenic sperm protein	39.096	5279800
EmuJ_001021900	P62312	U6 snRNA-associated Sm-like protein LSm6	10.153	5076250
EmuJ_001001400	X	X	23.592	5018100
EmuJ_000209800	Q9VLU0	Barrier-to-autointegration factor	10.207	4924335
EmuJ_000007100	Q9PVK5	L-lactate dehydrogenase A chain	35.091	4899400
EmuJ_000256300	Q1JQB2	Mitotic checkpoint protein BUB3	39.879	4868550
EmuJ_000757300	X	X	50.942	4724450
EmuJ_000787400	X	X	63.3	4716500
EmuJ_001193500	Q6DBT3	Thioredoxin domain-containing protein 17	13.627	4694850
EmuJ_000677200	Q26548	Peptidyl-prolyl cis-trans isomerase E	38.202	4694350
EmuJ_000900500	O08587	Nuclear pore complex protein Nup50	42.696	4637300
EmuJ_000854500	Q5VUM1	Succinate dehydrogenase assembly factor 4, mitochondrial	9.5866	4635650
EmuJ_000315600	Q9D5H4	Ferritin, mitochondrial	22.772	4602950
EmuJ_000253400	A1A4L8	Adenylyltransferase and sulfurtransferase MOCS3	53.198	4482850
EmuJ_001129900	Q6DGP7	LYR motif containing protein 1	16.041	4414600
EmuJ_000981800	Q7ZUW2	Hypoxia up-regulated protein 1	110.12	4401800
EmuJ_000096100	P0C0A2	Vacuolar protein-sorting-associated protein 36	150.27	4205650
EmuJ_000239200	Q5BKM3	Charged multivesicular body protein 3	24.301	4118650
EmuJ_000107900	P61967	AP-1 complex subunit sigma-1A	18.766	3830850
EmuJ_000500300	Q07167	16 kDa calcium-binding protein	22.005	3826400
EmuJ_001117000	P52175	Nucleoside diphosphate kinase A 2	21.741	3819500
EmuJ_000786800	P54680	Fimbrin	68.673	3664150
EmuJ_000117600	Q923G2	DNA-directed RNA polymerases I, II, and III subunit RPABC3	17.727	3644950
EmuJ_000365200	X	X	33.573	3584000
EmuJ_001172000	Q9R1Q9	V-type proton ATPase subunit S1	25.519	3511900
EmuJ_000738700	P24156	Protein l(2)37Cc	30.479	3508700
EmuJ_000612200	Q9BUN8	Derlin-1	29.233	3478850
EmuJ_001059400	Q6YYB0	Uncharacterized protein	24.527	3439400
EmuJ_000470100	Q15311	RalA-binding protein 1	110.32	3348400
EmuJ_000607200	O08585	Clathrin light chain A	23.731	3297050
EmuJ_000423900	Q4R8Z2	60S ribosomal protein L13a	23.75	3274300
EmuJ_000201300	Q9D2V8	Major facilitator superfamily domain-containing protein 10	49.674	3230500
EmuJ_000733600	A4IGL7	Peroxidasin	151.94	3226250
EmuJ_000488300	Q5RDY2	Transmembrane 9 superfamily member 4	72.782	3102400
EmuJ_000589200	Q3ZAV8	Enhancer	110.03	2957100
EmuJ_000141000	Q6P7A9	Lysosomal alpha-glucosidase	101.47	2916700
EmuJ_000262900	P97411	Islet cell autoantigen 1	59.373	2893800
EmuJ_000462800	Q8BMA6	Signal recognition particle subunit SRP68	74.167	2818450
EmuJ_000908900	Q9Y3Q0	N-acetylated-alpha-linked acidic dipeptidase 2	84.618	2788500
EmuJ_000422000	Q9XZF0	Protein yippee	16.667	2678450
EmuJ_000119300	P53986	Monocarboxylate transporter 1	77.254	2659850
EmuJ_000169000	A7RZS0	Biogenesis	14.218	2650500
EmuJ_001148800	B3MR30	Serine/threonine-protein phosphatase Pgam5, mitochondrial	35.626	2561450
EmuJ_000528400	P32592	Integrin beta-2	98.999	2518700
EmuJ_000510700	Q3ZBH9	DNA replication licensing factor MCM7	84.648	2515400
EmuJ_000158800	P34455	Probable aconitate hydratase, mitochondrial	84.808	2495550
EmuJ_000432500	O94967	WD repeat-containing protein 47	100.7	2430915
EmuJ_000921300	P50914	60S ribosomal protein L14	17.477	2372000
EmuJ_000711500	Q29504	Ubiquitin-like modifier-activating enzyme 1	121.72	2329800
EmuJ_000448400	Q6P5G6	UBX domain-containing protein 7	52.924	2326100
EmuJ_000210300	Q6ZQ88	Lysine-specific histone demethylase 1A	82.735	2314320
EmuJ_000197600	X	X	47.964	2305850
EmuJ_000250600	Q9Y295	Developmentally-regulated GTP-binding protein 1	40.945	2290320
EmuJ_000770800	P32895	Ribose-phosphate pyrophosphokinase 1	52.118	2285800
EmuJ_000843500	Q07130	UTP--glucose-1-phosphate uridylyltransferase	57.019	2238700
EmuJ_001125800	X	X	20.104	2208350
EmuJ_000720000	A4FUB8	Transmembrane protein 115	35.189	2203850
EmuJ_000175600	Q8BHY3	Anoctamin-1	117.14	2131550
EmuJ_000539600	Q9NVS2	39S ribosomal protein S18a, mitochondrial	18.636	2065950
EmuJ_001049300	Q9CQ71	Replication protein A 14 kDa subunit	13.426	2007500
EmuJ_000675100	P37111	Aminoacylase-1	49.234	1989850
EmuJ_000329900	Q9SAK4	Succinate-semialdehyde dehydrogenase, mitochondrial	52.886	1914700
EmuJ_001022300	P38658	Probable protein disulfide-isomerase ER-60	81.668	1852400
EmuJ_000765200	Q0E908	Hillarin	94.356	1842100
EmuJ_001021100	Q08CI4	Cyclin-Y-like protein 1	51.837	1797900
EmuJ_001051700	Q90632	Monocarboxylate transporter 3	144.49	1758900
EmuJ_000890300	Q7Z2K6	Endoplasmic reticulum metallopeptidase 1	113.48	1731550
EmuJ_000695200	Q16798	NADP-dependent malic enzyme, mitochondrial	63.131	1690250
EmuJ_000644500	P35573	Glycogen debranching enzyme	176.19	1689360
EmuJ_001024000	Q8BUR4	Dedicator	223.24	1686900
EmuJ_001139000	Q5ZHN3	WD repeat domain phosphoinositide-interacting protein 2	51.902	1678250
EmuJ_000746800	A8WVD0	Syntaxin-1A	32.993	1627350
EmuJ_000677700	P30669	Guanine nucleotide-binding protein G(s) subunit alpha	44.128	1582925
EmuJ_000606100	X	X	53.459	1534875
EmuJ_000985900	X	X	11.635	1429150
EmuJ_000660300	O00422	Histone deacetylase complex subunit SAP18	28.955	1426500
EmuJ_000645000	Q9ERM3	Diacylglycerol	59.695	1415800
EmuJ_000345800	P91929	NADH dehydrogenase [ubiquinone] 1 alpha subcomplex subunit 10, mitochondrial	49.431	1398450
EmuJ_000892300	Q9EPE9	Endoplasmic reticulum transmembrane helix translocase	132.75	1391695
EmuJ_000840300	X	X	10.114	1383550
EmuJ_000675300	Q7T312	Coiled-coil domain-containing protein 25	24.63	1371650
EmuJ_000551900	Q69ZQ2	Pre-mRNA-splicing factor ISY1 homolog	51.006	1371150
EmuJ_000071300	Q78P75	Dynein light chain 2, cytoplasmic	10.176	1354200
EmuJ_001126050	Q5RBD4	Probable ATP-dependent RNA helicase DHX35	84.791	1.27631e+06
EmuJ_001182800	P92199	Rho-associated protein kinase let-502	133.01	1257800
EmuJ_000573500	P08648	Integrin alpha-5	147.46	1220950
EmuJ_000247700	Q767K9	Serine/threonine-protein phosphatase 1 regulatory subunit 10	75.968	1150750
EmuJ_000610900	Q5PQJ5	Rho GTPase-activating protein 29	102.99	1145450
EmuJ_000844600	Q03601	RING finger protein nhl-1	78.836	1138870
EmuJ_000653200	Q7Z1E6	Calreticulin	47.94	1138250
EmuJ_000851500	Q90512	Dihydrolipoyllysine-residue succinyltransferase component	47.42	1086660
EmuJ_000466000	Q3ZCQ8	Mitochondrial import inner membrane translocase subunit TIM50	37.123	1083850
EmuJ_000236500	P12812	Major egg antigen	36.454	1050210
EmuJ_000242000	Q6NVR9	ATPase family AAA domain-containing protein 3	67.007	1010170
EmuJ_000080600	Q9UHW9	Solute carrier family 12 member 6	129.36	988685
EmuJ_000255800	P24821	Tenascin	266.77	987395
EmuJ_001010800	Q5R7N3	ATP-dependent Clp protease ATP-binding subunit clpX-like, mitochondrial	69.441	964625
EmuJ_000140000	Q7SIB3	Collagen alpha-2(IV) chain (Fragment)	172.91	905296
EmuJ_000742200	Q3MHI4	Phosphorylated adapter RNA export protein	75.644	901725
EmuJ_000616300	Q2KJI7	AFG3-like protein 2	83.945	893810
EmuJ_000360300	Q95108	Thioredoxin, mitochondrial	15.596	884295
EmuJ_000085000	Q8IYB3	Serine/arginine repetitive matrix protein 1	96.545	832960
EmuJ_000984500	X	X	111.01	822150
EmuJ_000626300	P06745	Glucose-6-phosphate isomerase	61.705	800785
EmuJ_000979800	Q8NBZ7	UDP-glucuronic acid decarboxylase 1	34.398	727355
EmuJ_001050200	P17427	AP-2 complex subunit alpha-2	106.92	707800
EmuJ_001124400	X	X	141.5	704240
EmuJ_000985500	Q5RJR2	Twinfilin-1	46.308	699745
EmuJ_000575900	Q05793	Basement membrane-specific heparan sulfate proteoglycan core protein	860	697190
EmuJ_001124500	P00491	Purine nucleoside phosphorylase	31.206	679790
EmuJ_001036700	Q5U2M6	DDB1- and CUL4-associated factor 8	95.127	670730
EmuJ_001048300	Q8WYL5	Protein phosphatase Slingshot homolog 1	93.205	668230
EmuJ_000253500	Q9R210	Transcription factor EB	53.334	661890
EmuJ_000374100	Q3B7D2	Serine palmitoyltransferase 2	71.779	657610
EmuJ_001159400	Q5R9Y9	Kinesin-like protein KIF2A	116.86	653595
EmuJ_001116900	Q8R081	Heterogeneous nuclear ribonucleoprotein L	93.483	629315
EmuJ_000924500	Q8BMI3	ADP-ribosylation factor-binding protein GGA3	72.185	628600
EmuJ_000689700	Q91ZU6	Dystonin	805.22	627380
EmuJ_000192500	X	X	147.02	614510
EmuJ_000597100	Q96SU4	Oxysterol-binding protein-related protein 9	92.187	593180
EmuJ_000501500	P11217	Glycogen phosphorylase, muscle form	97.801	576380
EmuJ_000451100	Q08DG6	Cytochrome c	46.912	575740
EmuJ_000139900	P17139	Collagen alpha-1(IV) chain	175.21	512605
EmuJ_000799800	A4QPH2	Putative phosphatidylinositol 4-kinase alpha-like protein P2	291.64	505710
EmuJ_000656900	X	X	53.787	488530
EmuJ_000693500	Q9Y618	Nuclear receptor corepressor 2	225.05	466715
EmuJ_000166500	Q6EE22	RING finger protein unkempt homolog	111.82	449800
EmuJ_000410000	Q92797	Symplekin	167.14	448180
EmuJ_000610500	Q23551	Twitchin	1249.4	442230
EmuJ_000351600	Q9SDY5	NEDD8-conjugating enzyme Ubc12	87.433	435300
EmuJ_001132400	P25391	Laminin subunit alpha-1	395.54	423910
EmuJ_000552000	P40797	Protein peanut	58.235	420435
EmuJ_000060000	Q3ZBF3	39S ribosomal protein L38, mitochondrial	53.087	413375
EmuJ_000186500	P18433	Receptor-type tyrosine-protein phosphatase alpha	188.06	406815
EmuJ_000203700	Q7SYC9	Choline transporter-like protein 2	82.333	361415
EmuJ_001097550	X	X	259.88	357640
EmuJ_000780600	P42669	Transcriptional activator protein Pur-alpha	34.995	322700
EmuJ_000804900	Q03147	Cyclin-dependent kinase 7	42.425	280825
EmuJ_000498200	Q01658	Protein Dr1	23.505	259835
EmuJ_000173200	Q9UBW7	Zinc finger MYM-type protein 2	85.209	256785
EmuJ_000448500	O01393	Innexin unc-9	56.624	220265
EmuJ_000172600	A1A4J6	Probable phospholipid-transporting ATPase IIB	119.76	209990
EmuJ_000380900	Q69ZW3	EH domain-binding protein 1	80.222	191047
EmuJ_000139600	Q4V8C3	Echinoderm microtubule-associated protein-like 1	77.513	176570
EmuJ_000410700	Q80U93	Nuclear pore complex protein Nup214	162.65	164945
EmuJ_001085550	Q6ZQ58	La-related protein 1	132.44	152364
EmuJ_000927500	B4QCR6	Serrate RNA effector molecule homolog	105.03	147088
EmuJ_000939300	Q9Y2E4	Disco-interacting protein 2 homolog C	192.61	110885
EmuJ_000610800	Q566Y1	Elongator complex protein 4	40.078	105820
EmuJ_000429700	Q02218	2-oxoglutarate dehydrogenase, mitochondrial	113.38	80958.5
EmuJ_000235000	Q24020	Protein flightless-1	159.67	76054
EmuJ_000424400	B4JSI3	Ribosome-releasing factor 2, mitochondrial	84.779	56507.5
