# Supplementary material for: Investigation of the mechanism of action of mefloquine and derivatives against the parasite Echinococcus multilocularis
Source: Int J Parasitol Drugs Drug Resist. 2023 Mar 9;21:114–24. doi: 10.1016/j.ijpddr.2023.03.002 (PMC10025029; doi:10.1016/j.ijpddr.2023.03.002)
Supplement: Supplementary Table S5 — Overview of E. multilocularis proteins bound only to MEF-3 (n = 248). Subset of Supplementary Table S3 showing only proteins exclusively bound to MEF-3 and not MEF, MEF-13 or MEF-22. [file mmc5.xlsx]

## Sheet: Tabelle1
Gene ID (Wormbase)	Protein ID (Uniprot)	Protein Description	Mol. weight [kDa]	iBAQ (MEF-3)
EmuJ_000139300	P35604	Coatomer subunit zeta-1	21.537	1628150000
EmuJ_000920400	O57476	Hsp90 co-chaperone Cdc37	46.394	613300000
EmuJ_000176100	X	X	7.7089	581685000
EmuJ_001030100	Q91955	Myotrophin	13.202	294430000
EmuJ_000940900	Q78P75	Dynein light chain 2, cytoplasmic	12.591	191525000
EmuJ_000715550	Q5R9L9	Proteasome maturation protein	12.955	155514500
EmuJ_000364600	X	X	8.2643	140095000
EmuJ_000963800	Q8WV99	AN1-type zinc finger protein 2B	24.948	134520000
EmuJ_001041150	Q17QK8	Sepiapterin reductase	38.454	128825000
EmuJ_000879800	Q5RCG9	Prefoldin subunit 3	24.027	109524500
EmuJ_000119600	P61203	COP9 signalosome complex subunit 2	51.682	106970000
EmuJ_001176500	Q3T083	Stromal cell-derived factor 2-like protein 1	22.709	106705000
EmuJ_000828050	O95359	Transforming acidic coiled-coil-containing protein 2	42.745	101430000
EmuJ_000434000	Q8IW45	ATP-dependent (S)-NAD(P)H-hydrate dehydratase	30.493	85187000
EmuJ_000642600	Q9WUB4	Dynactin subunit 6	19.862	82250500
EmuJ_000461200	D3YZP9	Coiled-coil domain-containing protein 6	59.192	81022500
EmuJ_000065700	O16011	Protein muscleblind	49.121	72710000
EmuJ_000745800	Q9H9H4	Vacuolar protein sorting-associated protein 37B	22.542	70294000
EmuJ_000167100	Q6NYU7	Uracil phosphoribosyltransferase homolog	31.99	68095500
EmuJ_000689200	P59048	p53 and DNA damage-regulated protein 1	14.841	65442500
EmuJ_001096100	Q0P569	Nucleobindin-1	102.56	65426500
EmuJ_000069410	Q9Z0X1	Apoptosis-inducing factor 1, mitochondrial	79.899	64934500
EmuJ_001147900	Q5RFA2	Phenylalanine--tRNA ligase alpha subunit	56.187	51943500
EmuJ_000532700	P02594	Calmodulin	18.465	51718500
EmuJ_000063700	Q708S4	Acid-sensing ion channel 4-A	94.248	48169500
EmuJ_000094700	Q5RB77	Phosducin-like protein 3	27.411	47617000
EmuJ_000622900	Q7ZV22	S-methyl-5'-thioadenosine phosphorylase	32.37	47248000
EmuJ_000872400	Q9Z2X3	26S proteasome non-ATPase regulatory subunit 10	25.708	47058500
EmuJ_000125100	Q9YGN1	Protein SAND	59.375	43996500
EmuJ_001159800	Q0VFT9	Trafficking protein particle complex subunit 13	12.222	43262000
EmuJ_000491900	Q9WUA2	Phenylalanine--tRNA ligase beta subunit	68.021	42118500
EmuJ_000208600	Q9WVC0	Septin-7	55.933	42070500
EmuJ_000492300	P70697	Uroporphyrinogen decarboxylase	44.405	41934000
EmuJ_000759100	Q3T099	Tryptophan--tRNA ligase, mitochondrial	41.198	37789000
EmuJ_000716100	Q9D658	Protein tyrosine phosphatase type IVA 3	37.779	35549000
EmuJ_000870300	X	X	67.399	34655000
EmuJ_000919400	Q24439	ATP synthase subunit	22.962	32412500
EmuJ_000231500	Q9Y333	U6 snRNA-associated Sm-like protein LSm2	11.793	29962000
EmuJ_001085100	A2Q0Z1	Heat shock cognate 71 kDa protein	71.968	28576500
EmuJ_000196100	P25788	Proteasome subunit alpha type-3	28.363	28312500
EmuJ_000440900	Q5ZMP6	AP-2 complex subunit mu	49.792	27766000
EmuJ_000421550	Q5ZLR5	Cytochrome b-c1 complex subunit Rieske, mitochondrial	31.711	27596500
EmuJ_000590200	P28075	Proteasome subunit beta type-5	29.643	26846000
EmuJ_000940500	Q24117	Dynein light chain 1, cytoplasmic	10.311	26054000
EmuJ_000063100	Q99J83	Autophagy protein 5	40.39	25736500
EmuJ_000391800	Q5REH6	Translocon-associated protein subunit delta	18.298	25557500
EmuJ_000894300	Q5I0D1	Glyoxalase domain-containing protein 4	33.117	25317000
EmuJ_000331800	O35405	5'-3' exonuclease PLD3	50.556	25295000
EmuJ_000899600	P49138	MAP kinase-activated protein kinase 2	42.432	24628000
EmuJ_000891700	Q9DB15	39S ribosomal protein L12, mitochondrial	30.874	24591500
EmuJ_000708900	Q9JID6	Long-chain-fatty-acid--CoA ligase 1	83.868	24205000
EmuJ_000496600	Q8BP01	Vimentin-type intermediate filament-associated coiled-coil protein	25.02	23521000
EmuJ_000535400	Q92051	Carbonic anhydrase	34.813	23425500
EmuJ_000896100	Q9HAV7	GrpE protein homolog 1, mitochondrial	21.262	23026000
EmuJ_000506900	P79384	Propionyl-CoA carboxylase beta chain, mitochondrial	59.013	21713000
EmuJ_000264300	Q8C854	Myelin expression factor 2	58.724	21377500
EmuJ_000859400	Q6TEN1	Ras-related protein Rap-1b	20.806	20186500
EmuJ_000611800	Q6P315	Histone-binding protein RBBP7	47.654	19614000
EmuJ_000570200	Q2KID6	Pleiotropic regulator 1	47.066	19403000
EmuJ_000707500	Q5R6P5	Mediator	19.032	18946500
EmuJ_000377800	Q12874	Splicing factor 3A subunit 3	61.604	18820500
EmuJ_000340800	Q9D2V5	Protein AAR2 homolog	50.676	18781500
EmuJ_001149200	Q8BH49	Sesquipedalian-1	25.197	18672000
EmuJ_001156700	X	X	118.98	18641500
EmuJ_000796600	Q86U10	60 kDa lysophospholipase	79.614	18545000
EmuJ_000451200	Q8NDX5	Polyhomeotic-like protein 3	57.795	18499700
EmuJ_001033500	Q28BP9	FAS-associated factor 2	53.469	18181000
EmuJ_000104200	X	X	67.071	17941000
EmuJ_000296200	Q91WG5	5'-AMP-activated protein kinase subunit gamma-2	106.34	17570000
EmuJ_000642700	Q9BUE0	Mediator	35.303	17497250
EmuJ_000850700	P62902	60S ribosomal protein L31	16.828	17197100
EmuJ_001062700	Q9NPB6	Partitioning defective 6 homolog alpha	34.732	17011500
EmuJ_000581700	Q94519	Acyl carrier protein, mitochondrial	16.213	16710000
EmuJ_000406500	X	X	30.222	15498500
EmuJ_000629500	Q99MN1	Lysine--tRNA ligase	64.523	14849500
EmuJ_000919600	Q9VSL3	Pyrimidodiazepine synthase	27.542	14062500
EmuJ_001064900	P33672	Proteasome subunit beta type-3	23.061	13723400
EmuJ_000604500	Q5ZHY5	E3 ubiquitin-protein ligase CHIP	38.025	13714500
EmuJ_000412600	X	X	10.229	13351000
EmuJ_000814800	Q5ZIZ2	SET and MYND domain-containing protein 5	47.993	13195500
EmuJ_000991200	Q6CWX4	Dynein light chain 1, cytoplasmic	11.598	13166500
EmuJ_000459500	Q5PXE9	Inositol-pentakisphosphate 2-kinase	54.973	13132500
EmuJ_000636000	P85973	Purine nucleoside phosphorylase	30.293	13034050
EmuJ_000602300	Q5R5R4	RUN and FYVE domain-containing protein 2	53.56	12532000
EmuJ_000301500	Q9UPE1	SRSF protein kinase 3	100.25	12070300
EmuJ_000421400	Q6DC04	Histone-arginine methyltransferase CARM1	71.773	11884950
EmuJ_000223500	O14929	Histone acetyltransferase type B catalytic subunit	52.919	11834500
EmuJ_000452600	Q9NR46	Endophilin-B2	34.801	11704050
EmuJ_000912200	Q8TF42	Ubiquitin-associated and SH3 domain-containing protein B	92.531	11596700
EmuJ_000159200	Q5R1U3	Cystatin-A3	10.911	11405400
EmuJ_000084500	P15845	20 kDa calcium-binding protein	43.676	11370600
EmuJ_000171000	P33991	DNA replication licensing factor MCM4	98.383	11249850
EmuJ_000632700	P05198	Eukaryotic translation initiation factor 2 subunit 1	42.319	10978000
EmuJ_000474200	P13566	Calcium-binding protein	9.6808	10838250
EmuJ_000201600	P46779	60S ribosomal protein L28	15.801	10776400
EmuJ_001102300	P56517	Histone deacetylase 1	62.612	10427150
EmuJ_000718200	Q5U3W0	Serine/threonine-protein phosphatase CPPED1	34.256	10297050
EmuJ_000506400	Q96DM3	Regulator	78.133	10075750
EmuJ_000190600	P00125	Cytochrome c1, heme protein, mitochondrial	38.23	9954850
EmuJ_000079700	X	X	16.189	9092000
EmuJ_001129300	D2XV59	GTP-binding protein 1	72.489	8985800
EmuJ_000777200	Q66HV4	Coatomer subunit beta	113.53	8903500
EmuJ_000452000	Q6L8Q7	2',5'-phosphodiesterase 12	73.385	8865550
EmuJ_000610000	Q08CZ6	NAD kinase 2, mitochondrial	43.849	8758550
EmuJ_000733900	Q5ZIQ3	Heterogeneous nuclear ribonucleoprotein K	38.845	8738250
EmuJ_000485300	Q09741	Spermidine synthase	32.158	8629900
EmuJ_000487900	P18433	Receptor-type tyrosine-protein phosphatase alpha	94.547	8627500
EmuJ_000600600	O00764	Pyridoxal kinase	26.841	8564550
EmuJ_000258800	P49615	Cyclin-dependent-like kinase 5	33.776	8367100
EmuJ_000468400	Q9UKA2	F-box/LRR-repeat protein 4	88.617	8173700
EmuJ_000218200	Q8N806	Putative E3 ubiquitin-protein ligase UBR7	42.769	8014700
EmuJ_001042500	Q78ZA7	Nucleosome assembly protein 1-like 4	44.348	7812950
EmuJ_000499300	P07796	Histone H1-gamma, late	21.023	7751100
EmuJ_000792350	O43172	U4/U6 small nuclear ribonucleoprotein Prp4	54.351	7641500
EmuJ_000643700	Q8IRU4	cAMP-specific 3',5'-cyclic phosphodiesterase, isoform F	86.579	7453850
EmuJ_000149700	Q8N1B3	Cyclin-Q	38.785	6594200
EmuJ_000242100	Q99ML5	Prenylcysteine	54.559	6118914
EmuJ_000498600	Q5RBL6	Golgi SNAP receptor complex member 1	26.48	5891750
EmuJ_000863000	B2GUE2	Leucine-rich repeat flightless-interacting protein 2	55.686	5.34355e+06
EmuJ_000786200	Q92890	Ubiquitin recognition factor in ER-associated degradation protein 1	32.585	5296550
EmuJ_000734400	Q16831	Uridine phosphorylase 1	38.339	5190450
EmuJ_000491100	Q8C7R4	Ubiquitin-like modifier-activating enzyme 6	142.58	4905650
EmuJ_000516300	P57772	Selenocysteine-specific elongation factor	61.025	4875400
EmuJ_000195300	Q5XJ54	Glutaredoxin 3	24.147	4627800
EmuJ_001040000	P05369	Farnesyl pyrophosphate synthase	42.336	4435050
EmuJ_000305200	P70297	Signal transducing adapter molecule 1	58.801	4418000
EmuJ_000227300	X	X	15.452	4361900
EmuJ_000885100	O18973	Rab5 GDP/GTP exchange factor	64.314	4358050
EmuJ_000317500	Q8BGT5	Alanine aminotransferase 2	65.908	4212250
EmuJ_000862700	Q8CGF7	Transcription elongation regulator 1	131.8	4155700
EmuJ_001187400	Q9UFF9	CCR4-NOT transcription complex subunit 8	46	4039500
EmuJ_000058800	Q9DC61	Mitochondrial-processing peptidase subunit alpha	56.825	3943300
EmuJ_001134300	X	X	35.171	3892000
EmuJ_000840600	Q5SSI6	U3 small nucleolar RNA-associated protein 18 homolog	47.279	3773950
EmuJ_000518000	Q8TF46	DIS3-like exonuclease 1	135.69	3764250
EmuJ_000609800	Q0P564	Protein cereblon	52.41	3640850
EmuJ_000927700	Q32LA7	Histone H2A.V	13.821	3476350
EmuJ_000654300	A6H751	Folylpolyglutamate synthase, mitochondrial	41.469	3469700
EmuJ_000062300	Q9JHW0	Proteasome subunit beta type-7	30.606	3443200
EmuJ_000079200	Q96NR8	Retinol dehydrogenase 12	39.477	3430200
EmuJ_001064500	Q99963	Endophilin-A3	38.58	3385800
EmuJ_000991300	X	X	10.333	3351300
EmuJ_000768100	Q06609	DNA repair protein RAD51 homolog 1	36.986	3333500
EmuJ_000539900	Q86S40	Probable ADP-dependent glucokinase	64.237	3294600
EmuJ_000698900	A0A0G2JZ79	NAD-dependent protein deacetylase sirtuin-1	81.075	3151450
EmuJ_000063500	O44081	H/ACA ribonucleoprotein complex subunit 4	48.902	3096900
EmuJ_000696100	Q6PE87	Cilia- and flagella-associated protein 206	96.217	3070300
EmuJ_001071800	A6QP16	Ubiquitin thioesterase ZRANB1	73.368	3067200
EmuJ_000689300	Q03249	Galactose-1-phosphate uridylyltransferase	42.871	3055450
EmuJ_001009200	Q7Z2Z2	Elongation factor-like GTPase 1	161.97	3029250
EmuJ_000935700	Q5R4H6	Nardilysin	120.14	2951450
EmuJ_000901900	P49614	Beta-hexosaminidase subunit beta	59.013	2926070
EmuJ_000536400	Q63ZU0	Adenosine deaminase	38.03	2917850
EmuJ_000884700	Q802U2	GATOR complex protein MIOS	137.71	2874350
EmuJ_000658900	O44400	Protein F37C4.5	117.89	2869600
EmuJ_001134400	Q7YR70	Angio-associated migratory cell protein	52.684	2864000
EmuJ_000704900	P52504	NADH dehydrogenase [ubiquinone] iron-sulfur protein 6, mitochondrial	12.591	2842050
EmuJ_000129100	P22600	Ferrochelatase, mitochondrial	41.285	2828400
EmuJ_001138100	Q2KIR1	U1 small nuclear ribonucleoprotein A	31.765	2663200
EmuJ_000068900	Q3B8Q1	Nucleolar RNA helicase 2	72.67	2636600
EmuJ_000520300	P87324	DNA polymerase subunit delta-2	53.584	2613000
EmuJ_000748100	Q4KME6	GRB10-interacting GYF protein 2	119.32	2610850
EmuJ_000472000	Q2HJH6	U5 small nuclear ribonucleoprotein 40 kDa protein	39.986	2521860
EmuJ_000795010	Q9JLA3	UDP-glucose:glycoprotein glucosyltransferase 1	190.33	2517600
EmuJ_000988300	Q9HAP2	MLX-interacting protein	108.34	2496850
EmuJ_000455600	P41743	Protein kinase C iota type	62.743	2396500
EmuJ_000088500	F1MAB7	Diacylglycerol kinase iota	127.32	2395950
EmuJ_000768900	Q5XPT3	LARGE xylosyl- and glucuronyltransferase 2	67.835	2377400
EmuJ_000531300	X	X	51.243	2328900
EmuJ_000638200	Q8MKW7	Ribonuclease Z, mitochondrial	95.197	2313950
EmuJ_000850900	Q5QNQ6	Oxysterol-binding protein 2	86.775	2183396
EmuJ_000780000	Q9CY16	28S ribosomal protein S28, mitochondrial	30.227	2182750
EmuJ_000162200	P14644	cAMP-specific 3',5'-cyclic phosphodiesterase 4C (Fragment)	63.072	2167750
EmuJ_001096300	P20111	Alpha-actinin-2	112.41	1980850
EmuJ_000762600	Q5RBU8	Heterogeneous nuclear ribonucleoproteins A2/B1	37.296	1927350
EmuJ_000917000	P48722	Heat shock 70 kDa protein 4L	91.829	1866365
EmuJ_000108800	X	X	7.8087	1828200
EmuJ_000391200	Q62448	Eukaryotic translation initiation factor 4 gamma 2	86.162	1806550
EmuJ_000108700	Q1HGK7	Katanin p60 ATPase-containing subunit A1	55.261	1738250
EmuJ_000239850	Q04446	1,4-alpha-glucan-branching enzyme	79.998	1727305
EmuJ_001094600	Q9H2K8	Serine/threonine-protein kinase TAO3	125.51	1714850
EmuJ_001177850	O76924	Potential E3 ubiquitin-protein ligase ariadne-2	60.807	1711000
EmuJ_000790600	O17583	Protein lin-10	92.273	1686985
EmuJ_000817100	P97433	Rho guanine nucleotide exchange factor 28	109.83	1654750
EmuJ_000379000	Q1JPZ7	Pre-mRNA-processing factor 39	112.94	1634400
EmuJ_000346200	Q9UKV8	Protein argonaute-2	109.7	1593350
EmuJ_000492700	P04111	Calcium-binding protein SPEC 2C	24.064	1580250
EmuJ_000900100	X	X	97.782	1496900
EmuJ_000257850	Q3USJ8	F-BAR and double SH3 domains protein 2	103.68	1494800
EmuJ_000714700	Q6NY74	Replication protein A 70 kDa DNA-binding subunit	62.155	1488500
EmuJ_000064700	Q9VR59	Inositol hexakisphosphate and diphosphoinositol-pentakisphosphate kinase	193.08	1478080
EmuJ_000110900	Q5ZK10	NSFL1 cofactor p47	45.202	1354080
EmuJ_000823600	E1C6Q1	Pachytene checkpoint protein 2 homolog	59.295	1344950
EmuJ_000497000	Q96N46	Tetratricopeptide repeat protein 14	106.81	1292300
EmuJ_000363900	Q14DN9	Ankyrin repeat and death domain-containing protein 1B	94.981	1269200
EmuJ_000884200	X	X	53.633	1231820
EmuJ_000759300	Q91W96	Anaphase-promoting complex subunit 4	87.512	1230850
EmuJ_000818100	P53590	Succinate--CoA ligase [GDP-forming] subunit beta, mitochondrial (Fragment)	46.641	1217445
EmuJ_000677910	F1MBP6	Kelch-like protein 3	89.271	1190400
EmuJ_000949600	X	X	93.307	1169630
EmuJ_000806900	Q2HJ60	Heterogeneous nuclear ribonucleoproteins A2/B1	31.24	1144550
EmuJ_000910200	Q99687	Homeobox protein Meis3	100.71	1121560
EmuJ_001110700	Q15334	Lethal(2) giant larvae protein homolog 1	150.09	1061965
EmuJ_000888000	X	X	68.12	1056500
EmuJ_000906400	P40506	Phosphopantothenate--cysteine ligase CAB2	41.598	1.05579e+06
EmuJ_000540200	A2AN08	E3 ubiquitin-protein ligase UBR4	693.74	1051900
EmuJ_000854000	Q8K157	Galactose mutarotase	44.881	1031500
EmuJ_000626000	X	X	111.98	1008760
EmuJ_000571200	Q26609	Hexokinase	51.789	1004860
EmuJ_000526100	A0A0G2K344	Phosphatidylinositol 4,5-bisphosphate 3-kinase catalytic subunit alpha isoform	133.63	859380
EmuJ_000480500	Q8WVM7	Cohesin subunit SA-1	143.69	850745
EmuJ_001184900	Q99KQ4	Nicotinamide phosphoribosyltransferase	55.355	844710
EmuJ_001106800	P57076	Cilia- and flagella-associated protein 298	171.62	820585
EmuJ_001114000	Q5ZK69	Proteasomal ATPase-associated factor 1	54.24	819010
EmuJ_000939500	O08658	Nuclear pore complex protein Nup88	89.142	788830
EmuJ_000607600	A7YWI9	Tyrosyl-DNA phosphodiesterase 2	44.831	779640
EmuJ_000779100	Q9VLJ9	39S ribosomal protein L51, mitochondrial	22.346	770685
EmuJ_000796400	Q9H6T3	RNA polymerase II-associated protein 3	48.596	749270
EmuJ_000458800	Q8T4F7	Protein enabled	61.96	711240
EmuJ_000953600	P61460	GATOR complex protein DEPDC5	95.688	674325
EmuJ_001098000	Q5R7X2	U2 snRNP-associated SURP motif-containing protein	122.37	609200
EmuJ_000459700	Q9CQ40	39S ribosomal protein L49, mitochondrial	30.684	514350
EmuJ_000176400	Q6NVD0	FRAS1-related extracellular matrix protein 2	265.84	480655
EmuJ_000645900	Q8IX12	Cell division cycle and apoptosis regulator protein 1	101.34	467680
EmuJ_000953800	O75140	GATOR complex protein DEPDC5	105.29	466515
EmuJ_001094200	Q61194	Phosphatidylinositol 4-phosphate 3-kinase C2 domain-containing subunit alpha	196.82	444250
EmuJ_000604200	P30876	DNA-directed RNA polymerase II subunit RPB2	138.28	399780
EmuJ_000113250	Q6PJI9	GATOR complex protein WDR59	140.65	337635
EmuJ_001122100	Q18685	Protein unc-112	116.97	335635
EmuJ_000820700	P67962	Casein kinase I isoform alpha	44.273	329160
EmuJ_000450400	Q80U58	Pumilio homolog 2	115.84	306850
EmuJ_001193600	A6M931	Eukaryotic initiation factor 4A-III	46.446	272705
EmuJ_000801500	Q9R062	Glycogenin-1	104.98	252270
EmuJ_000137100	Q9CR88	28S ribosomal protein S14, mitochondrial	25.794	208564
EmuJ_000425800	Q5JS13	Ras-specific guanine nucleotide-releasing factor RalGPS1	97.172	208065
EmuJ_000557900	Q07912	Activated CDC42 kinase 1	91.871	202874
EmuJ_000059800	X	X	20.907	142110
EmuJ_000678000	Q566L7	Protein LSM14 homolog B	46.23	135740
EmuJ_001005800	Q6U7I1	Ubiquitin carboxyl-terminal hydrolase 7	198.86	117427
EmuJ_000517600	Q921M4	Golgin subfamily A member 2	121.63	85196
EmuJ_000963500	A6QNS3	Active breakpoint cluster region-related protein	109.61	68398
EmuJ_000744100	Q803R5	Cap-specific mRNA (nucleoside-2'-O-)-methyltransferase 1	98.517	55285
EmuJ_000091000	Q80WL2	Bystin	41.68	47660.5
EmuJ_000929000	Q99LG0	Ubiquitin carboxyl-terminal hydrolase 16	83.052	40779
EmuJ_000803000	O97593	Structural maintenance	138.83	38639
EmuJ_000959000	Q8BG26	RUN and SH3 domain-containing protein 1	136.33	37135.5
EmuJ_000972700	X	X	197.93	14158
EmuJ_000631500	Q96C24	Synaptotagmin-like protein 4	77.165	10780

## Sheet: Sheet1
L-lactate dehydrogenase A chain	S	Danio rerio	X	7955 GN	ldha PE	2 SV	3
PDZ domain-containing protein GIPC3	S	Mus musculus	X	10090 GN	Gipc3 PE	1 SV	1
Programmed cell death protein 6	S	Homo sapiens	X	9606 GN	PDCD6 PE	1 SV	1
X
Actin-7	S	Arabidopsis thaliana	X	3702 GN	ACT7 PE	1 SV	1
AP-1 complex subunit mu-1	S	Homo sapiens	X	9606 GN	AP1M1 PE	1 SV	3
Protein HID1	S	Homo sapiens	X	9606 GN	HID1 PE	1 SV	1
Protein CLEC16A	S	Mus musculus	X	10090 GN	Clec16a PE	1 SV	2
X
X
Acyl-protein thioesterase 2	S	Rattus norvegicus	X	10116 GN	Lypla2 PE	1 SV	1
Uncharacterized protein F07F6.4	S	Caenorhabditis elegans	X	6239 GN	F07F6.4 PE	4 SV	2
Protein quaking	S	Mus musculus	X	10090 GN	Qki PE	1 SV	1
Fermitin family homolog 1	S	Pongo abelii	X	9601 GN	FERMT1 PE	2 SV	1
Adenylosuccinate lyase	S	Gallus gallus	X	9031 GN	ADSL PE	2 SV	2
E3 ubiquitin-protein ligase ARIH1	S	Mus musculus	X	10090 GN	Arih1 PE	1 SV	3
Putative syntaxin-5	S	Caenorhabditis elegans	X	6239 GN	syx-5 PE	3 SV	1
Prominin-1	S	Homo sapiens	X	9606 GN	PROM1 PE	1 SV	1
Nodal modulator 2	S	Homo sapiens	X	9606 GN	NOMO2 PE	1 SV	1
Mitochondrial-processing peptidase subunit alpha	S	Mus musculus	X	10090 GN	Pmpca PE	1 SV	1
X
X
39S ribosomal protein L38, mitochondrial	S	Bos taurus	X	9913 GN	MRPL38 PE	1 SV	2
FUN14 domain-containing protein 1	S	Danio rerio	X	7955 GN	fundc1 PE	2 SV	2
Cytosolic Fe-S cluster assembly factor nubp1	S	Danio rerio	X	7955 GN	nubp1 PE	2 SV	2
Proteasome subunit beta type-7	S	Rattus norvegicus	X	10116 GN	Psmb7 PE	1 SV	1
DDB1- and CUL4-associated factor 6	S	Pongo abelii	X	9601 GN	DCAF6 PE	2 SV	2
Autophagy protein 5	S	Mus musculus	X	10090 GN	Atg5 PE	1 SV	1
H/ACA ribonucleoprotein complex subunit 4	S	Drosophila melanogaster	X	7227 GN	Nop60B PE	1 SV	1
Acid-sensing ion channel 4-A	S	Danio rerio	X	7955 GN	asic4a PE	2 SV	1
Conserved	ligomeric Golgi complex subunit 3	S	Homo sapiens	X	9606 GN	COG3 PE	1 SV	3
Importin subunit alpha-1	S	Mus musculus	X	10090 GN	Kpna2 PE	1 SV	2
Inositol hexakisphosphate and diphosphoinositol-pentakisphosphate kinase	S	Drosophila melanogaster	X	7227 GN	l(1)G0196 PE	1 SV	2
Probable glucosamine 6-phosphate N-acetyltransferase	S	Drosophila melanogaster	X	7227 GN	Gnpnat PE	2 SV	1
Sestrin-3	S	Mus musculus	X	10090 GN	Sesn3 PE	1 SV	1
Protein muscleblind	S	Drosophila melanogaster	X	7227 GN	mbl PE	2 SV	2
Ubiquitin carboxyl-terminal hydrolase 4	S	Mus musculus	X	10090 GN	Usp4 PE	1 SV	3
X
Transcription and mRNA export factor ENY2	S	Homo sapiens	X	9606 GN	ENY2 PE	1 SV	1
Pyridoxal-dependent decarboxylase domain-containing protein 1	S	Mus musculus	X	10090 GN	Pdxdc1 PE	1 SV	2
Disks large homolog 2	S	Danio rerio	X	7955 GN	dlg2 PE	2 SV	1
Serine/threonine-protein kinase 3	S	Mus musculus	X	10090 GN	Stk3 PE	1 SV	1
Eukaryotic translation initiation factor 3 subunit F	S	Homo sapiens	X	9606 GN	EIF3F PE	1 SV	1
Nucleolar RNA helicase 2	S	Rattus norvegicus	X	10116 GN	Ddx21 PE	2 SV	1
Apoptosis-inducing factor 1, mitochondrial	S	Mus musculus	X	10090 GN	Aifm1 PE	1 SV	1
Mitochondrial import inner membrane translocase subunit Tim21	S	Bos taurus	X	9913 GN	TIMM21 PE	2 SV	1
Dynein light chain 2, cytoplasmic	S	Rattus norvegicus	X	10116 GN	Dynll2 PE	1 SV	1
Dynein light chain Tctex-type 1	S	Bos taurus	X	9913 GN	DYNLT1 PE	1 SV	1
5-demethoxyubiquinone hydroxylase, mitochondrial	S	Mus musculus	X	10090 GN	Coq7 PE	1 SV	3
Ephexin-1	S	Rattus norvegicus	X	10116 GN	Ngef PE	1 SV	2
Outer mitochondrial transmembrane helix translocase	S	Danio rerio	X	7955 GN	atad1a PE	2 SV	2
Cyclin-G-associated kinase	S	Mus musculus	X	10090 GN	Gak PE	1 SV	2
60S ribosomal protein L8	S	Xenopus tropicalis	X	8364 GN	rpl8 PE	2 SV	3
X
Retinol dehydrogenase 12	S	Homo sapiens	X	9606 GN	RDH12 PE	1 SV	3
X
E3 ubiquitin-protein transferase MAEA	S	Danio rerio	X	7955 GN	maea PE	2 SV	2
Solute carrier family 12 member 6	S	Homo sapiens	X	9606 GN	SLC12A6 PE	1 SV	2
Long-chain fatty acid transport protein 4	S	Homo sapiens	X	9606 GN	SLC27A4 PE	1 SV	1
Vacuolar protein sorting-associated protein 35	S	Dictyostelium discoideum	X	44689 GN	vps35 PE	3 SV	1
Caskin-1	S	Homo sapiens	X	9606 GN	CASKIN1 PE	1 SV	1
AP-3 complex subunit delta	S	Drosophila melanogaster	X	7227 GN	g PE	1 SV	4
20 kDa calcium-binding protein	S	Schistosoma mansoni	X	6183 GN	SM20 PE	2 SV	2
X
Hippocalcin-like protein 1	S	Xenopus tropicalis	X	8364 GN	hpcal1 PE	2 SV	1
Serine/arginine repetitive matrix protein 1	S	Homo sapiens	X	9606 GN	SRRM1 PE	1 SV	2
Chymotrypsin-like elastase family member 2B	S	Homo sapiens	X	9606 GN	CELA2B PE	1 SV	2
X
WD repeat-containing protein 7	S	Homo sapiens	X	9606 GN	WDR7 PE	1 SV	2
Syntaxin-5	S	Rattus norvegicus	X	10116 GN	Stx5 PE	1 SV	2
YrdC domain-containing protein, mitochondrial	S	Rattus norvegicus	X	10116 GN	Yrdc PE	2 SV	1
X
Diacylglycerol kinase iota	S	Rattus norvegicus	X	10116 GN	Dgki PE	1 SV	1
Histone-binding protein RBBP4	S	Mus musculus	X	10090 GN	Rbbp4 PE	1 SV	5
Casein kinase I isoform delta-A	S	Danio rerio	X	7955 GN	csnk1da PE	2 SV	1
Reticulon-4-interacting protein 1 homolog, mitochondrial	S	Danio rerio	X	7955 GN	rtn4ip1 PE	2 SV	2
Bystin	S	Rattus norvegicus	X	10116 GN	Bysl PE	1 SV	3
Neurocalcin homolog	S	Drosophila melanogaster	X	7227 GN	Nca PE	1 SV	2
Ubiquitin-conjugating enzyme E2 D2	S	Homo sapiens	X	9606 GN	UBE2D2 PE	1 SV	1
Phosducin-like protein 3	S	Pongo abelii	X	9601 GN	PDCL3 PE	2 SV	1
Probable arginine--tRNA ligase, mitochondrial	S	Bos taurus	X	9913 GN	RARS2 PE	2 SV	1
DNA polymerase epsilon subunit 3	S	Bos taurus	X	9913 GN	POLE3 PE	2 SV	1
Vacuolar protein-sorting-associated protein 36	S	Rattus norvegicus	X	10116 GN	Vps36 PE	1 SV	1
Mitochondrial glutamate carrier 1	S	Bos taurus	X	9913 GN	SLC25A22 PE	2 SV	1
Tetratricopeptide repeat protein 39B	S	Xenopus tropicalis	X	8364 GN	ttc39b PE	2 SV	1
X
Alpha-mannosidase 2	S	Mus musculus	X	10090 GN	Man2a1 PE	1 SV	2
Mitochondrial import receptor subunit TOM20 homolog	S	Homo sapiens	X	9606 GN	TOMM20 PE	1 SV	1
Probable assembly chaperone	f rpl4	S	Schizosaccharomyces pombe (strain 972 / ATCC 24843)	X	284812 GN	SPBC16D10.01c PE	3 SV	2
Apical junction component 1 homolog	S	Mus musculus	X	10090 GN	Ajm1 PE	1 SV	1
Ran GTPase-activating protein 1	S	Mus musculus	X	10090 GN	Rangap1 PE	1 SV	2
X
Nucleoprotein TPR	S	Rattus norvegicus	X	10116 GN	Tpr PE	1 SV	1
Ankyrin repeat and MYND domain-containing protein 2	S	Gallus gallus	X	9031 GN	ANKMY2 PE	2 SV	1
X
Probable tRNA N6-adenosine threonylcarbamoyltransferase	S	Homo sapiens	X	9606 GN	OSGEP PE	1 SV	1
MRG/MORF4L-binding protein	S	Mus musculus	X	10090 GN	Mrgbp PE	1 SV	2
X
Transmembrane emp24 domain-containing protein 4	S	Homo sapiens	X	9606 GN	TMED4 PE	1 SV	1
AP-1 complex subunit sigma-1A	S	Mus musculus	X	10090 GN	Ap1s1 PE	1 SV	1
Katanin p60 ATPase-containing subunit A1	S	Gallus gallus	X	9031 GN	KATNA1 PE	2 SV	1
X
Serine/threonine-protein kinase N2	S	Homo sapiens	X	9606 GN	PKN2 PE	1 SV	1
3-ketodihydrosphingosine reductase	S	Homo sapiens	X	9606 GN	KDSR PE	1 SV	1
Chloride intracellular channel exc-4	S	Caenorhabditis elegans	X	6239 GN	exc-4 PE	1 SV	2
Acetyl-CoA hydrolase	S	Yarrowia lipolytica (strain CLIB 122 / E 150)	X	284591 GN	ACH1 PE	3 SV	1
NSFL1 cofactor p47	S	Gallus gallus	X	9031 GN	NSFL1C PE	2 SV	1
Nischarin	S	Homo sapiens	X	9606 GN	NISCH PE	1 SV	3
GATOR complex protein WDR59	S	Homo sapiens	X	9606 GN	WDR59 PE	1 SV	2
Mitochondrial-processing peptidase subunit beta	S	Homo sapiens	X	9606 GN	PMPCB PE	1 SV	2
Pre-mRNA-processing factor 19	S	Bos taurus	X	9913 GN	PRPF19 PE	2 SV	1
Eukaryotic translation initiation factor 3 subunit H	S	Mus musculus	X	10090 GN	Eif3h PE	1 SV	1
N-alpha-acetyltransferase 35, NatC auxiliary subunit	S	Pongo abelii	X	9601 GN	NAA35 PE	2 SV	1
DNA-directed RNA polymerases I, II, and III subunit RPABC3	S	Mus musculus	X	10090 GN	Polr2h PE	1 SV	3
X
Polyribonucleotide 5'-hydroxyl-kinase Clp1	S	Macaca fascicularis	X	9541 GN	CLP1 PE	2 SV	1
Monocarboxylate transporter 1	S	Mus musculus	X	10090 GN	Slc16a1 PE	1 SV	1
Ras-related GTP-binding protein A	S	Bos taurus	X	9913 GN	RRAGA PE	2 SV	1
COP9 signalosome complex subunit 2	S	Rattus norvegicus	X	10116 GN	Cops2 PE	1 SV	1
Pre-mRNA-splicing factor SPF27	S	Xenopus tropicalis	X	8364 GN	bcas2 PE	2 SV	1
Leucine carboxyl methyltransferase 1	S	Homo sapiens	X	9606 GN	LCMT1 PE	1 SV	2
Platelet-activating factor acetylhydrolase IB subunit alpha1	S	Homo sapiens	X	9606 GN	PAFAH1B3 PE	1 SV	1
Programmed cell death protein 10	S	Homo sapiens	X	9606 GN	PDCD10 PE	1 SV	1
Dual specificity mitogen-activated protein kinase kinase 6	S	Bos taurus	X	9913 GN	MAP2K6 PE	2 SV	1
WD repeat-containing protein SL1-17	S	Schistosoma mansoni	X	6183 PE	2 SV	1
Serine/threonine-protein phosphatase 4 regulatory subunit 3	S	Danio rerio	X	7955 GN	smek1 PE	1 SV	1
Vacuolar protein sorting-associated protein 41 homolog	S	Mus musculus	X	10090 GN	Vps41 PE	1 SV	1
Vacuolar protein sorting-associated protein 26	S	Caenorhabditis elegans	X	6239 GN	vps-26 PE	3 SV	2
ATP synthase subunit g, mitochondrial	S	Homo sapiens	X	9606 GN	ATP5MG PE	1 SV	3
Protein SAND	S	Takifugu rubripes	X	31033 GN	sand PE	3 SV	1
Sodium/hydrogen exchanger 7	S	Mus musculus	X	10090 GN	Slc9a7 PE	1 SV	1
Cytosolic Fe-S cluster assembly factor NUBP2 homolog	S	Trichoplax adhaerens	X	10228 GN	TRIADDRAFT_53697 PE	3 SV	1
GTP-binding nuclear protein Ran	S	Brugia malayi	X	6279 GN	Bm1_44725 PE	2 SV	2
Phosphatidate phosphatase LPIN3	S	Mus musculus	X	10090 GN	Lpin3 PE	1 SV	1
Zinc finger protein-like 1	S	Homo sapiens	X	9606 GN	ZFPL1 PE	1 SV	2
Eukaryotic translation initiation factor 3 subunit C	S	Caenorhabditis briggsae	X	6238 GN	eif-3.C PE	3 SV	1
Mitotic-spindle	rganizing protein 1	S	Taeniopygia guttata	X	59729 GN	mzt1 PE	3 SV	1
Ferrochelatase, mitochondrial	S	Bos taurus	X	9913 GN	FECH PE	1 SV	3
Phosphatidylserine decarboxylase proenzyme, mitochondrial	S	Pongo abelii	X	9601 GN	PISD PE	2 SV	1
Protein clueless	S	Drosophila ananassae	X	7217 GN	clu PE	3 SV	1
Prefoldin subunit 6	S	Mus musculus	X	10090 GN	Pfdn6 PE	1 SV	1
Transient receptor potential cation channel subfamily M member 3	S	Homo sapiens	X	9606 GN	TRPM3 PE	2 SV	4
Rabenosyn-5	S	Mus musculus	X	10090 GN	Rbsn PE	1 SV	1
Calcium-activated potassium channel slo-1	S	Caenorhabditis elegans	X	6239 GN	slo-1 PE	1 SV	2
Eukaryotic peptide chain release factor GTP-binding subunit ERF3A	S	Homo sapiens	X	9606 GN	GSPT1 PE	1 SV	1
[Pyruvate dehydrogenase (acetyl-transferring)] kinase, mitochondrial	S	Drosophila melanogaster	X	7227 GN	Pdk PE	2 SV	2
X
28S ribosomal protein S14, mitochondrial	S	Mus musculus	X	10090 GN	Mrps14 PE	1 SV	1
Phosphate carrier protein, mitochondrial	S	Mus musculus	X	10090 GN	Slc25a3 PE	1 SV	1
Coatomer subunit zeta-1	S	Bos taurus	X	9913 GN	COPZ1 PE	1 SV	2
Echinoderm microtubule-associated protein-like 1	S	Rattus norvegicus	X	10116 GN	Eml1 PE	1 SV	2
Protein GPR107	S	Rattus norvegicus	X	10116 GN	Gpr107 PE	1 SV	1
Collagen alpha-1(IV) chain	S	Caenorhabditis elegans	X	6239 GN	emb-9 PE	1 SV	5
Collagen alpha-2(IV) chain (Fragment)	S	Bos taurus	X	9913 GN	COL4A2 PE	1 SV	1
Eukaryotic translation initiation factor eIF1	S	Drosophila melanogaster	X	7227 GN	eIF1 PE	1 SV	1
Lysosomal alpha-glucosidase	S	Rattus norvegicus	X	10116 GN	Gaa PE	2 SV	1
Vacuolar protein-sorting-associated protein 25	S	Danio rerio	X	7955 GN	vps25 PE	2 SV	2
N-acyl-phosphatidylethanolamine-hydrolyzing phospholipase D	S	Bos taurus	X	9913 GN	NAPEPLD PE	2 SV	1
Mitogen-activated protein kinase 14	S	Rattus norvegicus	X	10116 GN	Mapk14 PE	1 SV	3
Protein SEC13 homolog	S	Mus musculus	X	10090 GN	Sec13 PE	1 SV	3
X
Cyclin-Q	S	Homo sapiens	X	9606 GN	CCNQ PE	1 SV	2
Trafficking protein particle complex subunit 6b	S	Danio rerio	X	7955 GN	trappc6b PE	2 SV	1
Rab GTPase-activating protein 1	S	Mus musculus	X	10090 GN	Rabgap1 PE	1 SV	1
Actin-related protein 10	S	Bos taurus	X	9913 GN	ACTR10 PE	2 SV	1
X
Trafficking protein particle complex subunit 12	S	Homo sapiens	X	9606 GN	TRAPPC12 PE	1 SV	3
Protein crossbronx homolog	S	Anopheles gambiae	X	7165 GN	AGAP010478 PE	3 SV	3
Leucine-rich repeat serine/threonine-protein kinase 1	S	Caenorhabditis elegans	X	6239 GN	lrk-1 PE	1 SV	6
Transcription factor RFX3	S	Xenopus tropicalis	X	8364 GN	rfx3 PE	2 SV	2
cGMP-dependent protein kinase, isozyme 1	S	Drosophila melanogaster	X	7227 GN	Pkg21D PE	1 SV	2
Probable aconitate hydratase, mitochondrial	S	Caenorhabditis elegans	X	6239 GN	aco-2 PE	3 SV	2
Cystatin-A3	S	Dictyostelium discoideum	X	44689 GN	cpiC PE	3 SV	1
Retinoblastoma-like protein 2	S	Homo sapiens	X	9606 GN	RBL2 PE	1 SV	3
cAMP-specific 3',5'-cyclic phosphodiesterase 4C (Fragment)	S	Rattus norvegicus	X	10116 GN	Pde4c PE	2 SV	2
NEDD4-like E3 ubiquitin-protein ligase WWP1	S	Mus musculus	X	10090 GN	Wwp1 PE	1 SV	2
Rho GTPase-activating protein 20	S	Homo sapiens	X	9606 GN	ARHGAP20 PE	1 SV	2
Ethanolamine-phosphate cytidylyltransferase	S	Homo sapiens	X	9606 GN	PCYT2 PE	1 SV	1
X
Serine/threonine-protein phosphatase 6 regulatory subunit 2	S	Mus musculus	X	10090 GN	Ppp6r2 PE	1 SV	1
RING finger protein unkempt homolog	S	Canis lupus familiaris	X	9615 GN	UNK PE	2 SV	1
Uracil phosphoribosyltransferase homolog	S	Danio rerio	X	7955 GN	uprt PE	2 SV	1
Biogenesis	f lysosome-related	rganelles complex 1 subunit 2	S	Nematostella vectensis	X	45351 GN	bloc1s2 PE	3 SV	1
DNA replication licensing factor MCM4	S	Homo sapiens	X	9606 GN	MCM4 PE	1 SV	5
Probable phospholipid-transporting ATPase IIB	S	Bos taurus	X	9913 GN	ATP9B PE	2 SV	1
Zinc finger MYM-type protein 2	S	Homo sapiens	X	9606 GN	ZMYM2 PE	1 SV	1
FAS-associated factor 1	S	Homo sapiens	X	9606 GN	FAF1 PE	1 SV	2
Mitogen-activated protein kinase 9	S	Mus musculus	X	10090 GN	Mapk9 PE	1 SV	2
Anoctamin-1	S	Mus musculus	X	10090 GN	Ano1 PE	1 SV	2
Exportin-4	S	Homo sapiens	X	9606 GN	XPO4 PE	1 SV	2
X
FRAS1-related extracellular matrix protein 2	S	Mus musculus	X	10090 GN	Frem2 PE	1 SV	2
S-adenosylmethionine synthase isoform type-1	S	Bos taurus	X	9913 GN	MAT1A PE	2 SV	1
Mitochondrial Rho GTPase 1	S	Homo sapiens	X	9606 GN	RHOT1 PE	1 SV	2
NF-kappa-B inhibitor-interacting Ras-like protein 2	S	Danio rerio	X	7955 GN	nkiras2 PE	2 SV	1
X
Sorting nexin-4	S	Kluyveromyces lactis (strain ATCC 8585 / CBS 2359 / DSM 70799 / NBRC 1267 / NRRL Y-1140 / WM37)	X	284590 GN	SNX4 PE	3 SV	1
Dolichyl-diphosphooligosaccharide--protein glycosyltransferase subunit STT3B	S	Homo sapiens	X	9606 GN	STT3B PE	1 SV	1
Golgi reassembly-stacking protein 2	S	Rattus norvegicus	X	10116 GN	Gorasp2 PE	1 SV	3
Heterogeneous nuclear ribonucleoprotein A/B	S	Mus musculus	X	10090 GN	Hnrnpab PE	1 SV	1
Rho guanine nucleotide exchange factor 7	S	Homo sapiens	X	9606 GN	ARHGEF7 PE	1 SV	2
Phagosome assembly factor 1	S	Homo sapiens	X	9606 GN	PHAF1 PE	1 SV	1
V-type proton ATPase catalytic subunit A isoform 2	S	Drosophila melanogaster	X	7227 GN	Vha68-2 PE	1 SV	2
Nuclear RNA export factor 1	S	Mus musculus	X	10090 GN	Nxf1 PE	1 SV	3
Proliferating cell nuclear antigen	S	Drosophila melanogaster	X	7227 GN	PCNA PE	1 SV	2
Eukaryotic translation initiation factor 2-alpha kinase 1	S	Mus musculus	X	10090 GN	Eif2ak1 PE	1 SV	2
X
Neuronal calcium sensor 2	S	Caenorhabditis elegans	X	6239 GN	ncs-2 PE	2 SV	2
Receptor-type tyrosine-protein phosphatase alpha	S	Homo sapiens	X	9606 GN	PTPRA PE	1 SV	3
Protein transport protein Sec16A	S	Homo sapiens	X	9606 GN	SEC16A PE	1 SV	4
Syntaxin-16	S	Mus musculus	X	10090 GN	Stx16 PE	1 SV	3
Transmembrane protein 256	S	Danio rerio	X	7955 GN	tmem256 PE	3 SV	1
Uridine-cytidine kinase-like 1	S	Homo sapiens	X	9606 GN	UCKL1 PE	1 SV	2
Protein NDRG3	S	Pongo abelii	X	9601 GN	NDRG3 PE	2 SV	1
Cytochrome c1, heme protein, mitochondrial	S	Bos taurus	X	9913 GN	CYC1 PE	1 SV	2
Splicing factor 3B subunit 5	S	Drosophila melanogaster	X	7227 GN	Sf3b5 PE	1 SV	1
Arfaptin-1	S	Rattus norvegicus	X	10116 GN	Arfip1 PE	1 SV	1
X
X
Mitotic-spindle	rganizing protein 2B	S	Xenopus tropicalis	X	8364 GN	mzt2b PE	2 SV	1
Chitobiosyldiphosphodolichol beta-mannosyltransferase	S	Mus musculus	X	10090 GN	Alg1 PE	1 SV	3
Protein	#NAME?	S	Homo sapiens	X	9606 GN	OGA PE	1 SV	2
Glutaredoxin 3	S	Danio rerio	X	7955 GN	glrx3 PE	2 SV	1
LIM and senescent cell antigen-like-containing domain protein 2	S	Mus musculus	X	10090 GN	Lims2 PE	1 SV	1
Proteasome subunit alpha type-3	S	Homo sapiens	X	9606 GN	PSMA3 PE	1 SV	2
X
Circulating cathodic antigen	S	Schistosoma mansoni	X	6183 PE	1 SV	1
Regulator	f microtubule dynamics protein 2	S	Xenopus tropicalis	X	8364 GN	rmdn2 PE	2 SV	1
X
Neuropathy target esterase sws	S	Drosophila virilis	X	7244 GN	sws PE	3 SV	1
Large proline-rich protein BAG6	S	Rattus norvegicus	X	10116 GN	Bag6 PE	1 SV	2
Guanine nucleotide-binding protein subunit beta-1	S	Caenorhabditis briggsae	X	6238 GN	gpb-1 PE	3 SV	1
Vesicle-associated membrane protein 3	S	Rattus norvegicus	X	10116 GN	Vamp3 PE	1 SV	1
Major facilitator superfamily domain-containing protein 10	S	Mus musculus	X	10090 GN	Mfsd10 PE	1 SV	1
X
60S ribosomal protein L28	S	Homo sapiens	X	9606 GN	RPL28 PE	1 SV	3
Tubulin beta-2 chain	S	Gallus gallus	X	9031 PE	1 SV	1
Acetyl-CoA hydrolase	S	Yarrowia lipolytica (strain CLIB 122 / E 150)	X	284591 GN	ACH1 PE	3 SV	1
Choline transporter-like protein 2	S	Danio rerio	X	7955 GN	slc44a2 PE	2 SV	1
Mitofusin-2	S	Mus musculus	X	10090 GN	Mfn2 PE	1 SV	3
Nuclear transcription factor Y subunit beta	S	Petromyzon marinus	X	7757 GN	NFYB PE	2 SV	1
Actin-related protein 2/3 complex subunit 4	S	Xenopus laevis	X	8355 GN	arpc4 PE	1 SV	1
Probable phosphorylase b kinase regulatory subunit beta	S	Drosophila melanogaster	X	7227 GN	CG8475 PE	2 SV	2
Chromatin complexes subunit BAP18	S	Homo sapiens	X	9606 GN	BAP18 PE	1 SV	1
Ras-related protein Rap-1b	S	Danio rerio	X	7955 GN	rap1b PE	2 SV	1
Conserved	ligomeric Golgi complex subunit 6	S	Bos taurus	X	9913 GN	COG6 PE	2 SV	1
Septin-7	S	Rattus norvegicus	X	10116 GN	Septin7 PE	1 SV	1
40S ribosomal protein S12	S	Gallus gallus	X	9031 GN	RPS12 PE	1 SV	2
