# Supplementary material for: Investigation of the mechanism of action of mefloquine and derivatives against the parasite Echinococcus multilocularis
Source: Int J Parasitol Drugs Drug Resist. 2023 Mar 9;21:114–24. doi: 10.1016/j.ijpddr.2023.03.002 (PMC10025029; doi:10.1016/j.ijpddr.2023.03.002)
Supplement: Supplementary Table S6 — Overview of shared E. multilocularis proteins bound to MEF and MEF-3 (n = 216). Subset of Supplementary Table S3 showing only proteins exclusively bound to MEF and MEF-3 and not MEF-13 or MEF-22. Also termed the “MEF specific affinoproteome” in this study. [file mmc6.xlsx]

## Sheet: Tabelle1
Gene ID (Wormbase)	Protein ID (Uniprot)	Protein Description	Mol. weight [kDa]	iBAQ (MEF)	iBAQ (MEF-3)
EmuJ_001076900.1	Q8VYN9	Universal stress protein PHOS32	20.672	169750000	158330000
EmuJ_000474100.1	X	X	17.673	110915000	8821300
EmuJ_000574700.1	Q9R0Q3	Transmembrane emp24 domain-containing protein 2	22.613	79715000	18547000
EmuJ_000137050.1	X	X	12.697	78298500	24944000
EmuJ_000474300.1	P13566	Calcium-binding protein	8.0741	77138000	90818000
EmuJ_001092300.1	Q9W141	Putative ATP synthase subunit f, mitochondrial	13.074	70382500	21309000
EmuJ_001016100.1	O77735	Secretory carrier-associated membrane protein 1	40.427	64028500	5038245
EmuJ_001050500.1	Q7PXE2	Ubiquitin-fold modifier 1	9.3316	62325500	165335000
EmuJ_000704000.1	B4F6K2	Hydroxyacylglutathione hydrolase, mitochondrial	30.55	60756000	116217500
EmuJ_000246800.1	Q5XIU9	Membrane-associated progesterone receptor component 2	21.103	55423000	82396500
EmuJ_000025200.1	O75340	Programmed cell death protein 6	14.862	54433000	2770950000
EmuJ_000569800.1	Q66HA6	ADP-ribosylation factor-like protein 8B	21.453	50569000	60730000
EmuJ_001062500.1	Q9CW03	Structural maintenance	141.69	45809000	81300500
EmuJ_000595000.1	Q9UBX3	Mitochondrial dicarboxylate carrier	31.577	42766500	7365950
EmuJ_000652900.1	Q62280	Protein SSXT	28.46	38922500	23638000
EmuJ_000617100.1	Q9W4P5	V-type proton ATPase subunit d 1	40.89	38462000	7309100
EmuJ_000190200.1	Q5RA95	Protein NDRG3	50.098	36578000	21148500
EmuJ_001114700.1	Q9D6J6	NADH dehydrogenase [ubiquinone] flavoprotein 2, mitochondrial	29.148	35148000	98142500
EmuJ_001104200.1	Q01617	Protein couch potato	52.645	32180000	13055550
EmuJ_001060100.1	Q5ZKC9	14-3-3 protein zeta	29.414	31950500	140195000
EmuJ_000590100.1	Q24117	Dynein light chain 1, cytoplasmic	10.474	29960500	23792675
EmuJ_000416200.1	P21912	Succinate dehydrogenase [ubiquinone] iron-sulfur subunit, mitochondrial	32.718	28923500	35678000
EmuJ_000697900.1	Q9CQJ8	NADH dehydrogenase [ubiquinone] 1 beta subcomplex subunit 9	18.006	28034500	8235050
EmuJ_000796000.1	E2AXC7	Lys-63-specific deubiquitinase BRCC36	25.877	27714000	41773500
EmuJ_000881000.1	P36872	Protein phosphatase PP2A 55 kDa regulatory subunit	64.215	27286000	69148000
EmuJ_001039900.1	Q5ZJX4	RNA-binding protein 38	40.241	24689500	400440000
EmuJ_001144700.1	Q17QU4	Ras-related protein Rab-39B	26.691	24135500	5251150
EmuJ_000445600.1	O88813	Long-chain-fatty-acid--CoA ligase 5	79.447	23957000	21446500
EmuJ_000632300.1	X	X	13.686	21062000	10252650
EmuJ_001060400.1	Q24117	Dynein light chain 1, cytoplasmic	10.211	20048000	69983500
EmuJ_000971600.1	Q863I2	Serine/threonine-protein kinase	66.83	19782500	53093500
EmuJ_001118900.1	Q7T3F7	Cysteine and histidine-rich domain-containing protein 1	29.533	19412000	43592500
EmuJ_000723800.1	P30946	Heat shock protein HSP 90-alpha	80.048	19008500	17801600
EmuJ_001194800.1	Q54GY8	Ras-related protein Rab-18	26.486	18927500	29096500
EmuJ_000471100.1	B9VJ80	Ubiquitin-like modifier-activating enzyme 5	43.625	18338000	73246500
EmuJ_001013500.1	Q9QWW1	Homer protein homolog 2	37.918	17567000	38670000
EmuJ_000449900.1	Q9NQP4	Prefoldin subunit 4	22.019	17550500	765010000
EmuJ_000123900.1	O01258	Vacuolar protein sorting-associated protein 26	55.84	16285500	58268500
EmuJ_000436000.1	Q5SPC5	Otoferlin	244.13	16228500	1039725
EmuJ_001028000.1	Q05B89	NIF3-like protein 1	38.336	15897500	236975000
EmuJ_000912900.1	Q94360	Probable NADH dehydrogenase [ubiquinone] iron-sulfur protein 7, mitochondrial	24.784	15437000	10298250
EmuJ_000471300.1	Q58DK5	Delta-aminolevulinic acid dehydratase	39.585	14932000	8672050
EmuJ_000356500.1	A0JMA9	Katanin p60 ATPase-containing subunit A-like 2	48.745	14472500	185660000
EmuJ_000864950.1	P21670	Proteasome subunit alpha type-4	29.363	14171500	126730000
EmuJ_000603200.1	Q13618	Cullin-3	95.043	13523500	7811100
EmuJ_001130900.1	Q9D5V6	Synapse-associated protein 1	37.721	12801000	11264000
EmuJ_000252000.1	Q8LGI8	N-terminal acetyltransferase B complex catalytic subunit NAA20	21.963	12774650	73778500
EmuJ_000255200.1	Q5U3A7	Dynamin-like 120 kDa protein, mitochondrial	107.9	12614000	9120000
EmuJ_000988700.1	Q9BTT6	Leucine-rich repeat-containing protein 1	159.76	12558500	1290950
EmuJ_000136800.1	P91622	[Pyruvate dehydrogenase (acetyl-transferring)] kinase, mitochondrial	36.544	12221750	90053000
EmuJ_001006600.1	Q2TBH7	Ras-related protein Rab-4A	24.426	12197050	2411300
EmuJ_000906200.1	Q9EPL8	Importin-7	120.27	12158500	6715750
EmuJ_000204400.1	P25210	Nuclear transcription factor Y subunit beta	29.419	12034900	45046000
EmuJ_000842600.1	Q2PFW9	RNA-binding protein Nova-1	51.418	11708950	16005000
EmuJ_000674100.1	P97612	Fatty-acid amide hydrolase 1	66.345	10578350	10302850
EmuJ_000906800.1	Q9DB05	Alpha-soluble NSF attachment protein	32.985	10537000	20193000
EmuJ_000230600.1	Q60692	Proteasome subunit beta type-6	24.802	9699350	12534500
EmuJ_001198200.1	X	X	60.932	9691100	26831500
EmuJ_000877400.1	P60900	Proteasome subunit alpha type-6	27.714	9564350	24632000
EmuJ_000139800.1	D3ZWZ9	Protein GPR107	82.445	9239700	7076850
EmuJ_000708200.1	Q9Y6D5	Brefeldin A-inhibited guanine nucleotide-exchange protein 2	220.31	8951150	1498550
EmuJ_000491800.1	Q5RF14	Mitochondrial intermediate peptidase	85.78	8696750	4244800
EmuJ_000392300.1	Q99LC2	Cleavage stimulation factor subunit 1	47.225	8690350	13377650
EmuJ_000452800.1	Q9H3P7	Golgi resident protein GCP60	50.159	8433000	79066000
EmuJ_000793100.1	Q9UHR5	SAP30-binding protein	38.85	8386750	373260
EmuJ_001181300.1	Q62829	Serine/threonine-protein kinase PAK 3	53.777	8155600	2503400
EmuJ_001193200.1	Q8VHP7	Leukocyte elastase inhibitor B	38.776	7992500	4041200
EmuJ_000758000.1	Q9D3D0	Alpha-tocopherol transfer protein-like	36.65	7906000	666980
EmuJ_001104400.1	P54612	Serine/threonine-protein phosphatase 2A 65 kDa regulatory subunit A alpha isoform	87.028	7558900	77126500
EmuJ_000785700.1	O43080	N-alpha-acetyltransferase 38, NatC auxiliary subunit	10.651	7456750	46782000
EmuJ_000851600.1	Q16891	MICOS complex subunit MIC60	70.157	7290200	2436350
EmuJ_000788200.1	Q6DIP3	E3 ubiquitin-protein ligase RNF126	28.665	7281950	5995150
EmuJ_000807600.1	Q14974	Importin subunit beta-1	101.49	7227650	7281900
EmuJ_000980800.1	Q68EQ1	Mannose-1-phosphate guanyltransferase beta	19.943	7179700	45070000
EmuJ_000714500.1	Q8K3A0	Iron-sulfur cluster co-chaperone protein HscB	29.848	7141950	2032600
EmuJ_000915700.1	P34943	NADH dehydrogenase [ubiquinone] 1 alpha subcomplex subunit 9, mitochondrial	45.267	7086400	1258550
EmuJ_001035900.1	Q99873	Protein arginine N-methyltransferase 1	39.95	7082000	19295500
EmuJ_000635200.1	P55859	Purine nucleoside phosphorylase	30.184	6898450	6690250
EmuJ_000910600.1	Q5XI79	Protein arginine methyltransferase NDUFAF7, mitochondrial	46.569	6897350	12643750
EmuJ_001150600.1	Q3T108	Proteasome subunit beta type-4	26.497	6770000	8555700
EmuJ_001133300.1	Q80UY1	Carnosine N-methyltransferase	42.879	6725550	96789500
EmuJ_000438500.1	Q4KM30	Desumoylating isopeptidase 1	52.061	6723900	16391500
EmuJ_000735700.1	A5DM91	Kynureninase	50.942	6653050	7763900
EmuJ_000670100.1	Q3ZCK3	3'(2'),5'-bisphosphate nucleotidase 1	35.928	6599600	76491000
EmuJ_000080700.1	Q6P1M0	Long-chain fatty acid transport protein 4	79.648	6435350	1104960
EmuJ_000236700.1	Q8R003	Muscleblind-like protein 3	73.686	6167850	46089000
EmuJ_000066300.1	X	X	35.353	5868600	1443000
EmuJ_000637200.1	O18824	Scavenger receptor class B member 1	57.55	5867250	1379150
EmuJ_000177400.1	Q2KJC6	S-adenosylmethionine synthase isoform type-1	44.212	5866750	55992000
EmuJ_000947300.1	Q28G26	Phosphatidylinositol 4-kinase type 2-beta	34.177	5740850	8296150
EmuJ_000474800.1	X	X	71.562	5683500	17484000
EmuJ_000412250.1	Q8TBA6	Golgin subfamily A member 5	65.647	5348850	5308250
EmuJ_000630700.1	Q9UK41	Vacuolar protein sorting-associated protein 28 homolog	23.162	5157050	17014000
EmuJ_000347000.1	Q5F359	Trafficking protein particle complex subunit 5	22.178	5118150	2437650
EmuJ_000828400.1	A0JPA0	Metal transporter CNNM4	98.803	5072850	1551100
EmuJ_000358200.1	Q9VBZ5	YTH domain-containing family protein	70.597	4936700	25773500
EmuJ_001004700.1	Q08462	Adenylate cyclase type 2	162.93	4921500	280710
EmuJ_000301200.1	Q9Y2D4	Exocyst complex component 6B	104.82	4904750	3402500
EmuJ_000945900.1	O08740	DNA-directed RNA polymerase II subunit RPB11	12.482	4856600	36792000
EmuJ_000378900.1	Q2PFW9	RNA-binding protein Nova-1	71.239	4685250	15751500
EmuJ_000615900.1	Q0WMV8	PHD finger-like domain-containing protein 5B	15.9	4560100	25517500
EmuJ_000932900.1	Q5M8X5	Trafficking protein particle complex subunit 2-like protein	20.274	4519550	36576500
EmuJ_001106000.1	Q9BZE9	Tether containing UBX domain for GLUT4	64.244	4375700	19693000
EmuJ_000779500.1	P63088	Serine/threonine-protein phosphatase PP1-gamma catalytic subunit	37.361	4317150	225750
EmuJ_000568500.1	Q8BWJ3	Phosphorylase b kinase regulatory subunit alpha, liver isoform	174.75	4143100	4590450
EmuJ_001069100.1	Q64270	Translation initiation factor eIF-2B subunit alpha	34.437	4123950	13312000
EmuJ_000118700.1	Q4R7R3	Polyribonucleotide 5'-hydroxyl-kinase Clp1	47.952	4075600	22848000
EmuJ_000732110.1	Q15075	Early endosome antigen 1	65.346	4046100	26349500
EmuJ_000425300.1	Q5FWK3	Rho GTPase-activating protein 1	55.259	4020950	7682650
EmuJ_000736000.1	P26039	Talin-1	314.7	3961200	229550
EmuJ_000121900.1	Q26544	WD repeat-containing protein SL1-17	33.746	3907600	24790000
EmuJ_000233900.1	O35083	1-acyl-sn-glycerol-3-phosphate acyltransferase alpha	31.67	3900000	556315
EmuJ_001115100.1	Q8C8R3	Ankyrin-2	45.76	3793200	1182800
EmuJ_000793400.1	Q61655	ATP-dependent RNA helicase DDX19A	55.132	3724600	13095500
EmuJ_000112400.1	Q9Y2I1	Nischarin	110.87	3722700	3403300
EmuJ_000521700.1	Q5NVM9	Heat shock cognate 71 kDa protein	68.236	3690500	5432100
EmuJ_000631400.1	P29702	Protein farnesyltransferase/geranylgeranyltransferase type-1 subunit alpha	42.624	3656500	14669000
EmuJ_001073500.1	O88952	Protein lin-7 homolog C	21.377	3538050	19395000
EmuJ_000676300.1	Q9BUN5	Coiled-coil domain-containing protein 28B	15.457	3516850	5272500
EmuJ_000720300.1	P17694	NADH dehydrogenase [ubiquinone] iron-sulfur protein 2, mitochondrial	51.526	3459300	2549550
EmuJ_001078500.1	Q9JLQ2	ARF GTPase-activating protein GIT2	109.1	3373200	6803050
EmuJ_000116200.1	Q08E38	Pre-mRNA-processing factor 19	57.661	3336150	15133000
EmuJ_000926700.1	Q9D6Y7	Mitochondrial peptide methionine sulfoxide reductase	17.149	3303350	10209650
EmuJ_000614400.1	Q8WN55	Polypyrimidine tract-binding protein 1	74.129	3284000	4812300
EmuJ_000728300.1	Q5JRA6	Transport and Golgi	146.44	3114200	280685
EmuJ_000101900.1	X	X	28.781	3102550	67174000
EmuJ_000699000.1	P00428	Cytochrome c	15.319	3101450	13375000
EmuJ_000526000.1	P80386	5'-AMP-activated protein kinase subunit beta-1	40.698	3089950	53770000
EmuJ_001047700.1	Q921D4	Mediator	31.092	3063450	4106700
EmuJ_001178400.1	Q9NAH6	Ribosomal protein S6 kinase beta	71.367	2996050	1244315
EmuJ_000576600.1	B2GV24	E3 UFM1-protein ligase 1	93.609	2947250	6925350
EmuJ_000641400.1	P51812	Ribosomal protein S6 kinase alpha-3	83.464	2918150	17826500
EmuJ_000234000.1	Q9US20	Uncharacterized acyltransferase C1851.02	33.524	2760750	3974700
EmuJ_000621100.1	Q9CPY6	Glucose-induced degradation protein 4 homolog	24.084	2682200	3172000
EmuJ_000423200.1	Q9Y6E0	Serine/threonine-protein kinase 24	61.163	2588750	28208500
EmuJ_000907600.1	Q32KL4	Regulator	26.685	2478250	4824875
EmuJ_001130000.1	O08967	Cytohesin-3	50.248	2473250	13666000
EmuJ_000768800.1	X	X	62.603	2430300	863030
EmuJ_000413950.1	Q3T0Q3	DNA-directed RNA polymerase II subunit RPB3	30.427	2429100	9795900
EmuJ_000657720.1	Q17NH9	Mediator	12.983	2307350	7037400
EmuJ_000611700.1	Q9Y0Y7	LanC-like protein 3 homolog	46.734	2268000	15334950
EmuJ_001000500.1	P36876	Serine/threonine-protein phosphatase 2A 55 kDa regulatory subunit B alpha isoform	56.669	2211375	4060550
EmuJ_000615700.1	P34439	Probable 3-hydroxyacyl-CoA dehydrogenase F54C8.1	33.781	1996050	10213000
EmuJ_000007800.1	Q8R5M0	PDZ domain-containing protein GIPC3	41.825	1956850	13571050
EmuJ_000818400.1	O95487	Protein transport protein Sec24B	124.85	1879800	53986000
EmuJ_000763400.1	Q805F9	DNA damage-binding protein 1	146.36	1877450	61756000
EmuJ_001090250.1	P16568	Protein bicaudal D	98.406	1849250	34665500
EmuJ_000637700.1	Q99LN9	Deoxyhypusine hydroxylase	38.304	1787600	26408000
EmuJ_000996600.1	X	X	69.214	1776550	2676650
EmuJ_000826400.1	Q9CQW1	Synaptobrevin homolog YKT6	35.683	1768900	4253400
EmuJ_000640100.1	Q5R6Y0	HBS1-like protein	86.78	1759450	24787500
EmuJ_001148600.1	Q9ES54	Nuclear protein localization protein 4 homolog	72.309	1724100	1939450
EmuJ_000144900.1	P70618	Mitogen-activated protein kinase 14	42.292	1529905	7006950
EmuJ_001155500.1	Q5BJU7	Wiskott-Aldrich syndrome protein family member 1	54.481	1435200	15049950
EmuJ_000928200.1	Q8VBW6	NEDD8-activating enzyme E1 regulatory subunit	63.357	1419800	73175500
EmuJ_000063000.1	Q5R9B8	DDB1- and CUL4-associated factor 6	60.66	1379800	3439300
EmuJ_000434910.1	P0C7A1	Cytosolic endo-beta-N-acetylglucosaminidase	62.403	1339985	26196000
EmuJ_000996500.1	Q9NYB9	Abl interactor 2	56.443	1323700	39610000
EmuJ_000478300.1	Q8VDJ3	Vigilin	151.31	1323660	2869050
EmuJ_000604700.1	Q62193	Replication protein A 32 kDa subunit	32.806	1322950	12663000
EmuJ_000216200.1	Q4KME6	GRB10-interacting GYF protein 2	117.89	1314000	3176700
EmuJ_000843300.1	Q8R146	Acylamino-acid-releasing enzyme	91.088	1278230	6814900
EmuJ_000558400.1	Q20681	BTB and MATH domain-containing protein 38	41.063	1260250	6265050
EmuJ_000935300.1	Q4V328	GRIP1-associated protein 1	50.227	1220280	5149950
EmuJ_000209100.1	X	X	105.08	1203500	508500
EmuJ_000585700.1	O14576	Cytoplasmic dynein 1 intermediate chain 1	74.536	1198100	1272795
EmuJ_000735100.1	Q9H270	Vacuolar protein sorting-associated protein 11 homolog	120.69	1144755	6608350
EmuJ_001097400.1	Q8CGZ0	Calcium homeostasis endoplasmic reticulum protein	110.04	1144199	2007050
EmuJ_000685100.1	Q3V3V9	Capping protein, Arp2/3 and myosin-I linker protein 2	120.33	1089150	3362250
EmuJ_000458400.1	P15215	Laminin subunit gamma-1	163.17	1059675	1725350
EmuJ_001178600.1	B0W730	Protein SMG8	124.33	1024190	2249900
EmuJ_000852200.1	Q9JMC1	Phosphatidylinositol 4,5-bisphosphate 5-phosphatase A	66.017	989920	13649500
EmuJ_000602900.1	X	X	49.457	980665	377065
EmuJ_000804700.1	Q922J3	CAP-Gly domain-containing linker protein 1	47.145	872395	8821950
EmuJ_000076400.1	Q5BKC9	Ephexin-1	116.23	843060	1733205
EmuJ_000443000.1	Q6TGU2	Nucleoporin SEH1	51.013	840290	22020000
EmuJ_000582800.1	E7F6H7	Dynein, cytoplasmic 1, intermediate chain 2a	72.343	837830	673853
EmuJ_000532100.1	Q9NRL2	Bromodomain adjacent to zinc finger domain protein 1A	191.9	837520	248980
EmuJ_000230100.1	A7SG73	Nicotinate-nucleotide pyrophosphorylase [carboxylating] (Fragment)	57.679	776280	801095
EmuJ_000632510.1	Q66KI9	5-methylcytosine rRNA methyltransferase NSUN4	55.457	758220	1392100
EmuJ_000183600.1	Q9Z2R9	Eukaryotic translation initiation factor 2-alpha kinase 1	63.168	757530	19666500
EmuJ_000780100.1	Q6AY53	Deoxyhypusine synthase	42.62	751985	99659500
EmuJ_000891000.1	P46196	Mitogen-activated protein kinase 1	42.196	736920	5958450
EmuJ_000926800.1	Q4V8K2	Beta-catenin-like protein 1	69.395	699480	14306000
EmuJ_000802600.1	Q9JID1	Programmed cell death protein 4	55.489	689030	4240750
EmuJ_000249200.1	A2AGT5	Cytoskeleton-associated protein 5	218.7	680555	263870
EmuJ_001095900.1	Q8C0J2	Autophagy-related protein 16-1	59.039	647100	28963500
EmuJ_000610600.1	P53676	AP-3 complex subunit mu-1	46.583	632490	4271200
EmuJ_000957300.1	P24723	Protein kinase C eta type	199.55	630735	35979
EmuJ_000793800.1	Q291L4	Cysteine--tRNA ligase, cytoplasmic	96.089	619385	3892650
EmuJ_000983000.1	Q9JIT3	Transducin-like enhancer protein 3	94.59	598230	5797050
EmuJ_000212600.1	Q6DIH3	DNA replication licensing factor mcm2	100.4	594070	5665800
EmuJ_000105400.1	Q9DAT2	MRG/MORF4L-binding protein	22.748	582510	12194000
EmuJ_000182300.1	Q14155	Rho guanine nucleotide exchange factor 7	81.335	582510	12035500
EmuJ_000971800.1	Q8WXI9	Transcriptional repressor p66-beta	96.444	545540	264620
EmuJ_000482700.1	Q9UBR1	Beta-ureidopropionase	42.12	528165	34398000
EmuJ_000325600.1	Q6P964	Serine/threonine-protein phosphatase 4 regulatory subunit 2-A	64.34	452865	2220500
EmuJ_000470200.1	Q0IHV2	Protein lin-54 homolog	52.818	447030	15708500
EmuJ_001151200.1	Q8VBX6	Multiple PDZ domain protein	247.31	443225	671890
EmuJ_000296500.1	P41252	Isoleucine--tRNA ligase, cytoplasmic	140.9	431740	4889850
EmuJ_000055900.1	Q9QYS9	Protein quaking	49.755	430330	25226500
EmuJ_000836000.1	X	X	48.1	420450	4057460
EmuJ_000852900.1	Q28BS0	Zygotic DNA replication licensing factor mcm3	77.589	406555	9114250
EmuJ_000348000.1	Q8BKC8	Phosphatidylinositol 4-kinase beta	102.68	395005	634070
EmuJ_000341900.1	Q9Y485	DmX-like protein 1	366.71	364726	609320
EmuJ_000135300.1	Q80Y56	Rabenosyn-5	54.991	352135	11624000
EmuJ_000876800.1	P48553	Trafficking protein particle complex subunit 10	172.97	342315	3187500
EmuJ_000537050.1	Q7ZVL2	GATOR complex protein WDR24	125.55	309775	217930
EmuJ_000512800.1	D3ZA12	Chromodomain-helicase-DNA-binding protein 6	344.85	292320	475630
EmuJ_001091600.1	Q6IDD9	NAD(+) hydrolase sarm1	95.042	288375	1729650
EmuJ_001147200.1	Q9VVE5	RNA-binding protein Musashi homolog Rbp6	95.313	258420	116697
EmuJ_001178500.1	Q23023	Serine/threonine-protein kinase unc-51	100.35	211040	2018030
EmuJ_000194500.1	O60502	Protein	115.46	210870	1350150
EmuJ_001152600.1	A0JP85	CCR4-NOT transcription complex subunit 1	346.94	200595	734040
EmuJ_000795100.1	O75182	Paired amphipathic helix protein Sin3b	179.76	194145	2210800
EmuJ_001040700.1	Q9EPU0	Regulator	105.57	21087	6108450

## Sheet: Sheet1
Universal stress protein PHOS32	S	Arabidopsis thaliana	X	3702 GN	PHOS32 PE	1 SV	1
X
Transmembrane emp24 domain-containing protein 2	S	Mus musculus	X	10090 GN	Tmed2 PE	1 SV	1
X
Calcium-binding protein	S	Schistosoma mansoni	X	6183 PE	2 SV	1
Putative ATP synthase subunit f, mitochondrial	S	Drosophila melanogaster	X	7227 GN	ATPsynF PE	3 SV	1
Secretory carrier-associated membrane protein 1	S	Sus scrofa	X	9823 GN	SCAMP1 PE	2 SV	1
Ubiquitin-fold modifier 1	S	Anopheles gambiae	X	7165 GN	AGAP001364 PE	3 SV	3
Hydroxyacylglutathione hydrolase, mitochondrial	S	Xenopus tropicalis	X	8364 GN	hagh PE	2 SV	1
Membrane-associated progesterone receptor component 2	S	Rattus norvegicus	X	10116 GN	Pgrmc2 PE	1 SV	1
Programmed cell death protein 6	S	Homo sapiens	X	9606 GN	PDCD6 PE	1 SV	1
ADP-ribosylation factor-like protein 8B	S	Rattus norvegicus	X	10116 GN	Arl8b PE	2 SV	1
Structural maintenance	f chromosomes protein 3	S	Mus musculus	X	10090 GN	Smc3 PE	1 SV	2
Mitochondrial dicarboxylate carrier	S	Homo sapiens	X	9606 GN	SLC25A10 PE	1 SV	2
Protein SSXT	S	Mus musculus	X	10090 GN	Ss18 PE	1 SV	2
V-type proton ATPase subunit d 1	S	Drosophila melanogaster	X	7227 GN	VhaAC39-1 PE	2 SV	1
Protein NDRG3	S	Pongo abelii	X	9601 GN	NDRG3 PE	2 SV	1
NADH dehydrogenase [ubiquinone] flavoprotein 2, mitochondrial	S	Mus musculus	X	10090 GN	Ndufv2 PE	1 SV	2
Protein couch potato	S	Drosophila melanogaster	X	7227 GN	cpo PE	2 SV	4
14-3-3 protein zeta	S	Gallus gallus	X	9031 GN	YWHAZ PE	2 SV	1
Dynein light chain 1, cytoplasmic	S	Drosophila melanogaster	X	7227 GN	ctp PE	1 SV	1
Succinate dehydrogenase [ubiquinone] iron-sulfur subunit, mitochondrial	S	Homo sapiens	X	9606 GN	SDHB PE	1 SV	3
NADH dehydrogenase [ubiquinone] 1 beta subcomplex subunit 9	S	Mus musculus	X	10090 GN	Ndufb9 PE	1 SV	3
Lys-63-specific deubiquitinase BRCC36	S	Camponotus floridanus	X	104421 GN	BRCC3 PE	1 SV	1
Protein phosphatase PP2A 55 kDa regulatory subunit	S	Drosophila melanogaster	X	7227 GN	tws PE	2 SV	1
RNA-binding protein 38	S	Gallus gallus	X	9031 GN	RBM38 PE	2 SV	1
Ras-related protein Rab-39B	S	Bos taurus	X	9913 GN	RAB39B PE	2 SV	1
Long-chain-fatty-acid--CoA ligase 5	S	Rattus norvegicus	X	10116 GN	Acsl5 PE	1 SV	1
X
Dynein light chain 1, cytoplasmic	S	Drosophila melanogaster	X	7227 GN	ctp PE	1 SV	1
Serine/threonine-protein kinase	SR1	S	Sus scrofa	X	9823 GN	OXSR1 PE	2 SV	1
Cysteine and histidine-rich domain-containing protein 1	S	Danio rerio	X	7955 GN	chordc1 PE	2 SV	1
Heat shock protein HSP 90-alpha	S	Oryctolagus cuniculus	X	9986 GN	HSP90AA1 PE	1 SV	2
Ras-related protein Rab-18	S	Dictyostelium discoideum	X	44689 GN	rab18 PE	3 SV	1
Ubiquitin-like modifier-activating enzyme 5	S	Bombyx mori	X	7091 PE	2 SV	1
Homer protein homolog 2	S	Mus musculus	X	10090 GN	Homer2 PE	1 SV	1
Prefoldin subunit 4	S	Homo sapiens	X	9606 GN	PFDN4 PE	1 SV	1
Vacuolar protein sorting-associated protein 26	S	Caenorhabditis elegans	X	6239 GN	vps-26 PE	3 SV	2
Otoferlin	S	Danio rerio	X	7955 GN	otof PE	3 SV	1
NIF3-like protein 1	S	Bos taurus	X	9913 GN	NIF3L1 PE	2 SV	1
Probable NADH dehydrogenase [ubiquinone] iron-sulfur protein 7, mitochondrial	S	Caenorhabditis elegans	X	6239 GN	nduf-7 PE	3 SV	1
Delta-aminolevulinic acid dehydratase	S	Bos taurus	X	9913 GN	ALAD PE	2 SV	1
Katanin p60 ATPase-containing subunit A-like 2	S	Xenopus tropicalis	X	8364 GN	katnal2 PE	2 SV	1
Proteasome subunit alpha type-4	S	Rattus norvegicus	X	10116 GN	Psma4 PE	1 SV	1
Cullin-3	S	Homo sapiens	X	9606 GN	CUL3 PE	1 SV	2
Synapse-associated protein 1	S	Mus musculus	X	10090 GN	Syap1 PE	1 SV	1
N-terminal acetyltransferase B complex catalytic subunit NAA20	S	Arabidopsis thaliana	X	3702 GN	NAA20 PE	1 SV	1
Dynamin-like 120 kDa protein, mitochondrial	S	Danio rerio	X	7955 GN	opa1 PE	2 SV	1
Leucine-rich repeat-containing protein 1	S	Homo sapiens	X	9606 GN	LRRC1 PE	1 SV	1
[Pyruvate dehydrogenase (acetyl-transferring)] kinase, mitochondrial	S	Drosophila melanogaster	X	7227 GN	Pdk PE	2 SV	2
Ras-related protein Rab-4A	S	Bos taurus	X	9913 GN	RAB4A PE	2 SV	3
Importin-7	S	Mus musculus	X	10090 GN	Ipo7 PE	1 SV	2
Nuclear transcription factor Y subunit beta	S	Petromyzon marinus	X	7757 GN	NFYB PE	2 SV	1
RNA-binding protein Nova-1	S	Macaca fascicularis	X	9541 GN	NOVA1 PE	2 SV	1
Fatty-acid amide hydrolase 1	S	Rattus norvegicus	X	10116 GN	Faah PE	1 SV	1
Alpha-soluble NSF attachment protein	S	Mus musculus	X	10090 GN	Napa PE	1 SV	1
Proteasome subunit beta type-6	S	Mus musculus	X	10090 GN	Psmb6 PE	1 SV	3
X
Proteasome subunit alpha type-6	S	Homo sapiens	X	9606 GN	PSMA6 PE	1 SV	1
Protein GPR107	S	Rattus norvegicus	X	10116 GN	Gpr107 PE	1 SV	1
Brefeldin A-inhibited guanine nucleotide-exchange protein 2	S	Homo sapiens	X	9606 GN	ARFGEF2 PE	1 SV	3
Mitochondrial intermediate peptidase	S	Pongo abelii	X	9601 GN	MIPEP PE	2 SV	1
Cleavage stimulation factor subunit 1	S	Mus musculus	X	10090 GN	Cstf1 PE	1 SV	1
Golgi resident protein GCP60	S	Homo sapiens	X	9606 GN	ACBD3 PE	1 SV	4
SAP30-binding protein	S	Homo sapiens	X	9606 GN	SAP30BP PE	1 SV	1
Serine/threonine-protein kinase PAK 3	S	Rattus norvegicus	X	10116 GN	Pak3 PE	1 SV	1
Leukocyte elastase inhibitor B	S	Mus musculus	X	10090 GN	Serpinb1b PE	1 SV	1
Alpha-tocopherol transfer protein-like	S	Mus musculus	X	10090 GN	Ttpal PE	1 SV	3
Serine/threonine-protein phosphatase 2A 65 kDa regulatory subunit A alpha isoform	S	Sus scrofa	X	9823 GN	PPP2R1A PE	2 SV	2
N-alpha-acetyltransferase 38, NatC auxiliary subunit	S	Schizosaccharomyces pombe (strain 972 / ATCC 24843)	X	284812 GN	naa38 PE	3 SV	2
MICOS complex subunit MIC60	S	Homo sapiens	X	9606 GN	IMMT PE	1 SV	1
E3 ubiquitin-protein ligase RNF126	S	Xenopus tropicalis	X	8364 GN	rnf126 PE	2 SV	1
Importin subunit beta-1	S	Homo sapiens	X	9606 GN	KPNB1 PE	1 SV	2
Mannose-1-phosphate guanyltransferase beta	S	Xenopus tropicalis	X	8364 GN	gmppb PE	2 SV	1
Iron-sulfur cluster co-chaperone protein HscB	S	Mus musculus	X	10090 GN	Hscb PE	1 SV	2
NADH dehydrogenase [ubiquinone] 1 alpha subcomplex subunit 9, mitochondrial	S	Bos taurus	X	9913 GN	NDUFA9 PE	1 SV	1
Protein arginine N-methyltransferase 1	S	Homo sapiens	X	9606 GN	PRMT1 PE	1 SV	3
Purine nucleoside phosphorylase	S	Bos taurus	X	9913 GN	PNP PE	1 SV	3
Protein arginine methyltransferase NDUFAF7, mitochondrial	S	Rattus norvegicus	X	10116 GN	Ndufaf7 PE	2 SV	1
Proteasome subunit beta type-4	S	Bos taurus	X	9913 GN	PSMB4 PE	1 SV	1
Carnosine N-methyltransferase	S	Mus musculus	X	10090 GN	Carnmt1 PE	1 SV	1
Desumoylating isopeptidase 1	S	Rattus norvegicus	X	10116 GN	Desi1 PE	2 SV	1
Kynureninase	S	Meyerozyma guilliermondii (strain ATCC 6260 / CBS 566 / DSM 6381 / JCM 1539 / NBRC 10279 / NRRL Y-324)	X	294746 GN	BNA5 PE	3 SV	2
3'(2'),5'-bisphosphate nucleotidase 1	S	Bos taurus	X	9913 GN	BPNT1 PE	2 SV	1
Long-chain fatty acid transport protein 4	S	Homo sapiens	X	9606 GN	SLC27A4 PE	1 SV	1
Muscleblind-like protein 3	S	Mus musculus	X	10090 GN	Mbnl3 PE	2 SV	1
X
Scavenger receptor class B member 1	S	Bos taurus	X	9913 GN	SCARB1 PE	2 SV	1
S-adenosylmethionine synthase isoform type-1	S	Bos taurus	X	9913 GN	MAT1A PE	2 SV	1
Phosphatidylinositol 4-kinase type 2-beta	S	Xenopus tropicalis	X	8364 GN	pi4k2b PE	2 SV	1
X
Golgin subfamily A member 5	S	Homo sapiens	X	9606 GN	GOLGA5 PE	1 SV	3
Vacuolar protein sorting-associated protein 28 homolog	S	Homo sapiens	X	9606 GN	VPS28 PE	1 SV	1
Trafficking protein particle complex subunit 5	S	Gallus gallus	X	9031 GN	TRAPPC5 PE	2 SV	1
Metal transporter CNNM4	S	Xenopus tropicalis	X	8364 GN	cnnm4 PE	2 SV	1
YTH domain-containing family protein	S	Drosophila melanogaster	X	7227 GN	Ythdf PE	1 SV	1
Adenylate cyclase type 2	S	Homo sapiens	X	9606 GN	ADCY2 PE	1 SV	5
Exocyst complex component 6B	S	Homo sapiens	X	9606 GN	EXOC6B PE	1 SV	3
DNA-directed RNA polymerase II subunit RPB11	S	Mus musculus	X	10090 GN	Polr2j PE	1 SV	1
RNA-binding protein Nova-1	S	Macaca fascicularis	X	9541 GN	NOVA1 PE	2 SV	1
PHD finger-like domain-containing protein 5B	S	Arabidopsis thaliana	X	3702 GN	At1g07170 PE	3 SV	1
Trafficking protein particle complex subunit 2-like protein	S	Xenopus tropicalis	X	8364 GN	trappc2l PE	2 SV	1
Tether containing UBX domain for GLUT4	S	Homo sapiens	X	9606 GN	ASPSCR1 PE	1 SV	1
Serine/threonine-protein phosphatase PP1-gamma catalytic subunit	S	Rattus norvegicus	X	10116 GN	Ppp1cc PE	1 SV	1
Phosphorylase b kinase regulatory subunit alpha, liver isoform	S	Mus musculus	X	10090 GN	Phka2 PE	1 SV	1
Translation initiation factor eIF-2B subunit alpha	S	Rattus norvegicus	X	10116 GN	Eif2b1 PE	2 SV	1
Polyribonucleotide 5'-hydroxyl-kinase Clp1	S	Macaca fascicularis	X	9541 GN	CLP1 PE	2 SV	1
Early endosome antigen 1	S	Homo sapiens	X	9606 GN	EEA1 PE	1 SV	2
Rho GTPase-activating protein 1	S	Mus musculus	X	10090 GN	Arhgap1 PE	1 SV	1
Talin-1	S	Mus musculus	X	10090 GN	Tln1 PE	1 SV	2
WD repeat-containing protein SL1-17	S	Schistosoma mansoni	X	6183 PE	2 SV	1
1-acyl-sn-glycerol-3-phosphate acyltransferase alpha	S	Mus musculus	X	10090 GN	Agpat1 PE	1 SV	1
Ankyrin-2	S	Mus musculus	X	10090 GN	Ank2 PE	1 SV	2
ATP-dependent RNA helicase DDX19A	S	Mus musculus	X	10090 GN	Ddx19a PE	1 SV	2
Nischarin	S	Homo sapiens	X	9606 GN	NISCH PE	1 SV	3
Heat shock cognate 71 kDa protein	S	Pongo abelii	X	9601 GN	HSPA8 PE	2 SV	2
Protein farnesyltransferase/geranylgeranyltransferase type-1 subunit alpha	S	Bos taurus	X	9913 GN	FNTA PE	2 SV	2
Protein lin-7 homolog C	S	Mus musculus	X	10090 GN	Lin7c PE	1 SV	2
Coiled-coil domain-containing protein 28B	S	Homo sapiens	X	9606 GN	CCDC28B PE	1 SV	2
NADH dehydrogenase [ubiquinone] iron-sulfur protein 2, mitochondrial	S	Bos taurus	X	9913 GN	NDUFS2 PE	1 SV	2
ARF GTPase-activating protein GIT2	S	Mus musculus	X	10090 GN	Git2 PE	1 SV	2
Pre-mRNA-processing factor 19	S	Bos taurus	X	9913 GN	PRPF19 PE	2 SV	1
Mitochondrial peptide methionine sulfoxide reductase	S	Mus musculus	X	10090 GN	Msra PE	1 SV	1
Polypyrimidine tract-binding protein 1	S	Bos taurus	X	9913 GN	PTBP1 PE	2 SV	1
Transport and Golgi	rganization protein 1 homolog	S	Homo sapiens	X	9606 GN	MIA3 PE	1 SV	1
X
Cytochrome c	xidase subunit 5B, mitochondrial	S	Bos taurus	X	9913 GN	COX5B PE	1 SV	2
5'-AMP-activated protein kinase subunit beta-1	S	Rattus norvegicus	X	10116 GN	Prkab1 PE	1 SV	4
Mediator	f RNA polymerase II transcription subunit 6	S	Mus musculus	X	10090 GN	Med6 PE	1 SV	2
Ribosomal protein S6 kinase beta	S	Caenorhabditis elegans	X	6239 GN	rsks-1 PE	1 SV	2
E3 UFM1-protein ligase 1	S	Rattus norvegicus	X	10116 GN	Ufl1 PE	1 SV	1
Ribosomal protein S6 kinase alpha-3	S	Homo sapiens	X	9606 GN	RPS6KA3 PE	1 SV	1
Uncharacterized acyltransferase C1851.02	S	Schizosaccharomyces pombe (strain 972 / ATCC 24843)	X	284812 GN	SPAC1851.02 PE	3 SV	1
Glucose-induced degradation protein 4 homolog	S	Mus musculus	X	10090 GN	Gid4 PE	1 SV	1
Serine/threonine-protein kinase 24	S	Homo sapiens	X	9606 GN	STK24 PE	1 SV	1
Regulator	f microtubule dynamics protein 1	S	Bos taurus	X	9913 GN	RMDN1 PE	2 SV	1
Cytohesin-3	S	Mus musculus	X	10090 GN	Cyth3 PE	1 SV	1
X
DNA-directed RNA polymerase II subunit RPB3	S	Bos taurus	X	9913 GN	POLR2C PE	1 SV	1
Mediator	f RNA polymerase II transcription subunit 11	S	Aedes aegypti	X	7159 GN	MED11 PE	3 SV	1
LanC-like protein 3 homolog	S	Drosophila melanogaster	X	7227 GN	CG2061 PE	2 SV	1
Serine/threonine-protein phosphatase 2A 55 kDa regulatory subunit B alpha isoform	S	Rattus norvegicus	X	10116 GN	Ppp2r2a PE	2 SV	1
Probable 3-hydroxyacyl-CoA dehydrogenase F54C8.1	S	Caenorhabditis elegans	X	6239 GN	F54C8.1 PE	1 SV	1
PDZ domain-containing protein GIPC3	S	Mus musculus	X	10090 GN	Gipc3 PE	1 SV	1
Protein transport protein Sec24B	S	Homo sapiens	X	9606 GN	SEC24B PE	1 SV	2
DNA damage-binding protein 1	S	Gallus gallus	X	9031 GN	DDB1 PE	1 SV	1
Protein bicaudal D	S	Drosophila melanogaster	X	7227 GN	BicD PE	1 SV	2
Deoxyhypusine hydroxylase	S	Mus musculus	X	10090 GN	Dohh PE	1 SV	2
X
Synaptobrevin homolog YKT6	S	Mus musculus	X	10090 GN	Ykt6 PE	1 SV	1
HBS1-like protein	S	Pongo abelii	X	9601 GN	HBS1L PE	2 SV	1
Nuclear protein localization protein 4 homolog	S	Rattus norvegicus	X	10116 GN	Nploc4 PE	1 SV	3
Mitogen-activated protein kinase 14	S	Rattus norvegicus	X	10116 GN	Mapk14 PE	1 SV	3
Wiskott-Aldrich syndrome protein family member 1	S	Rattus norvegicus	X	10116 GN	Wasf1 PE	1 SV	1
NEDD8-activating enzyme E1 regulatory subunit	S	Mus musculus	X	10090 GN	Nae1 PE	1 SV	1
DDB1- and CUL4-associated factor 6	S	Pongo abelii	X	9601 GN	DCAF6 PE	2 SV	2
Cytosolic endo-beta-N-acetylglucosaminidase	S	Gallus gallus	X	9031 GN	ENGASE PE	1 SV	1
Abl interactor 2	S	Homo sapiens	X	9606 GN	ABI2 PE	1 SV	1
Vigilin	S	Mus musculus	X	10090 GN	Hdlbp PE	1 SV	1
Replication protein A 32 kDa subunit	S	Mus musculus	X	10090 GN	Rpa2 PE	1 SV	1
GRB10-interacting GYF protein 2	S	Danio rerio	X	7955 GN	gigyf2 PE	2 SV	2
Acylamino-acid-releasing enzyme	S	Mus musculus	X	10090 GN	Apeh PE	1 SV	3
BTB and MATH domain-containing protein 38	S	Caenorhabditis elegans	X	6239 GN	bath-38 PE	4 SV	1
GRIP1-associated protein 1	S	Homo sapiens	X	9606 GN	GRIPAP1 PE	1 SV	2
X
Cytoplasmic dynein 1 intermediate chain 1	S	Homo sapiens	X	9606 GN	DYNC1I1 PE	1 SV	2
Vacuolar protein sorting-associated protein 11 homolog	S	Homo sapiens	X	9606 GN	VPS11 PE	1 SV	1
Calcium homeostasis endoplasmic reticulum protein	S	Mus musculus	X	10090 GN	Cherp PE	1 SV	1
Capping protein, Arp2/3 and myosin-I linker protein 2	S	Mus musculus	X	10090 GN	Carmil2 PE	1 SV	2
Laminin subunit gamma-1	S	Drosophila melanogaster	X	7227 GN	LanB2 PE	2 SV	2
Protein SMG8	S	Culex quinquefasciatus	X	7176 GN	CPIJ003128 PE	3 SV	1
Phosphatidylinositol 4,5-bisphosphate 5-phosphatase A	S	Rattus norvegicus	X	10116 GN	Inpp5j PE	1 SV	1
X
CAP-Gly domain-containing linker protein 1	S	Mus musculus	X	10090 GN	Clip1 PE	1 SV	1
Ephexin-1	S	Rattus norvegicus	X	10116 GN	Ngef PE	1 SV	2
Nucleoporin SEH1	S	Danio rerio	X	7955 GN	seh1l PE	2 SV	2
Dynein, cytoplasmic 1, intermediate chain 2a	S	Danio rerio	X	7955 GN	dync1i2a PE	3 SV	2
Bromodomain adjacent to zinc finger domain protein 1A	S	Homo sapiens	X	9606 GN	BAZ1A PE	1 SV	2
Nicotinate-nucleotide pyrophosphorylase [carboxylating] (Fragment)	S	Nematostella vectensis	X	45351 GN	qprt PE	3 SV	1
5-methylcytosine rRNA methyltransferase NSUN4	S	Xenopus tropicalis	X	8364 GN	nsun4 PE	2 SV	1
Eukaryotic translation initiation factor 2-alpha kinase 1	S	Mus musculus	X	10090 GN	Eif2ak1 PE	1 SV	2
Deoxyhypusine synthase	S	Rattus norvegicus	X	10116 GN	Dhps PE	2 SV	1
Mitogen-activated protein kinase 1	S	Bos taurus	X	9913 GN	MAPK1 PE	2 SV	3
Beta-catenin-like protein 1	S	Rattus norvegicus	X	10116 GN	Ctnnbl1 PE	1 SV	1
Programmed cell death protein 4	S	Rattus norvegicus	X	10116 GN	Pdcd4 PE	1 SV	2
Cytoskeleton-associated protein 5	S	Mus musculus	X	10090 GN	Ckap5 PE	1 SV	1
Autophagy-related protein 16-1	S	Mus musculus	X	10090 GN	Atg16l1 PE	1 SV	1
AP-3 complex subunit mu-1	S	Rattus norvegicus	X	10116 GN	Ap3m1 PE	1 SV	1
Protein kinase C eta type	S	Homo sapiens	X	9606 GN	PRKCH PE	1 SV	4
Cysteine--tRNA ligase, cytoplasmic	S	Drosophila pseudoobscura pseudoobscura	X	46245 GN	Aats-cys PE	3 SV	1
Transducin-like enhancer protein 3	S	Rattus norvegicus	X	10116 GN	Tle3 PE	1 SV	1
DNA replication licensing factor mcm2	S	Xenopus tropicalis	X	8364 GN	mcm2 PE	2 SV	1
MRG/MORF4L-binding protein	S	Mus musculus	X	10090 GN	Mrgbp PE	1 SV	2
Rho guanine nucleotide exchange factor 7	S	Homo sapiens	X	9606 GN	ARHGEF7 PE	1 SV	2
Transcriptional repressor p66-beta	S	Homo sapiens	X	9606 GN	GATAD2B PE	1 SV	1
Beta-ureidopropionase	S	Homo sapiens	X	9606 GN	UPB1 PE	1 SV	1
Serine/threonine-protein phosphatase 4 regulatory subunit 2-A	S	Danio rerio	X	7955 GN	ppp4r2a PE	2 SV	2
Protein lin-54 homolog	S	Xenopus tropicalis	X	8364 GN	lin54 PE	2 SV	1
Multiple PDZ domain protein	S	Mus musculus	X	10090 GN	Mpdz PE	1 SV	2
Isoleucine--tRNA ligase, cytoplasmic	S	Homo sapiens	X	9606 GN	IARS1 PE	1 SV	2
Protein quaking	S	Mus musculus	X	10090 GN	Qki PE	1 SV	1
X
Zygotic DNA replication licensing factor mcm3	S	Xenopus tropicalis	X	8364 GN	zmcm3 PE	2 SV	1
Phosphatidylinositol 4-kinase beta	S	Mus musculus	X	10090 GN	Pi4kb PE	1 SV	2
DmX-like protein 1	S	Homo sapiens	X	9606 GN	DMXL1 PE	1 SV	3
Rabenosyn-5	S	Mus musculus	X	10090 GN	Rbsn PE	1 SV	1
Trafficking protein particle complex subunit 10	S	Homo sapiens	X	9606 GN	TRAPPC10 PE	1 SV	2
GATOR complex protein WDR24	S	Danio rerio	X	7955 GN	wdr24 PE	2 SV	1
Chromodomain-helicase-DNA-binding protein 6	S	Rattus norvegicus	X	10116 GN	Chd6 PE	1 SV	2
NAD(+) hydrolase sarm1	S	Drosophila melanogaster	X	7227 GN	Sarm PE	1 SV	1
RNA-binding protein Musashi homolog Rbp6	S	Drosophila melanogaster	X	7227 GN	Rbp6 PE	2 SV	3
Serine/threonine-protein kinase unc-51	S	Caenorhabditis elegans	X	6239 GN	unc-51 PE	1 SV	1
Protein	#NAME?	S	Homo sapiens	X	9606 GN	OGA PE	1 SV	2
CCR4-NOT transcription complex subunit 1	S	Xenopus tropicalis	X	8364 GN	cnot1 PE	2 SV	1
Paired amphipathic helix protein Sin3b	S	Homo sapiens	X	9606 GN	SIN3B PE	1 SV	2
Regulator	f nonsense transcripts 1	S	Mus musculus	X	10090 GN	Upf1 PE	1 SV	2
